# Supplementary material for: MiR-150 blunts cardiac dysfunction in mice with cardiomyocyte loss of β1-adrenergic receptor/β-arrestin signaling and controls a unique transcriptome
Source: Cell Death Discov. 2022 Dec 30;8:504. doi: 10.1038/s41420-022-01295-9 (PMC9803679; doi:10.1038/s41420-022-01295-9)
Supplement: Supplementary file 2 — Table S3_CircRNAs Dataset [file 41420_2022_1295_MOESM2_ESM.xls]

## Sheet: Up GRK-beta1AR ISO vs. Vehicle
Upregulated cardiac circRNAs in GRK-beta1AR TG mice subjected to ISO vs. Vehicle (> 2 folds)
				Target MiR
CircRNA	Fold Change	CircRNA Type	Gene Symbol	MRE1	MRE2	MRE3	MRE4	MRE5
mmu_circRNA_22217	4.05684	antisense	Rsph14	mmu-miR-664-5p	mmu-miR-7578	mmu-miR-7065-3p	mmu-miR-6948-5p	mmu-miR-7048-5p	can not verify due to hard to optimize
mmu_circRNA_001729	2.33382	exonic	Rasa2	mmu-miR-147-5p	mmu-miR-6481	mmu-miR-17-3p	mmu-miR-1903	mmu-miR-743b-3p	Not verified by QRT-PCR
mmu_circRNA_25765	2.14656	exonic	Unc79	mmu-miR-7037-5p	mmu-miR-344h-5p	mmu-miR-344e-5p	mmu-miR-20a-3p	mmu-miR-6980-5p	can not verify due to hard to optimize
mmu_circRNA_40244	2.01866	exonic	Igf2bp3	mmu-miR-670-5p	mmu-miR-1938	mmu-miR-92a-2-5p	mmu-miR-335-3p	mmu-miR-7008-5p	can not verify due to hard to optimize
Upregulated cardiac circRNAs in GRK-beta1AR TG mice subjected to ISO vs. Vehicle (< 2 folds)
				Target MiR
CircRNA	Fold Change	CircRNA Type	Gene Symbol	MRE1	MRE2	MRE3	MRE4	MRE5
mmu_circRNA_25752	1.94451	exonic	Btbd7	mmu-miR-130a-5p	mmu-miR-22-5p	mmu-miR-6946-3p	mmu-miR-6961-3p	mmu-miR-7028-3p
mmu_circRNA_28632	1.93713	intronic		mmu-miR-1249-5p	mmu-miR-5110	mmu-miR-7118-5p	mmu-miR-149-3p	mmu-miR-7047-5p
mmu_circRNA_002279	1.91147	exonic	Zc3h12b	mmu-miR-330-5p	mmu-miR-30c-1-3p	mmu-miR-6958-5p	mmu-miR-7686-3p	mmu-miR-30c-2-3p
mmu_circRNA_005340	1.86732	exonic	Anks1b	mmu-miR-92b-5p	mmu-miR-7027-5p	mmu-miR-5621-5p	mmu-miR-329-5p	mmu-miR-5110
mmu_circRNA_013298	1.82319	exonic	Birc6	mmu-miR-6357	mmu-miR-6985-5p	mmu-let-7k	mmu-miR-326-5p	mmu-miR-683
mmu_circRNA_22030	1.8146	exonic	Tbc1d32	mmu-miR-7094b-2-5p	mmu-miR-7229-3p	mmu-miR-5620-3p	mmu-miR-7049-5p	mmu-miR-3535
mmu_circRNA_25332	1.77708	sense overlapping	Snapc1	mmu-miR-135b-5p	mmu-miR-6978-3p	mmu-miR-6999-5p	mmu-miR-879-3p	mmu-miR-344h-5p
mmu_circRNA_34532	1.77111	exonic	Mertk	mmu-miR-672-5p	mmu-miR-205-5p	mmu-miR-335-3p	mmu-miR-344c-5p	mmu-miR-125a-3p
mmu_circRNA_007907	1.76505	sense overlapping	Rmrp	mmu-miR-466m-5p	mmu-miR-669m-5p	mmu-miR-466j	mmu-miR-466h-5p	mmu-miR-6908-3p
mmu_circRNA_40689	1.71451	exonic	Chl1	mmu-miR-1903	mmu-miR-7214-5p	mmu-miR-700-5p	mmu-miR-450b-5p	mmu-miR-107-5p
mmu_circRNA_22118	1.70789	exonic	Slc25a16	mmu-miR-346-3p	mmu-miR-137-3p	mmu-miR-18b-3p	mmu-miR-497b	mmu-miR-6920-3p
mmu_circRNA_33596	1.68523	intronic	Upp2	mmu-miR-1187	mmu-miR-466e-5p	mmu-miR-466a-5p	mmu-miR-7665-5p	mmu-miR-574-5p
mmu_circRNA_002005	1.66442	exonic	Rad18	mmu-miR-6946-3p	mmu-miR-6340	mmu-miR-7215-5p	mmu-miR-129b-5p	mmu-miR-669g
mmu_circRNA_32215	1.65291	exonic	AI846148	mmu-miR-7033-5p	mmu-miR-3098-3p	mmu-miR-7030-3p	mmu-miR-664-5p	mmu-miR-7020-5p
mmu_circRNA_35215	1.65082	exonic	Slc7a14	mmu-miR-7080-5p	mmu-miR-103-1-5p	mmu-miR-103-2-5p	mmu-miR-7226-5p	mmu-miR-3073b-5p
mmu_circRNA_26194	1.64841	intronic	Fars2	mmu-miR-7063-3p	mmu-miR-6962-3p	mmu-miR-7016-3p	mmu-miR-511-5p	mmu-miR-6952-3p
mmu_circRNA_29056	1.61888	exonic	Spats2	mmu-miR-7092-3p	mmu-miR-1903	mmu-miR-6935-3p	mmu-miR-320-5p	mmu-miR-7661-5p
mmu_circRNA_21739	1.61401	exonic	Ahi1	mmu-miR-6915-5p	mmu-miR-370-3p	mmu-miR-3071-3p	mmu-miR-3078-3p	mmu-miR-122-5p
mmu_circRNA_43137	1.60341	exonic	Slc10a7	mmu-miR-7007-5p	mmu-miR-1897-5p	mmu-miR-134-5p	mmu-miR-3547-5p	mmu-miR-7067-5p
mmu_circRNA_19152	1.60223	sense overlapping	Senp1	mmu-miR-465a-5p	mmu-miR-6418-5p	mmu-miR-144-3p	mmu-miR-3064-5p	mmu-miR-504-3p
mmu_circRNA_002457	1.59995	exonic	Ube2k	mmu-miR-7214-5p	mmu-miR-6922-3p	mmu-miR-329-5p	mmu-miR-3060-3p	mmu-miR-182-3p
mmu_circRNA_32884	1.59744	exonic	Camk1d	mmu-miR-3093-3p	mmu-miR-680	mmu-miR-6962-5p	mmu-let-7e-3p	mmu-miR-181b-2-3p
mmu_circRNA_42955	1.58806	exonic	Sh3rf1	mmu-miR-1933-3p	mmu-miR-5129-5p	mmu-miR-6979-5p	mmu-miR-764-3p	mmu-miR-7226-5p
mmu_circRNA_000242	1.5766	exonic	Rap1gds1	mmu-miR-1968-5p	mmu-miR-138-1-3p	mmu-miR-103-3p	mmu-miR-107-3p	mmu-miR-7015-5p
mmu_circRNA_26403	1.57246	exonic	Kif27	mmu-miR-207	mmu-miR-133c	mmu-miR-7036b-3p	mmu-miR-6932-3p	mmu-miR-6540-3p
mmu_circRNA_31626	1.57181	antisense	XLOC_011194	mmu-miR-5110	mmu-miR-667-5p	mmu-miR-6921-5p	mmu-miR-7081-5p	mmu-miR-7047-5p
mmu_circRNA_001485	1.56729	exonic	Dpy19l1	mmu-miR-136-5p	mmu-miR-674-3p	mmu-miR-342-5p	mmu-miR-3080-3p	mmu-miR-6978-5p
mmu_circRNA_011235	1.55391	exonic	Pvt1	mmu-miR-7033-5p	mmu-miR-1955-5p	mmu-miR-741-3p	mmu-miR-6905-5p	mmu-miR-6362
mmu_circRNA_22071	1.54992	exonic	Sept10	mmu-miR-7675-3p	mmu-miR-692	mmu-miR-335-3p	mmu-let-7g-3p	mmu-miR-6946-3p
mmu_circRNA_19286	1.54962	sense overlapping	Gm9762	mmu-miR-215-3p	mmu-miR-7066-5p	mmu-miR-377-3p	mmu-miR-6715-5p	mmu-miR-7018-3p
mmu_circRNA_001694	1.52828	antisense	Hist1h4d	mmu-miR-8090	mmu-miR-6968-3p	mmu-miR-145a-3p	mmu-miR-7022-3p	mmu-miR-5114
mmu_circRNA_006147	1.5241	exonic	Prr14l	mmu-miR-7094b-2-5p	mmu-miR-6951-3p	mmu-miR-5134-5p	mmu-miR-7065-3p	mmu-miR-130a-5p
mmu_circRNA_001327	1.52188	exonic	Rabep1	mmu-miR-6946-3p	mmu-miR-107-5p	mmu-miR-1903	mmu-miR-7116-3p	mmu-miR-7015-5p
mmu_circRNA_001286	1.51702	exonic	Rras2	mmu-miR-7030-3p	mmu-miR-879-3p	mmu-miR-134-5p	mmu-miR-1946a	mmu-miR-883b-5p
mmu_circRNA_008691	1.51439	exonic	Vps41	mmu-miR-7b-5p	mmu-miR-670-3p	mmu-miR-7034-3p	mmu-miR-7117-3p	mmu-miR-7093-3p
mmu_circRNA_014264	1.51042	antisense	Ptn	mmu-miR-188-5p	mmu-miR-211-5p	mmu-miR-204-5p	mmu-miR-7042-3p	mmu-miR-7061-3p
mmu_circRNA_42101	1.50913	exonic	Ampd3	mmu-miR-6539	mmu-miR-212-5p	mmu-miR-3069-5p	mmu-miR-6405	mmu-miR-669f-5p
mmu_circRNA_41341	1.50412	exonic	Zfp141	mmu-miR-497b	mmu-miR-6923-5p	mmu-miR-140-3p	mmu-miR-7046-5p	mmu-miR-7234-3p

## Sheet: Down GRK-beta1AR ISO vs Vehicle
Downregulated cardiac circRNAs in GRK-beta1AR TG mice subjected to ISO vs. Vehicle (> 2 folds)
				Target MiR
CircRNA	Fold Change	CircRNA Type	Gene Symbol	MRE1	MRE2	MRE3	MRE4	MRE5
mmu_circRNA_32197	0.472907	sense overlapping	Malat1	mmu-miR-495-3p	mmu-miR-505-3p	mmu-miR-1954	mmu-miR-6903-5p	mmu-miR-3092-5p	verified by QRT-PCR
Downregulated cardiac circRNAs in GRK-beta1AR TG mice subjected to ISO vs. Vehicle (< 2 folds)
				Target MiR
CircRNA	Fold Change	CircRNA Type	Gene Symbol	MRE1	MRE2	MRE3	MRE4	MRE5
mmu_circRNA_37782	0.517531	exonic	Clic4	mmu-miR-698-5p	mmu-miR-7014-5p	mmu-miR-670-3p	mmu-miR-3084-5p	mmu-miR-539-5p
mmu_circRNA_31100	0.537119	exonic	Epas1	mmu-miR-547-5p	mmu-miR-152-3p	mmu-miR-7059-3p	mmu-miR-6539	mmu-miR-152-5p	verified by QRT-PCR
mmu_circRNA_42463	0.574637	exonic	Inpp5a	mmu-miR-7233-3p	mmu-miR-7116-5p	mmu-miR-7649-3p	mmu-miR-34a-3p	mmu-miR-7036b-3p
mmu_circRNA_26285	0.578301	exonic	Cap2	mmu-miR-6899-3p	mmu-miR-6964-3p	mmu-miR-6931-5p	mmu-miR-6917-3p	mmu-miR-7056-5p
mmu_circRNA_34018	0.590061	exonic	Celf1	mmu-miR-6964-3p	mmu-miR-383-3p	mmu-miR-3065-3p	mmu-miR-5116	mmu-miR-7223-5p
mmu_circRNA_39490	0.592106	exonic	Gtf2i	mmu-miR-7686-5p	mmu-miR-6915-3p	mmu-miR-673-5p	mmu-miR-1966-3p	mmu-miR-7682-3p
mmu_circRNA_39993	0.600147	exonic	Strip2	mmu-miR-7668-3p	mmu-miR-669p-5p	mmu-miR-669a-5p	mmu-miR-6906-5p	mmu-miR-7038-5p
mmu_circRNA_002818	0.601772	sense overlapping	Atp5d	mmu-miR-491-5p	mmu-miR-6953-5p	mmu-miR-6715-5p	mmu-miR-3109-3p	mmu-miR-6927-5p
mmu_circRNA_21083	0.609167	exonic	Fam20b	mmu-miR-7062-5p	mmu-miR-106a-3p	mmu-miR-26a-5p	mmu-miR-7226-5p	mmu-miR-26b-5p
mmu_circRNA_43597	0.618613	exonic	Afg3l1	mmu-miR-6359	mmu-miR-6919-3p	mmu-miR-7092-3p	mmu-miR-22-5p	mmu-miR-3103-3p
mmu_circRNA_36079	0.626604	exonic	Abcd3	mmu-miR-6958-3p	mmu-miR-6946-3p	mmu-miR-1955-5p	mmu-miR-1903	mmu-miR-380-3p
mmu_circRNA_39488	0.640768	exonic	Gtf2i	mmu-miR-7671-5p	mmu-miR-29b-1-5p	mmu-miR-6957-5p	mmu-miR-7686-5p	mmu-miR-6915-3p
mmu_circRNA_36026	0.643114	exonic	Palmd	mmu-miR-1903	mmu-miR-7116-3p	mmu-miR-7231-3p	mmu-miR-6400	mmu-miR-344d-2-5p
mmu_circRNA_31877	0.645259	exonic	Afg3l2	mmu-miR-29b-2-5p	mmu-miR-6908-5p	mmu-miR-7117-5p	mmu-miR-7010-3p	mmu-miR-7052-3p
mmu_circRNA_28835	0.645701	exonic	St13	mmu-miR-107-5p	mmu-miR-7652-3p	mmu-miR-1903	mmu-miR-6946-3p	mmu-miR-6973b-3p
mmu_circRNA_39332	0.64754	exonic	Anapc5	mmu-miR-302b-3p	mmu-miR-302c-3p	mmu-miR-105	mmu-miR-302d-3p	mmu-miR-302a-3p
mmu_circRNA_36992	0.662676	exonic	Mpdz	mmu-miR-683	mmu-miR-7064-3p	mmu-miR-3098-3p	mmu-miR-3112-3p	mmu-miR-7092-3p

## Sheet: Up DTG ISO vs. Vehicle
Upregulated cardiac circRNAs in GRK-beta1AR;miR-150 DTG mice subjected to ISO vs. Vehicle (> 2 folds)
				Target MiR
CircRNA	Fold Change	CircRNA Type	Gene Symbol	MRE1	MRE2	MRE3	MRE4	MRE5
None
Upregulated cardiac circRNAs in GRK-beta1AR;miR-150 DTG mice subjected to ISO vs. Vehicle (< 2 folds)
				Target MiR
CircRNA	Fold Change	CircRNA Type	Gene Symbol	MRE1	MRE2	MRE3	MRE4	MRE5
mmu_circRNA_36839	1.98124	exonic	Akap2	mmu-miR-7048-3p	mmu-miR-344i	mmu-miR-344c-5p	mmu-miR-344d-1-5p	mmu-miR-9769-3p
mmu_circRNA_21263	1.964	exonic	Atf6	mmu-miR-218-2-3p	mmu-miR-1896	mmu-miR-1903	mmu-miR-7031-5p	mmu-miR-6999-3p
mmu_circRNA_38982	1.90552	exonic	Scarb2	mmu-miR-7074-5p	mmu-miR-710	mmu-miR-5132-3p	mmu-miR-500-5p	mmu-miR-3965
mmu_circRNA_45155	1.85913	exonic	Lrrc2	mmu-miR-125a-3p	mmu-miR-184-5p	mmu-miR-7054-5p	mmu-miR-6999-5p	mmu-miR-129b-5p
mmu_circRNA_44053	1.85662	exonic	Ddx6	mmu-miR-1930-5p	mmu-miR-148a-3p	mmu-miR-152-3p	mmu-miR-148b-3p	mmu-miR-1958
mmu_circRNA_005214	1.82011	sense overlapping	Rmst	mmu-miR-1187	mmu-miR-466c-5p	mmu-miR-466a-5p	mmu-miR-466e-5p	mmu-miR-466p-5p
mmu_circRNA_22444	1.80988	sense overlapping	Rmst	mmu-miR-1187	mmu-miR-297c-5p	mmu-miR-466c-5p	mmu-miR-466a-5p	mmu-miR-466e-5p
mmu_circRNA_006860	1.80256	exonic	Zfp644	mmu-miR-1903	mmu-miR-6396	mmu-miR-6928-3p	mmu-miR-6929-3p	mmu-miR-3535
mmu_circRNA_001406	1.79278	sense overlapping	Zfp644	mmu-miR-465d-5p	mmu-miR-5620-5p	mmu-miR-669k-5p	mmu-miR-182-3p	mmu-miR-669j
mmu_circRNA_41662	1.7917	exonic	Chd2	mmu-miR-1903	mmu-miR-6961-3p	mmu-miR-6932-3p	mmu-miR-6946-3p	mmu-miR-130b-5p
mmu_circRNA_38009	1.78721	exonic	Cdk11b	mmu-miR-130a-5p	mmu-miR-7032-3p	mmu-miR-6914-5p	mmu-miR-6975-3p	mmu-miR-15b-3p
mmu_circRNA_26825	1.78461	exonic	Tnpo1	mmu-miR-6402	mmu-miR-7087-5p	mmu-miR-3544-5p	mmu-miR-335-5p	mmu-miR-5619-3p
mmu_circRNA_36836	1.76837	exonic	Pakap	mmu-miR-7024-3p	mmu-miR-6353	mmu-miR-1903	mmu-miR-1906	mmu-miR-6944-3p
mmu_circRNA_45429	1.74832	exonic	Xiap	mmu-miR-6996-3p	mmu-miR-450a-1-3p	mmu-miR-450b-3p	mmu-miR-6352	mmu-miR-25-3p
mmu_circRNA_28808	1.74504	exonic	Ddx17	mmu-miR-6963-3p	mmu-miR-6961-3p	mmu-miR-141-5p	mmu-miR-7021-3p	mmu-miR-380-5p
mmu_circRNA_008009	1.73999	intronic	Tulp4	mmu-miR-224-5p	mmu-miR-7022-3p	mmu-miR-7683-3p	mmu-miR-471-3p	mmu-miR-6371
mmu_circRNA_38983	1.73667	exonic	Scarb2	mmu-miR-7649-3p	mmu-miR-7675-3p	mmu-miR-7234-5p	mmu-miR-6394	mmu-miR-7688-5p
mmu_circRNA_19003	1.68736	sense overlapping	Actr2	mmu-miR-7661-5p	mmu-miR-7035-5p	mmu-miR-466k	mmu-miR-7048-5p	mmu-miR-669f-5p
mmu_circRNA_39252	1.68446	exonic	Ptpn11	mmu-miR-7028-3p	mmu-miR-6340	mmu-miR-136-5p	mmu-miR-1894-5p	mmu-miR-207
mmu_circRNA_009389	1.676	exonic	Zfp644	mmu-miR-6929-3p	mmu-miR-6952-3p	mmu-miR-301a-5p	mmu-miR-301b-5p	mmu-miR-6981-5p
mmu_circRNA_40841	1.66043	exonic	Adipor2	mmu-miR-8118	mmu-miR-7216-5p	mmu-miR-7058-5p	mmu-miR-6999-5p	mmu-miR-6985-5p
mmu_circRNA_016692	1.64395	exonic	Insr	mmu-miR-495-5p	mmu-miR-9768-5p	mmu-miR-543-5p	mmu-miR-5134-5p	mmu-miR-1946b
mmu_circRNA_44052	1.63896	exonic	Ddx6	mmu-miR-1930-5p	mmu-miR-6938-3p	mmu-miR-3110-5p	mmu-miR-1958	mmu-miR-6962-3p
mmu_circRNA_003748	1.63604	sense overlapping	Zfp644	mmu-miR-1187	mmu-miR-7116-3p	mmu-miR-465d-5p	mmu-miR-1894-3p	mmu-miR-5624-3p
mmu_circRNA_42507	1.62778	exonic	Insr	mmu-miR-7009-5p	mmu-miR-7026-5p	mmu-miR-6989-5p	mmu-miR-7079-3p	mmu-miR-1968-3p
mmu_circRNA_31249	1.62499	intronic	Ccny	mmu-miR-8100	mmu-miR-7661-5p	mmu-miR-7054-5p	mmu-miR-1249-5p	mmu-miR-7063-5p
mmu_circRNA_006194	1.61146	sense overlapping	Zfp644	mmu-miR-1187	mmu-miR-6981-5p	mmu-miR-6953-5p	mmu-miR-7661-5p	mmu-miR-6975-5p
mmu_circRNA_004122	1.60241	exonic	Crebrf	mmu-miR-3544-5p	mmu-miR-1903	mmu-miR-6961-3p	mmu-miR-6974-3p	mmu-miR-26b-3p
mmu_circRNA_016050	1.60236	exonic	Fam178a	mmu-miR-6979-3p	mmu-miR-691	mmu-miR-6935-3p	mmu-miR-7215-5p	mmu-miR-7092-3p
mmu_circRNA_29051	1.60236	sense overlapping	Adcy6	mmu-miR-6953-5p	mmu-miR-6931-5p	mmu-miR-1955-5p	mmu-miR-7054-5p	mmu-miR-7062-5p
mmu_circRNA_19175	1.60106	intronic	Tulp4	mmu-miR-224-5p	mmu-miR-7022-3p	mmu-miR-7683-3p	mmu-miR-471-3p	mmu-miR-6371
mmu_circRNA_31240	1.59936	exonic	Ccny	mmu-miR-335-5p	mmu-miR-7243-5p	mmu-miR-329-5p	mmu-miR-686	mmu-miR-3970
mmu_circRNA_23896	1.59335	exonic	Synrg	mmu-miR-7684-5p	mmu-miR-204-3p	mmu-miR-29b-1-5p	mmu-miR-7679-5p	mmu-miR-653-3p
mmu_circRNA_39101	1.59297	intronic	Zfp644	mmu-miR-6981-5p	mmu-miR-7210-3p	mmu-miR-6953-5p	mmu-miR-669b-3p	mmu-miR-7054-5p
mmu_circRNA_30362	1.5921	intronic	Crebrf	mmu-miR-6946-5p	mmu-miR-7027-5p	mmu-miR-5110	mmu-miR-1195	mmu-miR-6957-5p
mmu_circRNA_36837	1.58771	exonic	Akap2	mmu-miR-7030-5p	mmu-miR-7026-3p	mmu-miR-6914-5p	mmu-miR-103-1-5p	mmu-miR-103-2-5p
mmu_circRNA_018725	1.58468	exonic	Scaper	mmu-miR-22-5p	mmu-miR-6946-3p	mmu-miR-3095-5p	mmu-miR-7116-3p	mmu-miR-6344
mmu_circRNA_42509	1.58183	exonic	Insr	mmu-miR-7009-5p	mmu-miR-7026-5p	mmu-miR-7032-5p	mmu-miR-691	mmu-miR-293-5p
mmu_circRNA_40886	1.5716	exonic	Wnk1	mmu-miR-505-5p	mmu-miR-3068-5p	mmu-miR-7662-3p	mmu-miR-671-5p	mmu-miR-670-3p
mmu_circRNA_31205	1.56892	exonic	Zeb1	mmu-miR-6938-3p	mmu-miR-3089-3p	mmu-miR-344d-2-5p	mmu-miR-494-5p	mmu-miR-1950
mmu_circRNA_009202	1.56452	exonic	4932438A13Rik	mmu-miR-23a-3p	mmu-miR-23b-3p	mmu-miR-3962	mmu-miR-8104	mmu-miR-7023-5p
mmu_circRNA_22928	1.5583	exonic	Actr2	mmu-miR-6971-3p	mmu-miR-6340	mmu-miR-6348	mmu-miR-1668	mmu-miR-185-5p
mmu_circRNA_28810	1.55566	exonic	Ddx17	mmu-miR-6961-3p	mmu-miR-130b-5p	mmu-miR-7080-5p	mmu-miR-7014-3p	mmu-miR-6960-3p
mmu_circRNA_27917	1.54776	exonic	Tdrd3	mmu-miR-7092-3p	mmu-miR-6935-3p	mmu-miR-7030-3p	mmu-miR-7013-3p	mmu-miR-6338
mmu_circRNA_19190	1.54466	sense overlapping	Rn45s	mmu-miR-8102
mmu_circRNA_23893	1.54368	exonic	Synrg	mmu-miR-7684-5p	mmu-miR-7054-5p	mmu-miR-6945-5p	mmu-miR-7679-5p	mmu-miR-7031-5p
mmu_circRNA_007731	1.5415	exonic	St13	mmu-miR-7116-3p	mmu-miR-6946-3p	mmu-miR-7234-5p	mmu-miR-6950-3p	mmu-miR-7049-3p
mmu_circRNA_36835	1.54003	exonic	Palm2	mmu-miR-7024-3p	mmu-miR-1903	mmu-miR-6353	mmu-miR-1906	mmu-miR-378b
mmu_circRNA_19131	1.53493	sense overlapping	Vps13b	mmu-miR-6981-5p	mmu-miR-7677-5p	mmu-miR-7a-5p	mmu-miR-6903-5p	mmu-miR-6938-3p
mmu_circRNA_39100	1.53118	intronic	Zfp644	mmu-miR-6981-5p	mmu-miR-7210-3p	mmu-miR-669b-3p	mmu-miR-6953-5p	mmu-miR-1187
mmu_circRNA_24258	1.53029	exonic	Tlk2	mmu-miR-7058-3p	mmu-miR-6400	mmu-miR-6946-3p	mmu-miR-701-3p	mmu-miR-7028-3p
mmu_circRNA_001424	1.52205	exonic	Tcf20	mmu-miR-683	mmu-miR-3098-3p	mmu-miR-7005-5p	mmu-miR-6911-5p	mmu-miR-7028-5p
mmu_circRNA_19147	1.51318	sense overlapping	Tcf20	mmu-miR-683	mmu-miR-3098-3p	mmu-miR-7005-5p	mmu-miR-6911-5p	mmu-miR-7028-5p
mmu_circRNA_19064	1.50997	sense overlapping	Fam177a	mmu-miR-6946-5p	mmu-miR-5110	mmu-miR-7035-5p	mmu-miR-6976-5p	mmu-miR-667-5p
mmu_circRNA_27912	1.50604	exonic	Tdrd3	mmu-miR-6935-3p	mmu-miR-137-3p	mmu-miR-7092-3p	mmu-miR-7030-3p	mmu-miR-7013-3p
mmu_circRNA_21896	1.50376	exonic	Sec63	mmu-miR-1903	mmu-miR-7092-3p	mmu-miR-3084-3p	mmu-miR-6961-3p	mmu-miR-6916-3p
mmu_circRNA_27438	1.50288	exonic	Mapk8	mmu-miR-205-3p	mmu-miR-6951-5p	mmu-miR-30c-5p	mmu-miR-3091-5p	mmu-miR-541-5p
mmu_circRNA_017278	1.50237	sense overlapping	Rn45s	mmu-miR-7689-5p	mmu-miR-5620-5p	mmu-miR-8102	mmu-miR-709

## Sheet: Down DTG ISO vs. Vehicle
Downregulated cardiac circRNAs in GRK-beta1AR;miR-150 DTG mice subjected to ISO vs. Vehicle (> 2 folds)
				Target MiR
CircRNA	Fold Change	CircRNA Type	Gene Symbol	MRE1	MRE2	MRE3	MRE4	MRE5
None
Downregulated cardiac circRNAs in GRK-beta1AR;miR-150 DTG mice subjected to ISO vs. Vehicle (< 2 folds)
				Target MiR
CircRNA	Fold Change	CircRNA Type	Gene Symbol	MRE1	MRE2	MRE3	MRE4	MRE5
mmu_circRNA_27770	0.529806	exonic	Gfra2	mmu-miR-138-5p	mmu-miR-6913-5p	mmu-miR-6992-3p	mmu-miR-665-5p	mmu-miR-1934-5p
mmu_circRNA_19520	0.556769	sense overlapping	Rpl4	mmu-miR-6964-3p	mmu-miR-6365
mmu_circRNA_19383	0.591126	sense overlapping	Atp2a2	mmu-miR-1195	mmu-miR-10b-5p	mmu-miR-10a-5p	mmu-miR-706	mmu-miR-709
mmu_circRNA_22979	0.596709	exonic	Cct4	mmu-miR-7214-5p	mmu-miR-6909-3p	mmu-miR-7237-5p	mmu-miR-6365	mmu-miR-150-3p
mmu_circRNA_20843	0.615817	exonic	Thsd7b	mmu-miR-6996-3p	mmu-miR-6992-3p	mmu-miR-136-5p	mmu-miR-7015-3p	mmu-miR-8106
mmu_circRNA_015001	0.622178	antisense	Gas5	mmu-miR-3093-3p	mmu-miR-1188-5p	mmu-miR-1951	mmu-miR-6934-5p	mmu-miR-6998-5p
mmu_circRNA_19219	0.625318	sense overlapping	Actn3	mmu-miR-3064-5p	mmu-miR-344d-2-5p	mmu-miR-138-5p	mmu-miR-6398
mmu_circRNA_31627	0.626704	exonic	0610009O20Rik	mmu-miR-7072-5p	mmu-miR-7018-5p	mmu-miR-320-3p	mmu-miR-7017-3p	mmu-miR-345-3p
mmu_circRNA_19990	0.632168	exonic	Slc9a4	mmu-miR-3154	mmu-miR-7094-1-5p	mmu-miR-5107-5p	mmu-miR-691	mmu-miR-5113
mmu_circRNA_27257	0.634207	exonic	Dennd6a	mmu-miR-335-5p	mmu-miR-582-5p	mmu-miR-6923-5p	mmu-miR-3073b-3p	mmu-miR-25-5p
mmu_circRNA_30316	0.645772	exonic	Eci1	mmu-miR-7033-5p	mmu-miR-3058-5p	mmu-miR-762	mmu-miR-763	mmu-miR-207
mmu_circRNA_24514	0.646665	exonic	B3gntl1	mmu-miR-7019-3p	mmu-miR-376b-3p	mmu-miR-7018-3p	mmu-miR-7656-3p	mmu-miR-3552
mmu_circRNA_25275	0.646779	exonic	Tmx1	mmu-miR-335-5p	mmu-miR-5626-3p	mmu-miR-7009-3p	mmu-miR-6946-3p	mmu-miR-7655-5p
mmu_circRNA_28367	0.651326	intergenic		mmu-miR-7092-3p	mmu-miR-6344	mmu-let-7j	mmu-miR-7116-3p	mmu-miR-190a-3p
mmu_circRNA_35301	0.652284	exonic	3110057O12Rik	mmu-miR-5625-3p	mmu-miR-6357	mmu-miR-6985-5p	mmu-miR-7092-3p	mmu-miR-6345
mmu_circRNA_20585	0.661265	exonic	Pam	mmu-miR-378d	mmu-miR-1903	mmu-miR-7232-5p	mmu-miR-7216-3p	mmu-miR-7017-3p
mmu_circRNA_31691	0.662503	intronic	Ppp2r2b	mmu-miR-679-5p	mmu-miR-8095	mmu-miR-3074-5p	mmu-miR-186-5p	mmu-miR-412-5p
mmu_circRNA_008353	0.663569	antisense	Ccng1	mmu-miR-7684-5p	mmu-miR-6368	mmu-miR-204-3p	mmu-miR-6405	mmu-miR-409-3p
mmu_circRNA_39856	0.664086	exonic	Capza2	mmu-miR-129-5p	mmu-miR-148a-3p	mmu-miR-148b-3p	mmu-miR-152-3p	mmu-miR-6913-3p
mmu_circRNA_002818	0.66636	sense overlapping	Atp5d	mmu-miR-491-5p	mmu-miR-6953-5p	mmu-miR-6715-5p	mmu-miR-3109-3p	mmu-miR-6927-5p

## Sheet: Up Vehicle DTG vs. GRK
Upregulated cardiac circRNAs in GRK-beta1AR;miR-150 DTG vs. GRK-beta1AR TG mice subjected to Vehicle (> 2 folds)
				Target MiR
CircRNA	Fold Change	CircRNA Type	Gene Symbol	MRE1	MRE2	MRE3	MRE4	MRE5
mmu_circRNA_18944	10.4841	sense overlapping	Wdfy1	mmu-miR-7010-5p	mmu-miR-6946-5p	mmu-miR-7027-5p	mmu-miR-6925-5p	mmu-miR-466k
mmu_circRNA_18945	3.06319	intronic	Wdfy1	mmu-miR-6946-5p	mmu-miR-7010-5p	mmu-miR-5110	mmu-miR-7665-5p	mmu-miR-1958
mmu_circRNA_014815	2.3744	exonic	Zfyve9	mmu-miR-6999-3p	mmu-miR-3063-5p	mmu-miR-6974-3p	mmu-miR-6946-3p	mmu-miR-6899-3p
Upregulated cardiav circRNAs in GRK-beta1AR;miR-150 DTG vs. GRK-beta1AR TG mice subjected to Vehicle (< 2 folds)
				Target MiR
CircRNA	Fold Change	CircRNA Type	Gene Symbol	MRE1	MRE2	MRE3	MRE4	MRE5
mmu_circRNA_011865	1.73428	exonic	Zfp644	mmu-miR-6929-3p	mmu-miR-6952-3p	mmu-miR-301a-5p	mmu-miR-301b-5p	mmu-miR-6981-5p
mmu_circRNA_28265	1.72629	exonic	Pdzd2	mmu-miR-6927-3p	mmu-miR-367-5p	mmu-miR-6945-3p	mmu-miR-744-3p	mmu-miR-693-5p
mmu_circRNA_26019	1.70721	exonic	Ryr2	mmu-miR-6932-3p	mmu-miR-6964-3p	mmu-miR-26b-3p	mmu-miR-26a-2-3p	mmu-miR-7039-3p
mmu_circRNA_41276	1.67944	exonic	Clip3	mmu-miR-9768-3p	mmu-miR-122-5p	mmu-miR-365-1-5p	mmu-miR-450a-2-3p	mmu-miR-3069-3p
mmu_circRNA_42101	1.64171	exonic	Ampd3	mmu-miR-6539	mmu-miR-212-5p	mmu-miR-3069-5p	mmu-miR-6405	mmu-miR-669f-5p
mmu_circRNA_38202	1.58605	exonic	Gsap	mmu-miR-25-3p	mmu-miR-380-3p	mmu-miR-301b-5p	mmu-miR-677-3p	mmu-miR-297a-3p
mmu_circRNA_22663	1.58336	antisense	Ptprb	mmu-miR-7012-5p	mmu-miR-7674-5p	mmu-miR-103-1-5p	mmu-miR-103-2-5p	mmu-miR-7050-5p
mmu_circRNA_38761	1.57811	exonic	Corin	mmu-miR-672-3p	mmu-miR-377-3p	mmu-miR-7687-3p	mmu-miR-5626-5p	mmu-miR-668-3p
mmu_circRNA_43065	1.57242	exonic	1700007B14Rik	mmu-miR-6415	mmu-miR-3078-3p	mmu-let-7j	mmu-miR-7078-3p	mmu-miR-7033-5p
mmu_circRNA_28477	1.56891	exonic	Atp6v1c1	mmu-miR-6936-5p	mmu-miR-7647-5p	mmu-miR-5710	mmu-miR-1945	mmu-miR-6947-5p
mmu_circRNA_36691	1.54399	exonic	Unc13b	mmu-miR-326-3p	mmu-miR-7033-3p	mmu-miR-1903	mmu-miR-3110-5p	mmu-miR-7234-3p

## Sheet: Down Vehicle DTG vs. GRK
Downregulated cardiac circRNAs in GRK-beta1AR;miR-150 DTG vs. GRK-beta1AR TG mice subjected to Vehicle (> 2 folds)
				Target MiR
CircRNA	Fold Change	CircRNA Type	Gene Symbol	MRE1	MRE2	MRE3	MRE4	MRE5
mmu_circRNA_34428	0.317712	exonic	Pdia3	mmu-miR-1903	mmu-miR-7092-3p	mmu-miR-495-5p	mmu-miR-7649-3p	mmu-miR-338-3p
mmu_circRNA_34429	0.397129	exonic	Pdia3	mmu-miR-873a-5p	mmu-miR-6370	mmu-miR-7220-3p	mmu-miR-7028-3p	mmu-miR-3544-3p
Downregulated cardiac circRNAs in GRK-beta1AR;miR-150 DTG vs. GRK-beta1AR TG mice subjected to Vehicle (< 2 folds)
				Target MiR
CircRNA	Fold Change	CircRNA Type	Gene Symbol	MRE1	MRE2	MRE3	MRE4	MRE5
mmu_circRNA_23257	0.653579	exonic	Clint1	mmu-miR-6984-3p	mmu-miR-6935-3p	mmu-miR-1903	mmu-miR-26a-2-3p	mmu-miR-7092-3p

## Sheet: Up ISO DTG vs. GRK
Upregulated cardiac circRNAs in GRK-beta1AR;miR-150 DTG vs. GRK-beta1AR TG mice subjected to ISO (> 2 folds)
				Target MiR
XircRNA	Fold Change	CircRNA Type	Gene Symbol	MRE1	MRE2	MRE3	MRE4	MRE5
mmu_circRNA_40928	3.7908	exonic	Ndufa9	mmu-miR-147-5p	mmu-miR-7670-3p	mmu-miR-494-3p	mmu-miR-7116-3p	mmu-miR-7231-3p
mmu_circRNA_41028	3.64287	exonic	Abcc9	mmu-miR-7685-5p	mmu-miR-6928-3p	mmu-miR-6385	mmu-miR-6909-3p	mmu-miR-195a-3p
mmu_circRNA_32761	3.60161	exonic	Rbm20	mmu-miR-3064-5p	mmu-miR-3085-3p	mmu-miR-7679-5p	mmu-miR-664-5p	mmu-miR-7087-3p
mmu_circRNA_45155	3.57513	exonic	Lrrc2	mmu-miR-125a-3p	mmu-miR-184-5p	mmu-miR-7054-5p	mmu-miR-6999-5p	mmu-miR-129b-5p
mmu_circRNA_42507	3.38097	exonic	Insr	mmu-miR-7009-5p	mmu-miR-7026-5p	mmu-miR-6989-5p	mmu-miR-7079-3p	mmu-miR-1968-3p
mmu_circRNA_26021	3.22445	exonic	Ryr2	mmu-miR-7062-5p	mmu-miR-7049-5p	mmu-miR-691	mmu-miR-6950-5p	mmu-miR-1224-5p
mmu_circRNA_005300	3.22162	exonic	Zfyve9	mmu-miR-6999-3p	mmu-miR-3063-5p	mmu-miR-6974-3p	mmu-miR-6946-3p	mmu-miR-93-3p
mmu_circRNA_40886	3.17448	exonic	Wnk1	mmu-miR-505-5p	mmu-miR-3068-5p	mmu-miR-7662-3p	mmu-miR-671-5p	mmu-miR-670-3p
mmu_circRNA_34355	3.02461	exonic	Zfp106	mmu-miR-6905-5p	mmu-miR-6418-5p	mmu-miR-3620-3p	mmu-miR-6397	mmu-miR-5113
mmu_circRNA_26433	3.02329	exonic	Agtpbp1	mmu-miR-6899-3p	mmu-miR-7089-3p	mmu-miR-29b-2-5p	mmu-miR-3089-5p	mmu-miR-1936
mmu_circRNA_006860	2.99688	exonic	Zfp644	mmu-miR-1903	mmu-miR-6396	mmu-miR-6928-3p	mmu-miR-6929-3p	mmu-miR-3535
mmu_circRNA_26438	2.99554	exonic	Agtpbp1	mmu-miR-3089-5p	mmu-miR-302d-3p	mmu-miR-6975-3p	mmu-miR-7083-3p	mmu-miR-1903
mmu_circRNA_012190	2.96166	exonic	Agtpbp1	mmu-miR-182-5p	mmu-miR-7094-1-5p	mmu-miR-532-3p	mmu-miR-3089-5p	mmu-miR-3569-3p
mmu_circRNA_009487	2.94642	exonic	Cacna1c	mmu-miR-6981-5p	mmu-miR-7013-5p	mmu-miR-6965-5p	mmu-miR-8104	mmu-miR-672-5p
mmu_circRNA_32359	2.83604	exonic	Vldlr	mmu-miR-26a-5p	mmu-miR-26b-5p	mmu-miR-1190	mmu-miR-192-3p	mmu-miR-744-3p
mmu_circRNA_006797	2.83505	exonic	Cacna2d1	mmu-miR-6974-3p	mmu-miR-7236-5p	mmu-miR-5119	mmu-miR-7678-3p	mmu-miR-6949-3p
mmu_circRNA_20907	2.81575	exonic	Ppp1r12b	mmu-miR-26a-2-3p	mmu-miR-6961-3p	mmu-miR-1968-5p	mmu-miR-6935-3p	mmu-miR-6918-3p
mmu_circRNA_32762	2.78509	exonic	Rbm20	mmu-miR-330-5p	mmu-miR-6769b-3p	mmu-miR-6958-3p	mmu-miR-7242-5p	mmu-miR-207
mmu_circRNA_003748	2.77465	sense overlapping	Zfp644	mmu-miR-1187	mmu-miR-7116-3p	mmu-miR-465d-5p	mmu-miR-1894-3p	mmu-miR-5624-3p
mmu_circRNA_39448	2.75566	exonic	Gbas	mmu-miR-7230-5p	mmu-miR-7680-3p	mmu-miR-5623-3p	mmu-miR-7663-5p	mmu-miR-145a-3p
mmu_circRNA_22887	2.74418	exonic	Ogdh	mmu-miR-6999-3p	mmu-miR-292a-5p	mmu-miR-293-5p	mmu-miR-324-5p	mmu-miR-290a-5p
mmu_circRNA_42590	2.74104	exonic	Myom2	mmu-miR-320-5p	mmu-miR-207	mmu-miR-3082-5p	mmu-miR-7037-5p	mmu-miR-7222-5p
mmu_circRNA_38713	2.73194	exonic	Limch1	mmu-miR-107-5p	mmu-miR-103-1-5p	mmu-miR-103-2-5p	mmu-miR-6961-3p	mmu-miR-1903
mmu_circRNA_30509	2.72906	exonic	Adgrf5	mmu-miR-148b-5p	mmu-miR-152-5p	mmu-miR-509-5p	mmu-miR-23a-5p	mmu-miR-7686-3p
mmu_circRNA_016692	2.72755	exonic	Insr	mmu-miR-495-5p	mmu-miR-9768-5p	mmu-miR-543-5p	mmu-miR-5134-5p	mmu-miR-1946b
mmu_circRNA_44053	2.71352	exonic	Ddx6	mmu-miR-1930-5p	mmu-miR-148a-3p	mmu-miR-152-3p	mmu-miR-148b-3p	mmu-miR-1958
mmu_circRNA_30362	2.65791	intronic	Crebrf	mmu-miR-6946-5p	mmu-miR-7027-5p	mmu-miR-5110	mmu-miR-1195	mmu-miR-6957-5p
mmu_circRNA_014815	2.65342	exonic	Zfyve9	mmu-miR-6999-3p	mmu-miR-3063-5p	mmu-miR-6974-3p	mmu-miR-6946-3p	mmu-miR-6899-3p
mmu_circRNA_42509	2.65117	exonic	Insr	mmu-miR-7009-5p	mmu-miR-7026-5p	mmu-miR-7032-5p	mmu-miR-691	mmu-miR-293-5p
mmu_circRNA_20364	2.64834	exonic	Speg	mmu-miR-7033-5p	mmu-miR-615-5p	mmu-miR-292a-5p	mmu-miR-7032-5p	mmu-miR-1968-3p
mmu_circRNA_35861	2.64754	exonic	Pde4dip	mmu-miR-7652-3p	mmu-miR-7087-3p	mmu-miR-7085-3p	mmu-miR-6342	mmu-miR-3064-5p
mmu_circRNA_27948	2.64548	exonic	Lmo7	mmu-miR-6922-5p	mmu-miR-504-3p	mmu-miR-7008-5p	mmu-miR-7047-5p	mmu-miR-2861
mmu_circRNA_008777	2.64397	sense overlapping	Ogdh	mmu-miR-6953-5p	mmu-miR-6981-5p	mmu-miR-7047-5p	mmu-miR-5110	mmu-miR-7035-5p
mmu_circRNA_009389	2.6395	exonic	Zfp644	mmu-miR-6929-3p	mmu-miR-6952-3p	mmu-miR-301a-5p	mmu-miR-301b-5p	mmu-miR-6981-5p
mmu_circRNA_20002	2.60347	exonic	Fhl2	mmu-miR-500-5p	mmu-miR-129-5p	mmu-miR-3069-5p	mmu-miR-6351	mmu-miR-221-5p
mmu_circRNA_24060	2.59704	exonic	Akap1	mmu-miR-3064-5p	mmu-miR-7649-3p	mmu-miR-346-3p	mmu-miR-7117-5p	mmu-miR-1903
mmu_circRNA_21726	2.58548	exonic	Map3k5	mmu-miR-504-3p	mmu-miR-320-5p	mmu-miR-463-3p	mmu-miR-7028-3p	mmu-miR-7089-3p
mmu_circRNA_001406	2.58128	sense overlapping	Zfp644	mmu-miR-465d-5p	mmu-miR-5620-5p	mmu-miR-669k-5p	mmu-miR-182-3p	mmu-miR-669j
mmu_circRNA_21388	2.53281	sense overlapping	Desi2	mmu-miR-7052-3p	mmu-miR-7035-5p	mmu-miR-3470b	mmu-miR-7092-3p	mmu-miR-6953-5p
mmu_circRNA_20904	2.5192	exonic	Ppp1r12b	mmu-miR-5110	mmu-miR-7081-5p	mmu-miR-6981-5p	mmu-miR-6955-5p	mmu-miR-497b
mmu_circRNA_39252	2.5005	exonic	Ptpn11	mmu-miR-7028-3p	mmu-miR-6340	mmu-miR-136-5p	mmu-miR-1894-5p	mmu-miR-207
mmu_circRNA_32763	2.47446	exonic	Rbm20	mmu-miR-7688-3p	mmu-miR-7652-3p	mmu-miR-762	mmu-miR-6940-5p	mmu-miR-7087-3p
mmu_circRNA_25461	2.47225	exonic	Rgs6	mmu-miR-6950-3p	mmu-miR-7213-5p	mmu-miR-471-3p	mmu-miR-669e-5p	mmu-miR-7683-5p
mmu_circRNA_44586	2.46564	exonic	Myzap	mmu-miR-207	mmu-miR-708-5p	mmu-miR-7011-3p	mmu-miR-28a-5p	mmu-miR-7080-5p
mmu_circRNA_39723	2.45912	exonic	Fry	mmu-miR-691	mmu-miR-300-5p	mmu-miR-3090-5p	mmu-miR-1954	mmu-miR-6982-5p
mmu_circRNA_014393	2.45613	exonic	Zfp644	mmu-miR-6929-3p	mmu-miR-6952-3p	mmu-miR-301a-5p	mmu-miR-301b-5p	mmu-miR-6981-5p
mmu_circRNA_35858	2.45244	exonic	Pde4dip	mmu-miR-6972-5p	mmu-miR-7011-3p	mmu-miR-6950-5p	mmu-miR-7662-5p	mmu-miR-26a-2-3p
mmu_circRNA_44051	2.45244	exonic	Ddx6	mmu-miR-3064-5p	mmu-miR-5622-3p	mmu-miR-7092-3p	mmu-miR-7078-3p	mmu-miR-6999-3p
mmu_circRNA_41027	2.44915	exonic	Abcc9	mmu-miR-141-5p	mmu-miR-6981-5p	mmu-miR-1249-5p	mmu-miR-693-5p	mmu-miR-5110
mmu_circRNA_27917	2.44888	exonic	Tdrd3	mmu-miR-7092-3p	mmu-miR-6935-3p	mmu-miR-7030-3p	mmu-miR-7013-3p	mmu-miR-6338
mmu_circRNA_21676	2.44214	exonic	Utrn	mmu-miR-7116-3p	mmu-miR-207	mmu-miR-1903	mmu-miR-141-5p	mmu-miR-670-3p
mmu_circRNA_35222	2.42657	exonic	Mfn1	mmu-miR-6901-3p	mmu-miR-7226-5p	mmu-miR-5124a	mmu-miR-6946-3p	mmu-miR-7215-3p
mmu_circRNA_006194	2.41691	sense overlapping	Zfp644	mmu-miR-1187	mmu-miR-6981-5p	mmu-miR-6953-5p	mmu-miR-7661-5p	mmu-miR-6975-5p
mmu_circRNA_19183	2.41165	intronic	Crebrf	mmu-miR-670-3p	mmu-miR-1903	mmu-miR-6974-3p	mmu-miR-879-5p	mmu-miR-466i-3p
mmu_circRNA_008009	2.40366	intronic	Tulp4	mmu-miR-224-5p	mmu-miR-7022-3p	mmu-miR-7683-3p	mmu-miR-471-3p	mmu-miR-6371
mmu_circRNA_32197	2.38352	sense overlapping	Malat1	mmu-miR-495-3p	mmu-miR-505-3p	mmu-miR-1954	mmu-miR-6903-5p	mmu-miR-3092-5p	verified by QRT-PCR
mmu_circRNA_25084	2.373	exonic	Akap6	mmu-miR-370-5p	mmu-miR-7658-3p	mmu-miR-7092-3p	mmu-miR-488-3p	mmu-miR-6958-3p
mmu_circRNA_44002	2.37274	sense overlapping	Gramd1b	mmu-miR-1249-5p	mmu-miR-7016-5p	mmu-miR-5110	mmu-miR-6971-5p	mmu-miR-7047-5p
mmu_circRNA_24758	2.36851	exonic	Lpin1	mmu-miR-433-3p	mmu-miR-216a-3p	mmu-miR-7670-3p	mmu-miR-204-5p	mmu-miR-6994-5p
mmu_circRNA_29051	2.35864	sense overlapping	Adcy6	mmu-miR-6953-5p	mmu-miR-6931-5p	mmu-miR-1955-5p	mmu-miR-7054-5p	mmu-miR-7062-5p
mmu_circRNA_36836	2.35715	exonic	Pakap	mmu-miR-7024-3p	mmu-miR-6353	mmu-miR-1903	mmu-miR-1906	mmu-miR-6944-3p
mmu_circRNA_37351	2.3567	exonic	Zyg11b	mmu-miR-7094-1-5p	mmu-miR-7013-5p	mmu-miR-7216-5p	mmu-miR-7065-3p	mmu-miR-7002-5p
mmu_circRNA_30224	2.35273	exonic	Qk	mmu-miR-6937-5p	mmu-miR-6715-5p	mmu-miR-544-3p	mmu-miR-208a-5p	mmu-miR-8095
mmu_circRNA_37315	2.34519	exonic	Prkaa2	mmu-miR-497b	mmu-miR-1934-3p	mmu-miR-6912-5p	mmu-miR-6340	mmu-miR-8092
mmu_circRNA_23896	2.34316	exonic	Synrg	mmu-miR-7684-5p	mmu-miR-204-3p	mmu-miR-29b-1-5p	mmu-miR-7679-5p	mmu-miR-653-3p
mmu_circRNA_44001	2.33764	exonic	Gramd1b	mmu-miR-6977-5p	mmu-miR-692	mmu-miR-7019-5p	mmu-miR-7214-5p	mmu-miR-7026-3p
mmu_circRNA_20993	2.33367	exonic	Ivns1abp	mmu-miR-7054-5p	mmu-miR-182-5p	mmu-miR-300-5p	mmu-miR-8094	mmu-miR-450a-1-3p
mmu_circRNA_004122	2.32539	exonic	Crebrf	mmu-miR-3544-5p	mmu-miR-1903	mmu-miR-6961-3p	mmu-miR-6974-3p	mmu-miR-26b-3p
mmu_circRNA_003388	2.32193	exonic	Ptpn4	mmu-miR-7214-5p	mmu-miR-876-5p	mmu-miR-196a-5p	mmu-miR-186-5p	mmu-miR-7039-3p
mmu_circRNA_33914	2.31904	antisense	Ttn	mmu-miR-6919-5p	mmu-miR-539-3p	mmu-miR-7063-5p	mmu-miR-3062-5p	mmu-miR-5120
mmu_circRNA_27242	2.28733	exonic	Slmap	mmu-miR-7092-3p	mmu-miR-29b-1-5p	mmu-miR-1903	mmu-miR-7094b-2-5p	mmu-miR-691
mmu_circRNA_40841	2.28656	exonic	Adipor2	mmu-miR-8118	mmu-miR-7216-5p	mmu-miR-7058-5p	mmu-miR-6999-5p	mmu-miR-6985-5p
mmu_circRNA_31249	2.27468	intronic	Ccny	mmu-miR-8100	mmu-miR-7661-5p	mmu-miR-7054-5p	mmu-miR-1249-5p	mmu-miR-7063-5p
mmu_circRNA_22888	2.27446	exonic	Ogdh	mmu-miR-7232-5p	mmu-miR-344d-1-5p	mmu-miR-6335	mmu-miR-6931-5p	mmu-miR-7087-5p
mmu_circRNA_19175	2.26762	intronic	Tulp4	mmu-miR-224-5p	mmu-miR-7022-3p	mmu-miR-7683-3p	mmu-miR-471-3p	mmu-miR-6371
mmu_circRNA_29125	2.26049	intronic	Trap1	mmu-miR-7034-3p	mmu-miR-329-3p	mmu-miR-6342	mmu-miR-6899-3p	mmu-miR-3065-3p
mmu_circRNA_32131	2.26007	exonic	Ppp6r3	mmu-miR-6377	mmu-miR-3068-5p	mmu-miR-6946-3p	mmu-miR-1960	mmu-miR-16-2-3p
mmu_circRNA_20855	2.24595	exonic	Pfkfb2	mmu-miR-141-5p	mmu-miR-182-5p	mmu-miR-3475-5p	mmu-miR-6769b-3p	mmu-miR-7680-5p
mmu_circRNA_40038	2.23528	exonic	Chchd3	mmu-miR-6958-3p	mmu-miR-344d-2-5p	mmu-miR-7662-3p	mmu-miR-7028-3p	mmu-miR-7021-3p
mmu_circRNA_26825	2.22361	exonic	Tnpo1	mmu-miR-6402	mmu-miR-7087-5p	mmu-miR-3544-5p	mmu-miR-335-5p	mmu-miR-5619-3p
mmu_circRNA_017273	2.21876	exonic	Tnrc6b	mmu-miR-683	mmu-miR-7663-5p	mmu-miR-7680-3p	mmu-miR-6361	mmu-miR-6400
mmu_circRNA_36126	2.20889	exonic	Ank2	mmu-miR-7049-5p	mmu-miR-183-5p	mmu-miR-207	mmu-miR-23a-5p	mmu-miR-7015-5p
mmu_circRNA_32490	2.20072	exonic	Btaf1	mmu-miR-6946-3p	mmu-miR-22-5p	mmu-miR-217-5p	mmu-miR-6377	mmu-miR-653-5p
mmu_circRNA_22849	2.19987	exonic	Nf2	mmu-miR-3110-3p	mmu-miR-6342	mmu-miR-497a-5p	mmu-miR-322-5p	mmu-miR-7676-3p
mmu_circRNA_25524	2.18017	exonic	Nek9	mmu-miR-140-3p	mmu-miR-3058-5p	mmu-miR-497b	mmu-miR-673-5p	mmu-miR-7008-5p
mmu_circRNA_37407	2.17617	exonic	Nrd1	mmu-miR-1903	mmu-miR-598-3p	mmu-miR-6344	mmu-miR-877-3p	mmu-miR-320-5p
mmu_circRNA_25243	2.17273	exonic	Klhdc2	mmu-miR-664-3p	mmu-miR-30a-3p	mmu-miR-30e-3p	mmu-miR-7650-5p	mmu-miR-7647-3p
mmu_circRNA_28808	2.16785	exonic	Ddx17	mmu-miR-6963-3p	mmu-miR-6961-3p	mmu-miR-141-5p	mmu-miR-7021-3p	mmu-miR-380-5p
mmu_circRNA_23141	2.16544	exonic	Sptbn1	mmu-miR-207	mmu-miR-6947-3p	mmu-miR-5114	mmu-miR-214-3p	mmu-miR-6955-5p
mmu_circRNA_31240	2.16004	exonic	Ccny	mmu-miR-335-5p	mmu-miR-7243-5p	mmu-miR-329-5p	mmu-miR-686	mmu-miR-3970
mmu_circRNA_27519	2.15983	exonic	Samd4	mmu-miR-5627-3p	mmu-miR-667-5p	mmu-miR-6937-5p	mmu-miR-6914-5p	mmu-miR-6931-5p
mmu_circRNA_28261	2.1593	exonic	Pdzd2	mmu-miR-1968-5p	mmu-miR-7090-5p	mmu-miR-9768-3p	mmu-miR-692	mmu-miR-7647-3p
mmu_circRNA_22970	2.15759	exonic	Ehbp1	mmu-miR-6940-5p	mmu-miR-92a-2-5p	mmu-miR-7648-3p	mmu-miR-185-3p	mmu-miR-762
mmu_circRNA_22444	2.15283	sense overlapping	Rmst	mmu-miR-1187	mmu-miR-297c-5p	mmu-miR-466c-5p	mmu-miR-466a-5p	mmu-miR-466e-5p
mmu_circRNA_41662	2.15272	exonic	Chd2	mmu-miR-1903	mmu-miR-6961-3p	mmu-miR-6932-3p	mmu-miR-6946-3p	mmu-miR-130b-5p
mmu_circRNA_008398	2.13998	exonic	Mlip	mmu-miR-5110	mmu-miR-504-3p	mmu-miR-3154	mmu-miR-6999-5p	mmu-miR-185-5p
mmu_circRNA_016338	2.13186	exonic	Kansl1l	mmu-miR-7058-5p	mmu-miR-3089-3p	mmu-miR-1968-5p	mmu-miR-6927-3p	mmu-miR-30d-3p
mmu_circRNA_005214	2.12697	sense overlapping	Rmst	mmu-miR-1187	mmu-miR-466c-5p	mmu-miR-466a-5p	mmu-miR-466e-5p	mmu-miR-466p-5p
mmu_circRNA_003522	2.11665	exonic	Vps13d	mmu-miR-504-3p	mmu-miR-672-5p	mmu-miR-7067-5p	mmu-miR-882	mmu-miR-3087-5p
mmu_circRNA_25492	2.11227	exonic	Ptgr2	mmu-miR-6932-3p	mmu-miR-26a-2-3p	mmu-miR-7039-3p	mmu-miR-7215-3p	mmu-miR-26b-3p
mmu_circRNA_38710	2.11052	exonic	Limch1	mmu-miR-7034-3p	mmu-miR-1903	mmu-miR-103-1-5p	mmu-miR-103-2-5p	mmu-miR-107-5p
mmu_circRNA_009202	2.10594	exonic	4932438A13Rik	mmu-miR-23a-3p	mmu-miR-23b-3p	mmu-miR-3962	mmu-miR-8104	mmu-miR-7023-5p
mmu_circRNA_21268	2.10417	exonic	Atf6	mmu-miR-6940-5p	mmu-miR-1291	mmu-miR-7018-5p	mmu-miR-7012-5p	mmu-miR-497b
mmu_circRNA_23677	2.10125	exonic	Rap1gap2	mmu-miR-500-5p	mmu-miR-7656-3p	mmu-miR-7036a-3p	mmu-miR-7688-3p	mmu-miR-362-5p
mmu_circRNA_33154	2.09239	exonic	Ehmt1	mmu-miR-7092-3p	mmu-miR-206-5p	mmu-miR-6958-3p	mmu-miR-7038-3p	mmu-miR-877-3p
mmu_circRNA_25526	2.08867	exonic	Nek9	mmu-miR-140-3p	mmu-miR-497b	mmu-miR-673-5p	mmu-miR-3057-3p	mmu-miR-7018-5p
mmu_circRNA_21737	2.08458	exonic	Pde7b	mmu-miR-7054-3p	mmu-miR-669h-5p	mmu-miR-3073a-3p	mmu-miR-7240-5p	mmu-miR-669k-5p
mmu_circRNA_44036	2.07758	exonic	Arhgef12	mmu-miR-1907	mmu-miR-195a-5p	mmu-miR-15a-5p	mmu-miR-6353	mmu-miR-16-5p
mmu_circRNA_43823	2.07229	exonic	Pde4a	mmu-miR-6958-3p	mmu-miR-145a-5p	mmu-miR-145b	mmu-miR-7037-3p	mmu-miR-7033-5p
mmu_circRNA_42505	2.07226	exonic	Insr	mmu-miR-5113	mmu-miR-713	mmu-miR-6938-3p	mmu-miR-6947-3p	mmu-miR-7023-5p
mmu_circRNA_41629	2.06802	exonic	Mef2a	mmu-miR-337-3p	mmu-miR-30d-3p	mmu-miR-7678-3p	mmu-miR-384-3p	mmu-miR-30e-3p
mmu_circRNA_017196	2.0661	exonic	Phip	mmu-miR-128-3p	mmu-miR-7033-5p	mmu-miR-101a-3p	mmu-miR-7a-2-3p	mmu-miR-188-3p
mmu_circRNA_017693	2.06536	exonic	Usp9x	mmu-miR-465a-3p	mmu-miR-465b-3p	mmu-miR-465c-3p	mmu-miR-7094b-2-5p	mmu-miR-6982-5p
mmu_circRNA_23893	2.06459	exonic	Synrg	mmu-miR-7684-5p	mmu-miR-7054-5p	mmu-miR-6945-5p	mmu-miR-7679-5p	mmu-miR-7031-5p
mmu_circRNA_015402	2.05351	exonic	Ylpm1	mmu-miR-130b-5p	mmu-miR-6961-3p	mmu-miR-7014-3p	mmu-miR-3098-3p	mmu-miR-1291
mmu_circRNA_22968	2.04356	exonic	Ehbp1	mmu-miR-6938-3p	mmu-miR-6400	mmu-miR-7070-3p	mmu-miR-6898-3p	mmu-miR-3098-3p
mmu_circRNA_45355	2.04255	exonic	Usp9x	mmu-miR-683	mmu-miR-6377	mmu-miR-3098-3p	mmu-miR-208b-5p	mmu-miR-152-3p
mmu_circRNA_35900	2.04102	exonic	Atp1a1	mmu-miR-204-5p	mmu-miR-7061-3p	mmu-miR-7034-3p	mmu-miR-211-5p	mmu-miR-130b-5p
mmu_circRNA_36839	2.03972	exonic	Akap2	mmu-miR-7048-3p	mmu-miR-344i	mmu-miR-344c-5p	mmu-miR-344d-1-5p	mmu-miR-9769-3p
mmu_circRNA_30280	2.03346	exonic	Lnpep	mmu-miR-33-5p	mmu-miR-29c-5p	mmu-miR-5619-5p	mmu-miR-670-3p	mmu-miR-5124a
mmu_circRNA_018725	2.01823	exonic	Scaper	mmu-miR-22-5p	mmu-miR-6946-3p	mmu-miR-3095-5p	mmu-miR-7116-3p	mmu-miR-6344
mmu_circRNA_21263	2.01643	exonic	Atf6	mmu-miR-218-2-3p	mmu-miR-1896	mmu-miR-1903	mmu-miR-7031-5p	mmu-miR-6999-3p
mmu_circRNA_24894	2.00544	exonic	Nampt	mmu-miR-330-5p	mmu-miR-6986-3p	mmu-miR-326-3p	mmu-miR-6897-3p	mmu-miR-743b-3p
mmu_circRNA_22252	2.00499	exonic	Pcnt	mmu-miR-6958-3p	mmu-miR-6919-3p	mmu-miR-683	mmu-miR-3099-5p	mmu-miR-7033-5p
mmu_circRNA_003225	2.00396	exonic	Epb4.1	mmu-miR-1903	mmu-miR-130b-5p	mmu-miR-6961-3p	mmu-miR-26a-2-3p	mmu-miR-881-3p
mmu_circRNA_40167	2.00156	exonic	Ubn2	mmu-miR-1903	mmu-miR-6958-5p	mmu-miR-7087-5p	mmu-miR-1941-5p	mmu-miR-667-5p
Upregulated cardiac cirRNAs in GRK-beta1AR;miR-150 DTG vs. GRK-beta1AR TG mice subjected to ISO (< 2 folds)
				Target miR
CircRNA	Fold Change	CircRNA Type	Gene Symbol	MRE1	MRE2	MRE3	MRE4	MRE5
mmu_circRNA_43656	1.9997	exonic	Nrp1	mmu-miR-6943-5p	mmu-miR-3057-5p	mmu-miR-6943-3p	mmu-miR-7068-3p	mmu-miR-92a-2-5p
mmu_circRNA_41604	1.99929	exonic	Tjp1	mmu-miR-1903	mmu-miR-7028-5p	mmu-miR-7662-5p	mmu-miR-6911-5p	mmu-miR-7686-5p
mmu_circRNA_012145	1.99844	antisense	Mink1	mmu-miR-10a-5p	mmu-miR-10b-5p	mmu-miR-7082-3p	mmu-miR-504-5p	mmu-miR-3072-5p
mmu_circRNA_005369	1.9924	exonic	Tdrd3	mmu-miR-7092-3p	mmu-miR-6342	mmu-miR-322-5p	mmu-miR-6935-3p	mmu-miR-16-2-3p
mmu_circRNA_24757	1.9913	exonic	Lpin1	mmu-miR-7081-5p	mmu-miR-7079-5p	mmu-miR-6911-5p	mmu-miR-501-5p	mmu-miR-6354
mmu_circRNA_000476	1.99007	exonic	Nsd1	mmu-miR-7092-3p	mmu-miR-6935-3p	mmu-miR-6344	mmu-miR-7009-3p	mmu-miR-6961-3p
mmu_circRNA_39992	1.98914	exonic	Strip2	mmu-miR-6900-5p	mmu-miR-6971-5p	mmu-miR-1938	mmu-miR-130b-3p	mmu-miR-7076-5p
mmu_circRNA_43821	1.98741	exonic	Pde4a	mmu-miR-7033-5p	mmu-miR-7026-5p	mmu-miR-6905-5p	mmu-miR-6958-3p	mmu-miR-145a-5p
mmu_circRNA_25852	1.98318	exonic	Dync1h1	mmu-miR-505-5p	mmu-miR-466n-5p	mmu-miR-6340	mmu-miR-7662-3p	mmu-miR-143-3p
mmu_circRNA_24057	1.98292	exonic	Msi2	mmu-miR-141-5p	mmu-miR-6994-5p	mmu-miR-669b-5p	mmu-miR-6984-3p	mmu-miR-452-5p
mmu_circRNA_36319	1.97856	exonic	Zzz3	mmu-miR-6999-3p	mmu-miR-149-5p	mmu-miR-1291	mmu-miR-26a-2-3p	mmu-miR-7070-3p
mmu_circRNA_31205	1.97628	exonic	Zeb1	mmu-miR-6938-3p	mmu-miR-3089-3p	mmu-miR-344d-2-5p	mmu-miR-494-5p	mmu-miR-1950
mmu_circRNA_19899	1.97386	exonic	Dst	mmu-miR-6958-3p	mmu-miR-692	mmu-miR-337-3p	mmu-miR-6999-3p	mmu-miR-7021-3p
mmu_circRNA_39488	1.96639	exonic	Gtf2i	mmu-miR-7671-5p	mmu-miR-29b-1-5p	mmu-miR-6957-5p	mmu-miR-7686-5p	mmu-miR-6915-3p
mmu_circRNA_33920	1.96265	exonic	Ttn	mmu-miR-1903	mmu-miR-22-5p	mmu-miR-129b-5p	mmu-miR-365-2-5p	mmu-miR-665-5p
mmu_circRNA_30560	1.95553	exonic	Ubr2	mmu-miR-6969-3p	mmu-miR-599	mmu-let-7e-5p	mmu-let-7g-5p	mmu-let-7i-5p
mmu_circRNA_016702	1.95535	exonic	Asph	mmu-miR-7052-3p	mmu-miR-6919-3p	mmu-miR-1933-5p	mmu-miR-3110-5p	mmu-miR-23a-5p
mmu_circRNA_40382	1.9531	exonic	Rmnd5a	mmu-miR-6345	mmu-miR-7092-3p	mmu-miR-7235-3p	mmu-miR-6915-5p	mmu-miR-6357
mmu_circRNA_19133	1.95278	sense overlapping	Mtss1	mmu-miR-7067-5p	mmu-miR-346-3p	mmu-miR-3087-5p	mmu-miR-677-3p	mmu-miR-6769b-5p
mmu_circRNA_38777	1.95172	exonic	Ociad1	mmu-miR-467a-5p	mmu-miR-6984-3p	mmu-miR-290a-3p	mmu-miR-5114	mmu-miR-107-5p
mmu_circRNA_017077	1.94337	exonic	Mga	mmu-miR-6916-3p	mmu-miR-6344	mmu-miR-1964-5p	mmu-miR-6403	mmu-miR-3059-5p
mmu_circRNA_20542	1.93872	exonic	Ndufa10	mmu-miR-7044-5p	mmu-miR-7019-3p	mmu-miR-5615-5p	mmu-miR-384-3p	mmu-miR-3089-3p
mmu_circRNA_31190	1.93785	exonic	Svil	mmu-miR-107-5p	mmu-miR-1903	mmu-miR-7011-3p	mmu-miR-6943-3p	mmu-miR-103-2-5p
mmu_circRNA_19495	1.92447	sense overlapping	Phkb	mmu-miR-466l-5p	mmu-miR-103-1-5p	mmu-miR-103-2-5p	mmu-miR-466k	mmu-miR-107-5p
mmu_circRNA_001832	1.92258	exonic	Hk2	mmu-miR-1249-3p	mmu-miR-6990-5p	mmu-miR-7033-5p	mmu-miR-6942-5p	mmu-miR-761
mmu_circRNA_25244	1.92094	exonic	Klhdc2	mmu-miR-664-3p	mmu-miR-30a-3p	mmu-miR-30e-3p	mmu-miR-138-5p	mmu-miR-30d-3p
mmu_circRNA_013422	1.92046	exonic	Hipk3	mmu-miR-7222-5p	mmu-miR-1929-5p	mmu-miR-338-3p	mmu-miR-6922-3p	mmu-miR-143-5p
mmu_circRNA_30196	1.91878	intronic	Tulp4	mmu-miR-224-5p	mmu-miR-7022-3p	mmu-miR-7683-3p	mmu-miR-471-3p	mmu-miR-6371
mmu_circRNA_000469	1.91734	exonic	Mtss1	mmu-miR-7078-3p	mmu-miR-6999-3p	mmu-miR-136-5p	mmu-miR-544-3p	mmu-miR-6984-3p
mmu_circRNA_40180	1.90876	sense overlapping	Luc7l2	mmu-miR-709	mmu-miR-6339	mmu-miR-7661-5p	mmu-miR-6953-5p	mmu-miR-590-3p
mmu_circRNA_39211	1.89812	exonic	Coq5	mmu-miR-6899-3p	mmu-miR-7005-3p	mmu-miR-7089-3p	mmu-miR-669p-5p	mmu-miR-669a-5p
mmu_circRNA_24760	1.89137	exonic	Lpin1	mmu-miR-7652-3p	mmu-miR-450a-2-3p	mmu-miR-6407	mmu-miR-7671-5p	mmu-miR-6919-5p
mmu_circRNA_41006	1.88961	exonic	Plekha5	mmu-miR-1903	mmu-miR-6958-3p	mmu-miR-7038-3p	mmu-miR-6950-3p	mmu-miR-344d-2-5p
mmu_circRNA_19253	1.8884	sense overlapping	Hipk3	mmu-miR-7222-5p	mmu-miR-1929-5p	mmu-miR-338-3p	mmu-miR-6922-3p	mmu-miR-143-5p
mmu_circRNA_40040	1.88636	exonic	Chchd3	mmu-miR-9-5p	mmu-miR-344d-2-5p	mmu-miR-6991-3p	mmu-miR-653-3p	mmu-miR-376b-5p
mmu_circRNA_33093	1.88594	exonic	Etl4	mmu-miR-5101	mmu-miR-500-5p	mmu-miR-7010-5p	mmu-miR-362-5p	mmu-miR-669f-5p
mmu_circRNA_38126	1.88516	sense overlapping	Cacna2d1	mmu-miR-466i-3p	mmu-miR-7092-3p	mmu-miR-466m-3p	mmu-miR-329-3p	mmu-miR-1968-3p
mmu_circRNA_35965	1.88293	exonic	Ahcyl1	mmu-miR-105	mmu-miR-291b-3p	mmu-miR-6934-5p	mmu-miR-485-5p	mmu-miR-363-3p
mmu_circRNA_29969	1.88027	exonic	Mrpl39	mmu-miR-7241-5p	mmu-miR-665-5p	mmu-miR-6339	mmu-miR-190a-3p	mmu-miR-664-5p
mmu_circRNA_44517	1.87863	exonic	Herc1	mmu-miR-1903	mmu-miR-6946-3p	mmu-miR-203-5p	mmu-miR-6340	mmu-miR-6932-3p
mmu_circRNA_26786	1.87439	exonic	Col4a3bp	mmu-miR-302c-5p	mmu-miR-302b-5p	mmu-miR-3088-3p	mmu-miR-302d-5p	mmu-miR-33-3p
mmu_circRNA_32790	1.87183	exonic	Ablim1	mmu-miR-1956	mmu-miR-331-3p	mmu-miR-125a-3p	mmu-miR-7086-3p	mmu-miR-3057-3p
mmu_circRNA_19983	1.87105	exonic	Map4k4	mmu-miR-678	mmu-miR-6950-5p	mmu-miR-107-5p	mmu-miR-7674-5p	mmu-miR-6353
mmu_circRNA_000741	1.87032	exonic	Akap7	mmu-miR-1903	mmu-miR-135b-5p	mmu-miR-135a-5p	mmu-miR-106a-5p	mmu-miR-93-5p
mmu_circRNA_44150	1.86428	exonic	Rdx	mmu-miR-6901-3p	mmu-miR-670-3p	mmu-miR-7092-3p	mmu-miR-6898-3p	mmu-miR-7021-3p
mmu_circRNA_28312	1.86397	exonic	Ank	mmu-miR-224-5p	mmu-miR-3620-5p	mmu-miR-7051-5p	mmu-miR-7666-3p	mmu-miR-6939-5p
mmu_circRNA_38982	1.86145	exonic	Scarb2	mmu-miR-7074-5p	mmu-miR-710	mmu-miR-5132-3p	mmu-miR-500-5p	mmu-miR-3965
mmu_circRNA_36088	1.86144	exonic	Fnbp1l	mmu-miR-19b-2-5p	mmu-miR-7089-3p	mmu-miR-3087-3p	mmu-miR-6979-3p	mmu-miR-7655-5p
mmu_circRNA_24468	1.85326	exonic	Tbc1d16	mmu-miR-7064-3p	mmu-miR-7028-5p	mmu-miR-6396	mmu-miR-7226-5p	mmu-miR-8119
mmu_circRNA_21782	1.84957	exonic	Lama2	mmu-miR-3098-3p	mmu-miR-7231-3p	mmu-miR-7116-3p	mmu-miR-27a-3p	mmu-miR-191-3p
mmu_circRNA_19409	1.84309	sense overlapping	Lincpint	mmu-miR-1187	mmu-miR-466e-5p	mmu-miR-466a-5p	mmu-miR-466f	mmu-miR-7047-5p
mmu_circRNA_009056	1.84268	exonic	Utrn	mmu-miR-6958-3p	mmu-miR-1968-5p	mmu-miR-22-3p	mmu-miR-328-3p	mmu-miR-19b-2-5p
mmu_circRNA_32580	1.84058	exonic	Sorbs1	mmu-miR-7074-5p	mmu-miR-7028-5p	mmu-miR-7081-5p	mmu-miR-1258-5p	mmu-miR-6925-5p
mmu_circRNA_014005	1.83488	exonic	Med12l	mmu-miR-9769-5p	mmu-miR-6996-5p	mmu-miR-370-3p	mmu-miR-7054-5p	mmu-miR-7033-5p
mmu_circRNA_44151	1.8343	exonic	Rdx	mmu-miR-7092-3p	mmu-miR-7116-3p	mmu-miR-5101	mmu-miR-6901-3p	mmu-miR-670-3p
mmu_circRNA_001362	1.82928	exonic	Gm15800	mmu-miR-3104-5p	mmu-miR-7214-5p	mmu-miR-667-5p	mmu-miR-1291	mmu-miR-6934-5p
mmu_circRNA_34603	1.82647	exonic	Cds2	mmu-miR-7087-5p	mmu-miR-669c-3p	mmu-miR-330-5p	mmu-miR-1934-3p	mmu-miR-7000-5p
mmu_circRNA_24813	1.82572	exonic	Kidins220	mmu-miR-3089-3p	mmu-miR-136-5p	mmu-miR-452-3p	mmu-miR-7223-5p	mmu-miR-181b-1-3p
mmu_circRNA_24343	1.8234	exonic	Pitpnc1	mmu-miR-6920-3p	mmu-miR-6988-3p	mmu-miR-320-5p	mmu-miR-669a-5p	mmu-miR-669p-5p
mmu_circRNA_35825	1.82297	exonic	Pip5k1a	mmu-miR-7649-3p	mmu-miR-3473c	mmu-miR-669e-5p	mmu-miR-6997-5p	mmu-miR-3104-3p
mmu_circRNA_19536	1.82172	intronic	Slc22a14	mmu-miR-466c-5p	mmu-miR-1187	mmu-miR-7054-5p	mmu-miR-297c-5p	mmu-miR-7016-5p
mmu_circRNA_25517	1.82114	exonic	Dlst	mmu-miR-3095-5p	mmu-miR-6418-3p	mmu-miR-1224-3p	mmu-miR-6950-3p	mmu-miR-5114
mmu_circRNA_19295	1.82076	sense overlapping	Snx27	mmu-miR-5110	mmu-miR-7072-5p	mmu-miR-1249-5p	mmu-miR-7058-5p	mmu-miR-7007-5p
mmu_circRNA_26784	1.81527	exonic	Col4a3bp	mmu-miR-19a-3p	mmu-miR-19b-3p	mmu-miR-421-5p	mmu-miR-7007-5p	mmu-miR-7665-5p
mmu_circRNA_40404	1.81279	exonic	Ptcd3	mmu-miR-6481	mmu-miR-7227-3p	mmu-miR-875-3p	mmu-miR-8094	mmu-miR-152-5p
mmu_circRNA_19319	1.81083	sense overlapping	Asph	mmu-miR-7661-5p	mmu-miR-7012-5p	mmu-miR-8100	mmu-miR-6946-5p	mmu-miR-7064-3p
mmu_circRNA_25139	1.81055	exonic	Ralgapa1	mmu-miR-7092-3p	mmu-miR-26a-2-3p	mmu-miR-344g-3p	mmu-miR-6935-3p	mmu-miR-7070-3p
mmu_circRNA_31100	1.8086	exonic	Epas1	mmu-miR-547-5p	mmu-miR-152-3p	mmu-miR-7059-3p	mmu-miR-6539	mmu-miR-152-5p	verified by QRT-PCR
mmu_circRNA_32526	1.8065	exonic	Ide	mmu-miR-7214-5p	mmu-miR-470-5p	mmu-miR-6384	mmu-miR-6948-3p	mmu-miR-8095
mmu_circRNA_016050	1.80509	exonic	Fam178a	mmu-miR-6979-3p	mmu-miR-691	mmu-miR-6935-3p	mmu-miR-7215-5p	mmu-miR-7092-3p
mmu_circRNA_30559	1.80458	exonic	Ubr2	mmu-miR-6951-3p	mmu-miR-9768-3p	mmu-miR-1929-3p	mmu-miR-1258-5p	mmu-miR-6969-3p
mmu_circRNA_25505	1.79983	exonic	Arel1	mmu-miR-15a-3p	mmu-miR-6539	mmu-miR-128-3p	mmu-miR-7062-5p	mmu-miR-6919-5p
mmu_circRNA_26426	1.79914	exonic	Agtpbp1	mmu-miR-3064-3p	mmu-miR-6899-3p	mmu-miR-29b-2-5p	mmu-miR-7649-3p	mmu-miR-5616-5p
mmu_circRNA_22173	1.79295	intronic	Ank3	mmu-miR-1187	mmu-miR-466c-5p	mmu-miR-466f	mmu-miR-297c-5p	mmu-miR-466i-5p
mmu_circRNA_24172	1.79249	exonic	Thra	mmu-miR-383-3p	mmu-miR-1906	mmu-miR-20b-3p	mmu-miR-17-3p	mmu-miR-1968-5p
mmu_circRNA_42113	1.79224	exonic	Usp47	mmu-miR-1903	mmu-miR-7007-3p	mmu-miR-107-5p	mmu-miR-103-1-5p	mmu-miR-103-2-5p
mmu_circRNA_19172	1.79181	intronic	Ttc3	mmu-miR-1187	mmu-miR-669f-5p	mmu-miR-465d-5p	mmu-miR-466i-5p	mmu-miR-6974-5p
mmu_circRNA_017841	1.78806	exonic	Iqsec1	mmu-miR-185-3p	mmu-miR-1962	mmu-miR-6998-3p	mmu-miR-7028-5p	mmu-miR-3473e
mmu_circRNA_23597	1.78562	exonic	Fxr2	mmu-miR-3058-5p	mmu-miR-3067-5p	mmu-miR-343	mmu-miR-759	mmu-miR-211-5p
mmu_circRNA_22265	1.78513	exonic	Trappc10	mmu-miR-15b-3p	mmu-miR-8100	mmu-miR-7035-5p	mmu-miR-6999-5p	mmu-miR-320-5p
mmu_circRNA_38247	1.78158	exonic	Srpk2	mmu-miR-6899-3p	mmu-miR-6344	mmu-miR-320-5p	mmu-miR-7116-3p	mmu-miR-6946-3p
mmu_circRNA_26190	1.78139	exonic	Eci2	mmu-miR-7072-3p	mmu-miR-149-5p	mmu-miR-22-5p	mmu-miR-26a-5p	mmu-miR-7003-3p
mmu_circRNA_38983	1.78007	exonic	Scarb2	mmu-miR-7649-3p	mmu-miR-7675-3p	mmu-miR-7234-5p	mmu-miR-6394	mmu-miR-7688-5p
mmu_circRNA_40305	1.77647	exonic	Pde1c	mmu-miR-207	mmu-miR-3073a-3p	mmu-miR-135a-5p	mmu-miR-7116-3p	mmu-miR-7059-3p
mmu_circRNA_008397	1.7752	exonic	Dst	mmu-miR-3063-5p	mmu-miR-679-3p	mmu-miR-7093-3p	mmu-miR-1247-5p	mmu-miR-1912-3p
mmu_circRNA_24095	1.77473	exonic	Spag9	mmu-miR-3099-5p	mmu-miR-7059-3p	mmu-miR-6338	mmu-miR-29b-2-5p	mmu-miR-205-5p
mmu_circRNA_20201	1.77139	exonic	Nbeal1	mmu-miR-5623-5p	mmu-miR-670-3p	mmu-miR-6240	mmu-miR-693-3p	mmu-miR-29b-1-5p
mmu_circRNA_010308	1.76871	exonic	Cdh2	mmu-miR-3073a-3p	mmu-miR-6989-3p	mmu-miR-452-3p	mmu-miR-1968-5p	mmu-miR-219b-5p
mmu_circRNA_001424	1.76762	exonic	Tcf20	mmu-miR-683	mmu-miR-3098-3p	mmu-miR-7005-5p	mmu-miR-6911-5p	mmu-miR-7028-5p
mmu_circRNA_45832	1.76724	exonic	Huwe1	mmu-miR-1903	mmu-miR-6937-3p	mmu-miR-320-5p	mmu-miR-152-5p	mmu-miR-7087-5p
mmu_circRNA_25671	1.76674	sense overlapping	Calm1	mmu-miR-466q	mmu-miR-669k-5p	mmu-miR-511-3p	mmu-miR-7229-3p	mmu-miR-669c-3p
mmu_circRNA_28831	1.76604	exonic	Tnrc6b	mmu-miR-432	mmu-miR-7053-3p	mmu-miR-6995-3p	mmu-miR-702-5p	mmu-miR-7009-5p
mmu_circRNA_42010	1.76557	exonic	Pde2a	mmu-miR-1306-5p	mmu-miR-666-3p	mmu-miR-672-3p	mmu-miR-3084-5p	mmu-miR-6918-3p
mmu_circRNA_44692	1.7644	sense overlapping	Filip1	mmu-miR-207	mmu-miR-320-5p	mmu-miR-7072-3p	mmu-miR-1903	mmu-miR-7092-3p
mmu_circRNA_19246	1.76359	sense overlapping	Ubr3	mmu-miR-466o-3p	mmu-miR-669b-3p	mmu-miR-669c-3p	mmu-miR-7661-5p	mmu-miR-1955-5p
mmu_circRNA_18967	1.75648	sense overlapping	Utrn	mmu-miR-7118-5p	mmu-miR-8100	mmu-miR-7665-5p	mmu-miR-3154	mmu-miR-1249-5p
mmu_circRNA_44039	1.7551	exonic	Arhgef12	mmu-miR-7033-5p	mmu-miR-6928-3p	mmu-miR-1930-3p	mmu-miR-6913-3p	mmu-miR-3544-3p
mmu_circRNA_008029	1.75493	exonic	Gphn	mmu-miR-6418-5p	mmu-miR-7067-5p	mmu-miR-1933-5p	mmu-miR-145a-3p	mmu-miR-23a-5p
mmu_circRNA_31606	1.75316	exonic	Ankhd1	mmu-miR-1930-5p	mmu-miR-7048-3p	mmu-miR-6411	mmu-miR-7077-3p	mmu-miR-6903-3p
mmu_circRNA_22674	1.75308	exonic	Rab3ip	mmu-miR-107-5p	mmu-miR-804	mmu-miR-7013-3p	mmu-miR-7036b-3p	mmu-miR-103-1-5p
mmu_circRNA_39210	1.75143	exonic	Coq5	mmu-miR-7005-3p	mmu-miR-150-5p	mmu-miR-1946b	mmu-miR-7074-3p	mmu-miR-412-3p
mmu_circRNA_20522	1.75041	exonic	Agap1	mmu-miR-3081-5p	mmu-miR-3063-5p	mmu-miR-5114	mmu-miR-7094b-2-5p	mmu-miR-6996-5p
mmu_circRNA_42260	1.74689	exonic	Gga2	mmu-miR-207	mmu-miR-320-5p	mmu-miR-6944-3p	mmu-miR-450a-2-3p	mmu-miR-203-5p
mmu_circRNA_44092	1.74204	exonic	Sik3	mmu-miR-215-3p	mmu-miR-743a-5p	mmu-miR-871-5p	mmu-miR-320-5p	mmu-miR-743b-5p
mmu_circRNA_28810	1.73848	exonic	Ddx17	mmu-miR-6961-3p	mmu-miR-130b-5p	mmu-miR-7080-5p	mmu-miR-7014-3p	mmu-miR-6960-3p
mmu_circRNA_29278	1.73726	exonic	Rrn3	mmu-miR-3095-5p	mmu-miR-1906	mmu-miR-208b-5p	mmu-miR-6419	mmu-miR-544-3p
mmu_circRNA_29545	1.73576	exonic	Tfrc	mmu-miR-544-3p	mmu-miR-129b-5p	mmu-miR-5623-3p	mmu-miR-8098	mmu-miR-346-5p
mmu_circRNA_23678	1.73277	exonic	Pafah1b1	mmu-miR-7092-3p	mmu-miR-206-5p	mmu-miR-878-5p	mmu-miR-136-5p	mmu-miR-1a-2-5p
mmu_circRNA_017898	1.73211	exonic	Ppp1r9a	mmu-miR-7092-3p	mmu-miR-6935-3p	mmu-miR-107-5p	mmu-miR-7009-3p	mmu-miR-103-2-5p
mmu_circRNA_009319	1.73103	exonic	Baz2b	mmu-miR-1903	mmu-miR-667-5p	mmu-miR-3084-3p	mmu-miR-3059-5p	mmu-miR-207
mmu_circRNA_28246	1.72881	exonic	Zfr	mmu-miR-1968-5p	mmu-miR-1903	mmu-miR-6961-3p	mmu-miR-6939-5p	mmu-miR-7076-5p
mmu_circRNA_33263	1.72802	exonic	Fnbp1	mmu-miR-1258-5p	mmu-miR-6975-3p	mmu-miR-320-5p	mmu-miR-7032-3p	mmu-miR-449c-3p
mmu_circRNA_001219	1.72589	exonic	Tnik	mmu-miR-1198-5p	mmu-miR-344-5p	mmu-miR-6541	mmu-miR-138-5p	mmu-miR-7668-3p
mmu_circRNA_37385	1.72507	exonic	Zfyve9	mmu-miR-136-3p	mmu-miR-145a-3p	mmu-miR-7048-3p	mmu-miR-200b-3p	mmu-miR-135b-5p
mmu_circRNA_37850	1.72464	exonic	Ubr4	mmu-miR-7226-5p	mmu-miR-6965-3p	mmu-miR-3082-5p	mmu-miR-672-3p	mmu-miR-361-5p
mmu_circRNA_21021	1.72376	exonic	Smg7	mmu-miR-7012-5p	mmu-miR-881-3p	mmu-miR-6397	mmu-miR-3109-3p	mmu-miR-3063-5p
mmu_circRNA_21763	1.72234	exonic	Akap7	mmu-miR-1903	mmu-miR-5616-5p	mmu-miR-3059-5p	mmu-miR-5627-3p	mmu-miR-327
mmu_circRNA_37074	1.71778	exonic	Dennd4c	mmu-miR-7091-3p	mmu-miR-7043-5p	mmu-miR-7236-5p	mmu-miR-6368	mmu-miR-7229-3p
mmu_circRNA_19147	1.71612	sense overlapping	Tcf20	mmu-miR-683	mmu-miR-3098-3p	mmu-miR-7005-5p	mmu-miR-6911-5p	mmu-miR-7028-5p
mmu_circRNA_30302	1.7159	exonic	Pdpk1	mmu-miR-7214-5p	mmu-miR-7019-5p	mmu-miR-7005-5p	mmu-miR-6998-5p	mmu-miR-7234-5p
mmu_circRNA_26785	1.71516	exonic	Col4a3bp	mmu-miR-302c-5p	mmu-miR-302b-5p	mmu-miR-3088-3p	mmu-miR-22-5p	mmu-miR-7048-3p
mmu_circRNA_33701	1.71428	exonic	Cobll1	mmu-miR-7214-5p	mmu-miR-712-5p	mmu-miR-7646-3p	mmu-miR-7030-3p	mmu-miR-7085-5p
mmu_circRNA_24086	1.70995	exonic	Mbtd1	mmu-miR-470-5p	mmu-miR-7026-3p	mmu-miR-147-5p	mmu-miR-6939-5p	mmu-miR-1231-5p
mmu_circRNA_24519	1.70746	exonic	Rab10	mmu-miR-6964-3p	mmu-miR-206-5p	mmu-miR-7651-3p	mmu-miR-26b-3p	mmu-miR-7039-3p
mmu_circRNA_45100	1.7074	exonic	Prkar2a	mmu-miR-382-5p	mmu-miR-691	mmu-miR-465a-3p	mmu-miR-465b-3p	mmu-miR-465c-3p
mmu_circRNA_018406	1.70657	exonic	Cacna2d1	mmu-miR-7024-5p	mmu-miR-7001-3p	mmu-miR-7119-5p	mmu-miR-7013-3p	mmu-miR-5101
mmu_circRNA_45890	1.70649	exonic	Rps6ka3	mmu-miR-5619-3p	mmu-miR-7057-3p	mmu-miR-450b-5p	mmu-miR-466c-5p	mmu-miR-7021-3p
mmu_circRNA_017473	1.70577	exonic	Hsdl2	mmu-miR-3071-3p	mmu-miR-497b	mmu-miR-7026-3p	mmu-miR-7649-3p	mmu-miR-16-5p
mmu_circRNA_25853	1.70329	exonic	Dync1h1	mmu-miR-212-5p	mmu-miR-3967	mmu-miR-181b-5p	mmu-miR-181d-5p	mmu-miR-6400
mmu_circRNA_013717	1.69958	exonic	Helz	mmu-miR-383-3p	mmu-miR-9-5p	mmu-miR-6540-3p	mmu-miR-127-5p	mmu-miR-692
mmu_circRNA_22251	1.69906	exonic	Pcnt	mmu-miR-207	mmu-miR-7028-3p	mmu-miR-320-5p	mmu-miR-337-3p	mmu-miR-8103
mmu_circRNA_19094	1.69884	sense overlapping	Nsd1	mmu-miR-7092-3p	mmu-miR-1195	mmu-miR-3473a	mmu-miR-3473d	mmu-miR-7669-3p
mmu_circRNA_34586	1.69807	exonic	Atrn	mmu-miR-7684-5p	mmu-miR-7019-5p	mmu-miR-6405	mmu-miR-1958	mmu-miR-6368
mmu_circRNA_35474	1.69251	exonic	Mbnl1	mmu-miR-1906	mmu-miR-6946-5p	mmu-miR-5134-5p	mmu-miR-7090-5p	mmu-miR-7222-3p
mmu_circRNA_31530	1.68728	exonic	Apc	mmu-miR-22-5p	mmu-miR-3113-5p	mmu-miR-1981-5p	mmu-miR-1971	mmu-miR-7085-3p
mmu_circRNA_45157	1.68691	exonic	Lrrfip2	mmu-miR-22-5p	mmu-miR-6996-3p	mmu-miR-7674-5p	mmu-miR-717	mmu-miR-7213-5p
mmu_circRNA_39490	1.6855	exonic	Gtf2i	mmu-miR-7686-5p	mmu-miR-6915-3p	mmu-miR-673-5p	mmu-miR-1966-3p	mmu-miR-7682-3p
mmu_circRNA_30800	1.68315	exonic	Rab12	mmu-miR-7660-3p	mmu-miR-489-5p	mmu-miR-182-5p	mmu-let-7d-3p	mmu-miR-6966-3p
mmu_circRNA_007736	1.67994	exonic	Tmem245	mmu-miR-93-3p	mmu-miR-804	mmu-miR-5101	mmu-miR-188-3p	mmu-miR-6911-3p
mmu_circRNA_000592	1.67937	exonic	Tom1l2	mmu-miR-5110	mmu-miR-6907-5p	mmu-miR-6914-5p	mmu-miR-7052-5p	mmu-miR-7023-5p
mmu_circRNA_21896	1.67494	exonic	Sec63	mmu-miR-1903	mmu-miR-7092-3p	mmu-miR-3084-3p	mmu-miR-6961-3p	mmu-miR-6916-3p
mmu_circRNA_25983	1.67493	exonic	Larp4b	mmu-miR-7235-3p	mmu-miR-7019-5p	mmu-miR-7015-5p	mmu-miR-298-5p	mmu-miR-370-3p
mmu_circRNA_24117	1.67093	exonic	Phospho1	mmu-miR-207	mmu-miR-1903	mmu-miR-7235-3p	mmu-miR-6898-3p	mmu-miR-544-3p
mmu_circRNA_40005	1.6703	exonic	Copg2	mmu-miR-3099-5p	mmu-miR-7008-3p	mmu-miR-7019-3p	mmu-miR-298-5p	mmu-miR-3547-5p
mmu_circRNA_44604	1.66916	exonic	Zfp280d	mmu-miR-7675-3p	mmu-miR-7094-1-5p	mmu-miR-6974-5p	mmu-miR-6902-3p	mmu-miR-146b-5p
mmu_circRNA_30343	1.66823	exonic	Rhot2	mmu-miR-666-3p	mmu-miR-5130	mmu-let-7a-5p	mmu-let-7c-5p	mmu-let-7b-5p
mmu_circRNA_24229	1.66698	exonic	Mapt	mmu-miR-7036b-3p	mmu-miR-432	mmu-miR-6901-3p	mmu-miR-1903	mmu-miR-7023-5p
mmu_circRNA_24148	1.66681	exonic	Socs7	mmu-miR-6940-5p	mmu-miR-320-3p	mmu-miR-6918-5p	mmu-miR-3064-5p	mmu-miR-7679-5p
mmu_circRNA_011784	1.66451	exonic	Arhgap10	mmu-miR-1896	mmu-miR-3088-5p	mmu-miR-1943-5p	mmu-miR-26a-2-3p	mmu-miR-344f-5p
mmu_circRNA_26285	1.66241	exonic	Cap2	mmu-miR-6899-3p	mmu-miR-6964-3p	mmu-miR-6931-5p	mmu-miR-6917-3p	mmu-miR-7056-5p
mmu_circRNA_29328	1.66097	exonic	Pkp2	mmu-miR-20b-3p	mmu-miR-7059-3p	mmu-miR-7231-3p	mmu-miR-17-3p	mmu-miR-3105-5p
mmu_circRNA_20020	1.66091	exonic	Ercc5	mmu-miR-206-5p	mmu-miR-3059-5p	mmu-miR-22-5p	mmu-miR-6982-5p	mmu-miR-432
mmu_circRNA_19131	1.65947	sense overlapping	Vps13b	mmu-miR-6981-5p	mmu-miR-7677-5p	mmu-miR-7a-5p	mmu-miR-6903-5p	mmu-miR-6938-3p
mmu_circRNA_007391	1.65901	sense overlapping	Gm15800	mmu-miR-6917-3p	mmu-miR-292b-3p	mmu-miR-455-3p	mmu-miR-682	mmu-miR-1956
mmu_circRNA_39692	1.65875	exonic	Flt1	mmu-miR-511-5p	mmu-miR-6998-5p	mmu-miR-201-5p	mmu-miR-7050-3p	mmu-miR-3097-5p
mmu_circRNA_30236	1.65797	exonic	Map3k4	mmu-miR-207	mmu-miR-6985-5p	mmu-miR-3099-5p	mmu-miR-145a-5p	mmu-miR-145b
mmu_circRNA_23737	1.65761	exonic	Ssh2	mmu-miR-6337	mmu-miR-6926-3p	mmu-miR-509-5p	mmu-miR-7678-3p	mmu-miR-7007-3p
mmu_circRNA_45514	1.65754	exonic	Cd99l2	mmu-miR-3544-3p	mmu-miR-7026-3p	mmu-miR-191-3p	mmu-miR-6769b-3p	mmu-miR-6971-3p
mmu_circRNA_28073	1.65663	exonic	Dock9	mmu-miR-1967	mmu-miR-6967-3p	mmu-miR-8116	mmu-miR-7685-5p	mmu-miR-7651-3p
mmu_circRNA_006696	1.65607	exonic	Strn3	mmu-miR-6964-3p	mmu-miR-686	mmu-miR-1950	mmu-miR-136-5p	mmu-miR-6935-3p
mmu_circRNA_43657	1.65477	exonic	Nrp1	mmu-miR-6943-5p	mmu-miR-7214-5p	mmu-miR-6943-3p	mmu-miR-7008-3p	mmu-miR-6937-5p
mmu_circRNA_29330	1.6545	exonic	Dnm1l	mmu-miR-6946-3p	mmu-miR-7092-3p	mmu-miR-99b-3p	mmu-miR-6410	mmu-miR-468-5p
mmu_circRNA_007543	1.65141	exonic	Ank3	mmu-miR-8094	mmu-miR-7080-5p	mmu-miR-6540-3p	mmu-miR-5134-5p	mmu-miR-5616-5p
mmu_circRNA_24258	1.65077	exonic	Tlk2	mmu-miR-7058-3p	mmu-miR-6400	mmu-miR-6946-3p	mmu-miR-701-3p	mmu-miR-7028-3p
mmu_circRNA_41713	1.64947	exonic	Akap13	mmu-miR-7231-3p	mmu-miR-298-5p	mmu-miR-6996-3p	mmu-miR-344d-2-5p	mmu-miR-221-5p
mmu_circRNA_26543	1.64944	exonic	Exoc3	mmu-miR-7081-5p	mmu-miR-679-3p	mmu-miR-152-5p	mmu-miR-1249-5p	mmu-miR-5110
mmu_circRNA_31712	1.64936	exonic	Mcc	mmu-miR-148b-5p	mmu-miR-3081-3p	mmu-miR-148a-5p	mmu-miR-5621-5p	mmu-miR-335-3p
mmu_circRNA_40416	1.64651	exonic	Kcmf1	mmu-miR-7663-5p	mmu-miR-665-5p	mmu-miR-3113-5p	mmu-miR-6990-5p	mmu-miR-194-1-3p
mmu_circRNA_43597	1.64323	exonic	Afg3l1	mmu-miR-6359	mmu-miR-6919-3p	mmu-miR-7092-3p	mmu-miR-22-5p	mmu-miR-3103-3p
mmu_circRNA_31371	1.64297	exonic	Garem	mmu-miR-705	mmu-miR-7119-5p	mmu-miR-6931-5p	mmu-miR-135a-1-3p	mmu-miR-7075-5p
mmu_circRNA_21761	1.64178	exonic	Akap7	mmu-miR-1903	mmu-miR-135b-5p	mmu-miR-135a-5p	mmu-miR-106a-5p	mmu-miR-93-5p
mmu_circRNA_20161	1.64136	exonic	Trak2	mmu-miR-7092-3p	mmu-miR-320-5p	mmu-miR-148b-5p	mmu-miR-130b-5p	mmu-miR-6362
mmu_circRNA_42115	1.64079	exonic	Usp47	mmu-miR-205-5p	mmu-miR-1904	mmu-miR-107-5p	mmu-miR-6964-3p	mmu-miR-320-5p
mmu_circRNA_37972	1.63975	exonic	Camta1	mmu-miR-6337	mmu-miR-1231-5p	mmu-miR-6905-5p	mmu-miR-7017-5p	mmu-miR-3091-3p
mmu_circRNA_35930	1.63677	exonic	Magi3	mmu-miR-599	mmu-miR-6935-3p	mmu-miR-7092-3p	mmu-miR-1942	mmu-miR-1943-5p
mmu_circRNA_20992	1.63494	exonic	Tpr	mmu-miR-30d-3p	mmu-miR-30e-3p	mmu-miR-7026-3p	mmu-miR-30a-3p	mmu-miR-6414
mmu_circRNA_001644	1.63433	exonic	Zranb1	mmu-miR-223-3p	mmu-miR-7065-5p	mmu-miR-138-5p	mmu-miR-3071-3p	mmu-miR-195a-3p
mmu_circRNA_32437	1.63364	exonic	Asah2	mmu-miR-3154	mmu-miR-7214-5p	mmu-miR-450a-1-3p	mmu-miR-574-5p	mmu-miR-450b-3p
mmu_circRNA_37696	1.63275	exonic	Kpna6	mmu-miR-125b-2-3p	mmu-miR-496b	mmu-miR-3066-5p	mmu-miR-214-3p	mmu-miR-103-2-5p
mmu_circRNA_000122	1.63221	sense overlapping	Srrm2
mmu_circRNA_21083	1.62992	exonic	Fam20b	mmu-miR-7062-5p	mmu-miR-106a-3p	mmu-miR-26a-5p	mmu-miR-7226-5p	mmu-miR-26b-5p
mmu_circRNA_24457	1.62709	exonic	Cyth1	mmu-miR-6949-3p	mmu-miR-873a-5p	mmu-miR-298-3p	mmu-miR-7220-3p	mmu-miR-6372
mmu_circRNA_007471	1.62588	sense overlapping	Lincpint	mmu-miR-5110	mmu-miR-6980-5p	mmu-miR-466e-5p	mmu-miR-466a-5p	mmu-miR-1187
mmu_circRNA_43155	1.62583	exonic	Otud4	mmu-miR-6982-5p	mmu-miR-7011-5p	mmu-miR-3081-5p	mmu-miR-335-3p	mmu-miR-5110
mmu_circRNA_34018	1.62547	exonic	Celf1	mmu-miR-6964-3p	mmu-miR-383-3p	mmu-miR-3065-3p	mmu-miR-5116	mmu-miR-7223-5p
mmu_circRNA_23739	1.62487	exonic	Ssh2	mmu-miR-6337	mmu-miR-7678-3p	mmu-miR-8092	mmu-miR-146a-3p	mmu-miR-20a-3p
mmu_circRNA_36289	1.62475	exonic	Adgrl2	mmu-miR-195a-3p	mmu-miR-16-2-3p	mmu-miR-669p-5p	mmu-miR-669a-5p	mmu-miR-667-5p
mmu_circRNA_37409	1.62431	exonic	Nrd1	mmu-miR-493-3p	mmu-miR-6348	mmu-miR-5622-3p	mmu-miR-30e-3p	mmu-miR-30a-3p
mmu_circRNA_44724	1.623	exonic	Phip	mmu-miR-1903	mmu-miR-7093-3p	mmu-miR-6967-3p	mmu-miR-7224-5p	mmu-miR-3076-5p
mmu_circRNA_37943	1.62237	exonic	Tmem201	mmu-miR-6939-5p	mmu-miR-546	mmu-miR-214-3p	mmu-miR-6958-3p	mmu-miR-6769b-5p
mmu_circRNA_013712	1.62178	exonic	Arhgap26	mmu-miR-3088-3p	mmu-miR-615-5p	mmu-miR-7009-5p	mmu-miR-7019-5p	mmu-miR-7068-3p
mmu_circRNA_32141	1.62086	exonic	Ppp6r3	mmu-miR-7214-5p	mmu-miR-6946-3p	mmu-miR-3071-5p	mmu-miR-26a-2-3p	mmu-miR-7021-3p
mmu_circRNA_22629	1.61959	exonic	Osbpl8	mmu-miR-6948-5p	mmu-miR-207	mmu-miR-717	mmu-miR-6992-3p	mmu-miR-133c
mmu_circRNA_42494	1.61885	exonic	Nap1l4	mmu-miR-1983	mmu-miR-412-3p	mmu-miR-804	mmu-miR-693-3p	mmu-miR-1950
mmu_circRNA_004406	1.61849	exonic	Gtf2i	mmu-miR-378b	mmu-miR-6973b-3p	mmu-miR-7014-3p	mmu-miR-383-3p	mmu-miR-376a-5p
mmu_circRNA_31020	1.61757	exonic	Slc8a1	mmu-miR-141-5p	mmu-miR-6928-3p	mmu-miR-181d-5p	mmu-miR-181b-5p	mmu-miR-181a-5p
mmu_circRNA_42639	1.61598	exonic	Kat6a	mmu-miR-129-1-3p	mmu-miR-129-2-3p	mmu-miR-7012-5p	mmu-miR-7050-5p	mmu-miR-6991-3p
mmu_circRNA_40823	1.61594	exonic	Cacna1c	mmu-miR-6947-5p	mmu-miR-6896-3p	mmu-miR-7679-3p	mmu-miR-330-3p	mmu-miR-6976-3p
mmu_circRNA_19490	1.61517	sense overlapping	Zfp827	mmu-miR-466q	mmu-miR-466i-3p	mmu-miR-297a-3p	mmu-miR-297c-3p	mmu-miR-297b-3p
mmu_circRNA_42637	1.6142	exonic	Kat6a	mmu-miR-6344	mmu-miR-207	mmu-miR-7050-5p	mmu-miR-9-5p	mmu-miR-7065-3p
mmu_circRNA_22782	1.61331	exonic	R3hdm2	mmu-miR-7092-3p	mmu-miR-6899-3p	mmu-miR-6935-3p	mmu-miR-320-5p	mmu-miR-6898-3p
mmu_circRNA_42292	1.61283	exonic	Gtf3c1	mmu-miR-1903	mmu-miR-5623-3p	mmu-miR-107-5p	mmu-miR-6998-3p	mmu-miR-3059-5p
mmu_circRNA_37408	1.61184	exonic	Nrd1	mmu-miR-26b-3p	mmu-miR-26a-2-3p	mmu-miR-6958-3p	mmu-miR-6944-3p	mmu-miR-292a-5p
mmu_circRNA_31658	1.61162	exonic	Nr3c1	mmu-miR-669b-5p	mmu-miR-7051-5p	mmu-miR-7056-5p	mmu-miR-324-5p	mmu-miR-135a-5p
mmu_circRNA_35734	1.60886	exonic	Smg5	mmu-miR-5110	mmu-miR-6935-5p	mmu-miR-7081-5p	mmu-miR-6993-5p	mmu-miR-7008-5p
mmu_circRNA_000739	1.60843	exonic	Zfp827	mmu-miR-7689-5p	mmu-miR-709	mmu-miR-3473b	mmu-miR-6914-5p	mmu-miR-148a-5p
mmu_circRNA_22663	1.60585	antisense	Ptprb	mmu-miR-7012-5p	mmu-miR-7674-5p	mmu-miR-103-1-5p	mmu-miR-103-2-5p	mmu-miR-7050-5p
mmu_circRNA_19197	1.60527	sense overlapping	Ankrd12	mmu-miR-6940-5p	mmu-miR-7092-3p	mmu-miR-466o-3p	mmu-miR-466q	mmu-miR-7094b-2-5p
mmu_circRNA_003160	1.60525	intronic	XLOC_010800	mmu-miR-7117-3p	mmu-miR-652-3p	mmu-miR-7036a-3p	mmu-miR-6899-3p	mmu-miR-3073b-3p
mmu_circRNA_24518	1.60481	exonic	Rab10	mmu-miR-206-5p	mmu-miR-26b-3p	mmu-miR-7039-3p	mmu-miR-6932-3p	mmu-miR-7010-3p
mmu_circRNA_39296	1.60347	exonic	Cux2	mmu-miR-103-1-5p	mmu-miR-103-2-5p	mmu-miR-1903	mmu-miR-762	mmu-miR-770-3p
mmu_circRNA_40452	1.60184	exonic	Tet3	mmu-miR-6945-5p	mmu-miR-326-5p	mmu-miR-7212-5p	mmu-miR-665-5p	mmu-miR-346-3p
mmu_circRNA_35460	1.60163	exonic	Med12l	mmu-miR-9769-5p	mmu-miR-6996-5p	mmu-miR-7062-5p	mmu-miR-16-2-3p	mmu-miR-7072-3p
mmu_circRNA_31710	1.60086	exonic	Mcc	mmu-miR-148b-5p	mmu-miR-106a-3p	mmu-miR-20b-3p	mmu-miR-133c	mmu-miR-6999-3p
mmu_circRNA_36518	1.59991	exonic	Wwp1	mmu-miR-9769-3p	mmu-miR-6912-3p	mmu-miR-7232-3p	mmu-miR-7067-5p	mmu-miR-152-5p
mmu_circRNA_25851	1.59964	exonic	Dync1h1	mmu-miR-207	mmu-miR-6957-3p	mmu-miR-3081-3p	mmu-miR-320-5p	mmu-miR-7010-3p
mmu_circRNA_34517	1.59802	exonic	Anapc1	mmu-miR-669k-5p	mmu-miR-21a-3p	mmu-miR-7220-3p	mmu-miR-6930-5p	mmu-miR-7662-3p
mmu_circRNA_22177	1.59795	exonic	Ank3	mmu-miR-106a-3p	mmu-miR-669d-5p	mmu-miR-3095-5p	mmu-miR-669f-5p	mmu-miR-7659-3p
mmu_circRNA_26237	1.59466	exonic	Ranbp9	mmu-miR-7048-3p	mmu-miR-1903	mmu-miR-6897-3p	mmu-miR-7077-3p	mmu-miR-1936
mmu_circRNA_38730	1.59354	exonic	Atp8a1	mmu-miR-7050-3p	mmu-miR-344i	mmu-miR-7090-3p	mmu-miR-450b-5p	mmu-miR-22-5p
mmu_circRNA_42527	1.59296	exonic	Elavl1	mmu-miR-6914-5p	mmu-miR-6899-3p	mmu-miR-92a-1-5p	mmu-let-7a-2-3p	mmu-miR-150-3p
mmu_circRNA_21229	1.59248	sense overlapping	Pou2f1	mmu-miR-7092-3p	mmu-miR-5110	mmu-miR-7016-5p	mmu-miR-6981-5p	mmu-miR-7118-5p
mmu_circRNA_28940	1.59228	exonic	Shank3	mmu-miR-7658-3p	mmu-miR-3092-3p	mmu-miR-7044-5p	mmu-miR-7665-5p	mmu-miR-3547-3p
mmu_circRNA_22779	1.59139	exonic	R3hdm2	mmu-miR-667-5p	mmu-miR-7031-5p	mmu-miR-7218-3p	mmu-miR-6929-3p	mmu-miR-3071-5p
mmu_circRNA_38350	1.59026	exonic	Lmbr1	mmu-miR-6981-5p	mmu-miR-6965-5p	mmu-miR-703	mmu-miR-674-5p	mmu-miR-6901-3p
mmu_circRNA_19491	1.59012	sense overlapping	Gab1	mmu-miR-210-5p	mmu-miR-7219-3p	mmu-miR-144-5p	mmu-miR-670-3p	mmu-miR-6902-5p
mmu_circRNA_29289	1.58779	exonic	Marf1	mmu-miR-1941-5p	mmu-miR-6373	mmu-miR-450b-3p	mmu-miR-450a-1-3p	mmu-miR-6903-5p
mmu_circRNA_39208	1.58602	exonic	Mlec	mmu-miR-7072-3p	mmu-miR-335-3p	mmu-miR-5130	mmu-miR-6931-5p	mmu-miR-667-3p
mmu_circRNA_27707	1.58601	exonic	Kif13b	mmu-miR-7663-5p	mmu-miR-3083-5p	mmu-miR-7226-3p	mmu-miR-7015-3p	mmu-miR-6769b-5p
mmu_circRNA_006367	1.58476	exonic	Erc1	mmu-miR-207	mmu-miR-692	mmu-miR-107-5p	mmu-miR-1903	mmu-miR-6984-3p
mmu_circRNA_41398	1.58326	exonic	Nav2	mmu-miR-378a-3p	mmu-miR-378c	mmu-miR-9768-3p	mmu-miR-7648-3p	mmu-miR-6953-5p
mmu_circRNA_45923	1.58249	exonic	Phka2	mmu-miR-7226-5p	mmu-miR-98-5p	mmu-miR-7647-3p	mmu-miR-7038-5p	mmu-miR-7649-5p
mmu_circRNA_28321	1.58245	exonic	Trio	mmu-miR-667-5p	mmu-miR-3102-5p.2-5p	mmu-miR-6998-3p	mmu-miR-3103-5p	mmu-miR-541-5p
mmu_circRNA_24809	1.5818	exonic	Kidins220	mmu-miR-6340	mmu-miR-101a-5p	mmu-miR-7013-3p	mmu-miR-3064-3p	mmu-miR-130b-5p
mmu_circRNA_22332	1.58147	exonic	Ric8b	mmu-miR-374b-3p	mmu-miR-7242-5p	mmu-miR-6966-3p	mmu-miR-7646-5p	mmu-miR-6918-5p
mmu_circRNA_004646	1.58113	exonic	Pi4ka	mmu-miR-6418-5p	mmu-miR-7086-5p	mmu-miR-6905-5p	mmu-miR-1231-5p	mmu-miR-6981-5p
mmu_circRNA_21022	1.57949	exonic	Smg7	mmu-miR-1960	mmu-miR-1951	mmu-miR-881-3p	mmu-miR-1968-5p	mmu-miR-673-5p
mmu_circRNA_28047	1.57843	exonic	Mbnl2	mmu-miR-6903-5p	mmu-miR-6352	mmu-miR-338-3p	mmu-miR-449a-5p	mmu-miR-6240
mmu_circRNA_31101	1.57807	exonic	Epas1	mmu-miR-6939-3p	mmu-miR-6369	mmu-miR-143-5p	mmu-miR-7051-3p	mmu-miR-1933-3p
mmu_circRNA_30469	1.57692	exonic	Akap8l	mmu-miR-1903	mmu-miR-6961-3p	mmu-miR-15a-3p	mmu-miR-149-5p	mmu-miR-7028-3p
mmu_circRNA_26262	1.57467	exonic	Atxn1	mmu-miR-7669-3p	mmu-miR-7688-5p	mmu-miR-6988-5p	mmu-miR-6914-5p	mmu-miR-6931-5p
mmu_circRNA_32247	1.57424	exonic	Osbp	mmu-miR-107-5p	mmu-miR-103-2-5p	mmu-miR-103-1-5p	mmu-miR-7092-3p	mmu-miR-216b-5p
mmu_circRNA_44588	1.57393	exonic	Cgnl1	mmu-miR-207	mmu-miR-6935-3p	mmu-miR-103-1-5p	mmu-miR-103-2-5p	mmu-miR-6946-3p
mmu_circRNA_39263	1.57373	exonic	Gm15800	mmu-miR-28a-5p	mmu-miR-708-5p	mmu-miR-380-3p	mmu-miR-7081-5p	mmu-miR-7080-5p
mmu_circRNA_38773	1.57325	exonic	Fryl	mmu-miR-6899-3p	mmu-miR-203-3p	mmu-miR-6360	mmu-miR-294-3p	mmu-miR-674-3p
mmu_circRNA_34310	1.56935	exonic	Rtf1	mmu-miR-6946-3p	mmu-miR-7092-3p	mmu-miR-1903	mmu-miR-7116-3p	mmu-miR-3104-3p
mmu_circRNA_21281	1.56855	exonic	Dcaf8	mmu-miR-677-3p	mmu-miR-3970	mmu-miR-351-5p	mmu-miR-672-5p	mmu-miR-125a-5p
mmu_circRNA_33207	1.56853	exonic	Tsc1	mmu-miR-7677-5p	mmu-miR-6929-3p	mmu-miR-6923-5p	mmu-miR-499-3p	mmu-miR-1902
mmu_circRNA_001796	1.56669	exonic	Kmt2c	mmu-miR-6344	mmu-miR-7009-3p	mmu-miR-6935-3p	mmu-miR-135a-5p	mmu-miR-6942-3p
mmu_circRNA_27037	1.56612	exonic	Ptprg	mmu-miR-6936-5p	mmu-miR-7043-5p	mmu-miR-761	mmu-miR-8116	mmu-miR-6947-5p
mmu_circRNA_35733	1.56314	exonic	Smg5	mmu-miR-6997-5p	mmu-miR-129b-5p	mmu-miR-7666-3p	mmu-miR-129-5p	mmu-miR-6910-3p
mmu_circRNA_012849	1.56226	exonic	Mbtd1	mmu-miR-6998-3p	mmu-miR-5133	mmu-miR-6938-5p	mmu-miR-7079-3p	mmu-miR-695
mmu_circRNA_28308	1.56215	exonic	Myo10	mmu-miR-1899	mmu-miR-3090-3p	mmu-miR-1306-3p	mmu-miR-342-5p	mmu-miR-182-5p
mmu_circRNA_44530	1.56133	exonic	Tln2	mmu-miR-883b-3p	mmu-miR-883a-3p	mmu-miR-615-3p	mmu-miR-7675-3p	mmu-miR-335-3p
mmu_circRNA_43363	1.56091	exonic	Cnot1	mmu-miR-1927	mmu-miR-6340	mmu-miR-6920-3p	mmu-miR-7038-3p	mmu-miR-6976-5p
mmu_circRNA_37560	1.55936	exonic	Macf1	mmu-miR-207	mmu-miR-1903	mmu-miR-6340	mmu-miR-667-5p	mmu-miR-152-5p
mmu_circRNA_22969	1.55865	exonic	Ehbp1	mmu-miR-6940-5p	mmu-miR-92a-2-5p	mmu-miR-7648-3p	mmu-miR-185-3p	mmu-miR-762
mmu_circRNA_19045	1.55779	sense overlapping	Helz	mmu-miR-5110	mmu-miR-7089-5p	mmu-miR-339-5p	mmu-miR-7029-3p	mmu-miR-709
mmu_circRNA_25702	1.55691	exonic	Rps6ka5	mmu-miR-6960-5p	mmu-miR-3095-5p	mmu-miR-7021-3p	mmu-miR-6950-3p	mmu-miR-1970
mmu_circRNA_34487	1.55472	exonic	Trpm7	mmu-miR-8104	mmu-miR-7092-3p	mmu-miR-7052-3p	mmu-miR-30d-3p	mmu-miR-6237
mmu_circRNA_23326	1.55395	exonic	Ppp2ca	mmu-miR-134-5p	mmu-miR-142b	mmu-miR-6950-3p	mmu-miR-6951-5p	mmu-miR-6926-5p
mmu_circRNA_24285	1.55393	exonic	Ddx42	mmu-miR-1903	mmu-miR-7054-5p	mmu-miR-7651-3p	mmu-miR-6961-3p	mmu-miR-141-5p
mmu_circRNA_38689	1.55387	exonic	Pds5a	mmu-miR-335-3p	mmu-miR-217-3p	mmu-miR-223-3p	mmu-miR-7092-3p	mmu-miR-6911-5p
mmu_circRNA_30793	1.55268	exonic	Ndufv2	mmu-miR-196a-5p	mmu-miR-7214-5p	mmu-miR-3471	mmu-miR-6386	mmu-miR-7222-3p
mmu_circRNA_43182	1.55238	exonic	Prkaca	mmu-miR-292b-3p	mmu-miR-7074-5p	mmu-miR-455-3p	mmu-miR-188-3p	mmu-miR-1224-5p
mmu_circRNA_36079	1.55161	exonic	Abcd3	mmu-miR-6958-3p	mmu-miR-6946-3p	mmu-miR-1955-5p	mmu-miR-1903	mmu-miR-380-3p
mmu_circRNA_24878	1.55096	exonic	Cog5	mmu-miR-6353	mmu-miR-497a-5p	mmu-miR-6340	mmu-miR-15b-5p	mmu-miR-15a-5p
mmu_circRNA_34959	1.54746	exonic	Zmynd8	mmu-miR-6769b-5p	mmu-miR-7023-5p	mmu-miR-6915-3p	mmu-miR-5621-5p	mmu-miR-3473b
mmu_circRNA_42313	1.54732	exonic	Taok2	mmu-miR-5114	mmu-miR-199a-5p	mmu-miR-5625-5p	mmu-miR-6399	mmu-miR-7015-5p
mmu_circRNA_36081	1.54599	exonic	Abcd3	mmu-miR-7651-3p	mmu-miR-3086-3p	mmu-miR-1194	mmu-miR-15b-3p	mmu-miR-3472
mmu_circRNA_30394	1.54567	exonic	Anks1	mmu-miR-3104-3p	mmu-miR-1982-5p	mmu-miR-8093	mmu-miR-1903	mmu-miR-7117-5p
mmu_circRNA_002856	1.54431	exonic	Slmap	mmu-miR-142a-3p	mmu-miR-29a-5p	mmu-miR-880-5p	mmu-miR-1298-3p	mmu-miR-8092
mmu_circRNA_29537	1.54417	exonic	Ubxn7	mmu-miR-1931	mmu-miR-195a-3p	mmu-miR-6403	mmu-miR-128-2-5p	mmu-miR-592-3p
mmu_circRNA_39617	1.54378	exonic	Rnf216	mmu-miR-6932-3p	mmu-miR-599	mmu-miR-1231-5p	mmu-miR-6899-5p	mmu-miR-26b-3p
mmu_circRNA_40783	1.54357	exonic	Raf1	mmu-miR-6907-5p	mmu-miR-7242-5p	mmu-miR-667-5p	mmu-miR-7046-5p	mmu-miR-7048-5p
mmu_circRNA_42324	1.5422	exonic	Srcap	mmu-miR-1903	mmu-miR-6999-3p	mmu-miR-141-5p	mmu-miR-760-3p	mmu-miR-877-3p
mmu_circRNA_25985	1.54199	exonic	Larp4b	mmu-miR-6976-3p	mmu-miR-6984-3p	mmu-miR-7034-3p	mmu-miR-16-1-3p	mmu-miR-6975-3p
mmu_circRNA_007720	1.54082	exonic	Akap6	mmu-miR-5623-3p	mmu-miR-320-5p	mmu-miR-6975-5p	mmu-miR-9768-3p	mmu-miR-326-3p
mmu_circRNA_006017	1.54021	exonic	Rere	mmu-miR-7032-3p	mmu-miR-6919-3p	mmu-miR-7004-5p	mmu-miR-877-3p	mmu-miR-692
mmu_circRNA_22507	1.54003	exonic	Atp2b1	mmu-miR-1903	mmu-miR-7116-3p	mmu-miR-3470b	mmu-miR-6975-3p	mmu-miR-6961-3p
mmu_circRNA_43612	1.53993	exonic	Gnpat	mmu-miR-6413	mmu-miR-7242-3p	mmu-miR-497b	mmu-miR-6957-3p	mmu-miR-3062-5p
mmu_circRNA_43487	1.53879	exonic	Glg1	mmu-miR-7015-3p	mmu-miR-7056-3p	mmu-miR-7021-3p	mmu-miR-7679-3p	mmu-miR-7033-5p
mmu_circRNA_19221	1.53688	sense overlapping	Tjp2	mmu-miR-6965-5p	mmu-miR-7677-3p	mmu-miR-7048-5p	mmu-miR-7226-5p	mmu-miR-7672-3p
mmu_circRNA_35833	1.53619	exonic	Arnt	mmu-miR-6958-5p	mmu-miR-409-3p	mmu-miR-1941-5p	mmu-miR-7010-3p	mmu-miR-376c-5p
mmu_circRNA_24119	1.53613	exonic	Zfp652	mmu-miR-6927-5p	mmu-miR-466d-5p	mmu-miR-3103-3p	mmu-miR-669m-5p	mmu-miR-466j
mmu_circRNA_35625	1.53566	antisense	4921511C10Rik	mmu-miR-5113	mmu-miR-5107-5p	mmu-miR-330-3p	mmu-miR-5110	mmu-miR-6942-5p
mmu_circRNA_35249	1.53486	exonic	Atp11b	mmu-miR-7660-3p	mmu-miR-7092-3p	mmu-miR-29a-5p	mmu-miR-216a-5p	mmu-miR-544-3p
mmu_circRNA_29048	1.53485	exonic	Ccnt1	mmu-miR-7078-5p	mmu-miR-698-5p	mmu-miR-7014-5p	mmu-miR-466i-5p	mmu-miR-5615-5p
mmu_circRNA_23976	1.53146	exonic	Med13	mmu-miR-6985-5p	mmu-miR-7002-5p	mmu-miR-3058-3p	mmu-miR-365-1-5p	mmu-miR-7008-5p
mmu_circRNA_24565	1.5297	exonic	Dnmt3a	mmu-miR-6975-3p	mmu-miR-128-1-5p	mmu-miR-7669-3p	mmu-miR-185-3p	mmu-miR-207
mmu_circRNA_30250	1.52774	exonic	Mllt4	mmu-miR-7092-3p	mmu-miR-320-5p	mmu-miR-7007-3p	mmu-miR-7081-5p	mmu-miR-1968-5p
mmu_circRNA_23895	1.52698	exonic	Synrg	mmu-miR-667-5p	mmu-miR-7056-5p	mmu-miR-6919-3p	mmu-miR-7649-3p	mmu-miR-7651-5p
mmu_circRNA_30953	1.52674	exonic	Crim1	mmu-miR-7218-5p	mmu-miR-5134-5p	mmu-miR-383-3p	mmu-miR-6923-3p	mmu-miR-377-3p
mmu_circRNA_24927	1.52663	exonic	Snx13	mmu-miR-7059-3p	mmu-miR-3098-3p	mmu-miR-3071-3p	mmu-miR-511-5p	mmu-miR-6951-5p
mmu_circRNA_34914	1.52532	exonic	Chd6	mmu-miR-34a-3p	mmu-miR-22-5p	mmu-miR-7054-5p	mmu-miR-3470a	mmu-miR-6905-5p
mmu_circRNA_32408	1.52378	exonic	Ak3	mmu-miR-7242-5p	mmu-miR-7017-5p	mmu-miR-3075-3p	mmu-miR-329-5p	mmu-miR-3075-5p
mmu_circRNA_008322	1.52358	exonic	Map4k2	mmu-miR-20b-3p	mmu-miR-7243-5p	mmu-miR-1954	mmu-miR-3544-3p	mmu-miR-670-5p
mmu_circRNA_26153	1.52345	sense overlapping	Mrs2	mmu-miR-5113	mmu-miR-330-5p	mmu-miR-7012-5p	mmu-miR-7674-5p	mmu-miR-30c-1-3p
mmu_circRNA_39572	1.52285	exonic	Ints1	mmu-miR-741-3p	mmu-miR-7242-5p	mmu-miR-466q	mmu-miR-7229-3p	mmu-miR-7683-5p
mmu_circRNA_30126	1.52124	exonic	Brwd1	mmu-miR-6946-3p	mmu-miR-6974-3p	mmu-miR-216b-5p	mmu-miR-5625-3p	mmu-miR-3098-3p
mmu_circRNA_38720	1.52064	exonic	Slc30a9	mmu-miR-7660-5p	mmu-miR-302b-5p	mmu-miR-3060-5p	mmu-miR-302c-5p	mmu-miR-7033-5p
mmu_circRNA_26327	1.52055	sense overlapping	Auh	mmu-miR-7081-5p	mmu-miR-466k	mmu-miR-8108	mmu-miR-497b	mmu-miR-466f
mmu_circRNA_23676	1.5203	exonic	Rap1gap2	mmu-miR-379-5p	mmu-miR-20b-3p	mmu-miR-7232-5p	mmu-miR-6974-3p	mmu-miR-7004-5p
mmu_circRNA_33843	1.51935	exonic	Slc25a12	mmu-miR-346-5p	mmu-miR-7211-3p	mmu-miR-677-3p	mmu-miR-105	mmu-miR-3084-3p
mmu_circRNA_43653	1.51901	exonic	Nrp1	mmu-miR-7094-1-5p	mmu-miR-18b-5p	mmu-miR-5621-3p	mmu-miR-300-5p	mmu-miR-509-5p
mmu_circRNA_31877	1.51776	exonic	Afg3l2	mmu-miR-29b-2-5p	mmu-miR-6908-5p	mmu-miR-7117-5p	mmu-miR-7010-3p	mmu-miR-7052-3p
mmu_circRNA_23264	1.51613	exonic	Sgcd	mmu-miR-3097-3p	mmu-miR-1199-5p	mmu-miR-6402	mmu-miR-3062-5p	mmu-miR-6943-3p
mmu_circRNA_35295	1.51515	exonic	Hspa4l	mmu-miR-6338	mmu-miR-7092-3p	mmu-miR-1903	mmu-miR-6916-3p	mmu-miR-7041-5p
mmu_circRNA_25880	1.51408	exonic	Cdc42bpb	mmu-miR-6971-3p	mmu-miR-3099-5p	mmu-miR-6947-3p	mmu-miR-6999-3p	mmu-miR-207
mmu_circRNA_31867	1.51188	exonic	Lman1	mmu-miR-370-3p	mmu-miR-6407	mmu-miR-6961-3p	mmu-miR-295-3p	mmu-miR-744-3p
mmu_circRNA_19982	1.51171	exonic	Map4k4	mmu-miR-3544-3p	mmu-miR-1903	mmu-miR-22-5p	mmu-miR-6984-3p	mmu-miR-6961-3p
mmu_circRNA_19370	1.51041	sense overlapping	Wdfy3	mmu-miR-6953-5p	mmu-miR-6987-5p	mmu-miR-7047-5p	mmu-miR-1249-5p	mmu-miR-5113
mmu_circRNA_43489	1.51019	exonic	Glg1	mmu-miR-7056-3p	mmu-miR-5121	mmu-miR-186-3p	mmu-miR-212-5p	mmu-miR-7019-3p
mmu_circRNA_45894	1.50929	exonic	Rps6ka3	mmu-miR-450b-5p	mmu-miR-6516-5p	mmu-miR-130a-5p	mmu-miR-6936-5p	mmu-miR-216c-5p
mmu_circRNA_36288	1.50895	exonic	Adgrl2	mmu-miR-5615-5p	mmu-miR-410-5p	mmu-miR-667-5p	mmu-miR-494-5p	mmu-miR-1904
mmu_circRNA_006096	1.50885	exonic	Pdpk1	mmu-miR-7214-5p	mmu-miR-7019-5p	mmu-miR-7005-5p	mmu-miR-6998-5p	mmu-miR-7234-5p
mmu_circRNA_40388	1.50865	exonic	Kdm3a	mmu-miR-6922-3p	mmu-miR-3078-3p	mmu-let-7c-1-3p	mmu-miR-500-5p	mmu-miR-19b-2-5p
mmu_circRNA_41126	1.5085	exonic	Dennd5b	mmu-miR-103-2-5p	mmu-miR-103-1-5p	mmu-miR-6929-3p	mmu-miR-107-5p	mmu-miR-6946-3p
mmu_circRNA_007580	1.5081	exonic	Rere	mmu-miR-5110	mmu-miR-6353	mmu-miR-27b-3p	mmu-miR-322-5p	mmu-miR-3085-5p
mmu_circRNA_23805	1.50776	exonic	Nf1	mmu-miR-7077-3p	mmu-miR-6985-5p	mmu-miR-500-5p	mmu-miR-6982-5p	mmu-miR-7033-3p
mmu_circRNA_18994	1.50769	sense overlapping	Usp15	mmu-miR-7092-3p	mmu-miR-1187	mmu-miR-7116-3p	mmu-miR-466c-5p	mmu-miR-297c-5p
mmu_circRNA_34587	1.50696	exonic	Atrn	mmu-miR-7236-5p	mmu-miR-380-5p	mmu-miR-693-3p	mmu-miR-7651-5p	mmu-miR-7019-5p
mmu_circRNA_37078	1.50676	exonic	Dennd4c	mmu-miR-1231-5p	mmu-miR-7044-5p	mmu-miR-3110-3p	mmu-miR-28a-5p	mmu-miR-6398
mmu_circRNA_35129	1.50655	sense overlapping	Pde7a	mmu-miR-5110	mmu-miR-6942-5p	mmu-miR-6981-5p	mmu-miR-7007-5p	mmu-miR-7118-5p
mmu_circRNA_003709	1.50635	exonic	Kat6b	mmu-miR-9-5p	mmu-miR-7007-3p	mmu-miR-7234-5p	mmu-miR-6985-5p	mmu-miR-500-5p
mmu_circRNA_22631	1.50626	exonic	Osbpl8	mmu-miR-142b	mmu-miR-107-5p	mmu-miR-6948-5p	mmu-miR-7234-5p	mmu-miR-590-5p
mmu_circRNA_20805	1.50602	exonic	Rab3gap1	mmu-miR-6344	mmu-miR-207	mmu-miR-667-5p	mmu-miR-211-5p	mmu-miR-6919-3p
mmu_circRNA_20871	1.50548	exonic	Dstyk	mmu-miR-1968-5p	mmu-miR-6914-3p	mmu-miR-7118-5p	mmu-miR-763	mmu-miR-6400
mmu_circRNA_35928	1.50542	exonic	Magi3	mmu-miR-7116-3p	mmu-miR-6353	mmu-miR-7212-5p	mmu-miR-16-5p	mmu-miR-1907
mmu_circRNA_42014	1.5053	exonic	Clpb	mmu-miR-6934-3p	mmu-miR-7011-3p	mmu-miR-103-1-5p	mmu-miR-103-2-5p	mmu-miR-3059-5p
mmu_circRNA_000956	1.50089	exonic	Ccdc91	mmu-miR-7033-5p	mmu-miR-7037-5p	mmu-miR-3101-3p	mmu-miR-7088-5p	mmu-miR-7222-3p
mmu_circRNA_38362	1.50058	exonic	Ube3c	mmu-miR-7239-5p	mmu-miR-301b-3p	mmu-miR-301a-3p	mmu-miR-6341	mmu-miR-130a-3p

## Sheet: Down ISO DTG vs. GRK
Downregulated cardiac circRNAs in GRK-beta1AR;miR-150 DTG vs. GRK-beta1AR TG mice subjected to ISO (> 2 folds)
				Target MiR
CircRNA	Fold Change	CircRNA Type	Gene Symbol	MRE1	MRE2	MRE3	MRE4	MRE5
mmu_circRNA_43813	0.116352	exonic	Zfp426	mmu-miR-7220-5p	mmu-miR-7025-5p	mmu-miR-16-2-3p	mmu-miR-338-3p	mmu-miR-6974-3p	Not verified by QRT-PCR
mmu_circRNA_45921	0.1959	exonic	Phka2	mmu-miR-212-5p	mmu-miR-6974-3p	mmu-miR-7037-5p	mmu-miR-874-5p	mmu-miR-532-3p
mmu_circRNA_34414	0.196187	exonic	Map1a	mmu-miR-7025-5p	mmu-miR-3112-3p	mmu-miR-6960-5p	mmu-miR-6926-5p	mmu-miR-6962-5p
mmu_circRNA_007951	0.200736	sense overlapping	Samd1	mmu-miR-7051-5p	mmu-miR-497a-3p	mmu-miR-8104	mmu-miR-7093-5p	mmu-miR-742-3p
mmu_circRNA_29625	0.218729	exonic	Pdia5	mmu-miR-7226-5p	mmu-miR-7223-3p	mmu-miR-34a-5p	mmu-miR-6914-5p	mmu-miR-7091-3p
mmu_circRNA_19469	0.252449	antisense	Trim21	mmu-miR-883b-5p	mmu-miR-7061-5p	mmu-miR-7053-5p	mmu-miR-1969	mmu-miR-6924-5p
mmu_circRNA_29630	0.252521	exonic	Sema5b	mmu-miR-3474	mmu-miR-1962	mmu-miR-6990-5p	mmu-miR-485-5p	mmu-miR-1906
mmu_circRNA_22217	0.285519	antisense	Rsph14	mmu-miR-664-5p	mmu-miR-7578	mmu-miR-7065-3p	mmu-miR-6948-5p	mmu-miR-7048-5p	can not verify due to hard to optimize
mmu_circRNA_28662	0.305494	intronic	Kcnq3	mmu-miR-6905-5p	mmu-miR-297c-3p	mmu-miR-297b-3p	mmu-miR-297a-3p	mmu-miR-1187
mmu_circRNA_41543	0.315172	exonic	A330076H08Rik	mmu-miR-103-3p	mmu-miR-107-3p	mmu-miR-195b	mmu-miR-29b-2-5p	mmu-miR-15a-5p
mmu_circRNA_41646	0.316568	sense overlapping	Nr2f2	mmu-miR-466i-5p	mmu-miR-466f	mmu-miR-7116-3p	mmu-miR-574-5p	mmu-miR-1187
mmu_circRNA_19314	0.329774	intergenic		mmu-miR-194-1-3p	mmu-miR-6345	mmu-miR-6357	mmu-miR-1951	mmu-miR-194-2-3p
mmu_circRNA_29710	0.341933	exonic	Igsf11	mmu-miR-1934-3p	mmu-miR-7646-3p	mmu-miR-324-3p	mmu-miR-186-5p	mmu-miR-5621-5p
mmu_circRNA_40244	0.34714	exonic	Igf2bp3	mmu-miR-670-5p	mmu-miR-1938	mmu-miR-92a-2-5p	mmu-miR-335-3p	mmu-miR-7008-5p	can not verify due to hard to optimize
mmu_circRNA_36029	0.349364	exonic	Lppr4	mmu-miR-3069-3p	mmu-miR-742-3p	mmu-miR-7240-5p	mmu-miR-6939-5p	mmu-miR-6387
mmu_circRNA_36243	0.367437	exonic	Bmpr1b	mmu-miR-7649-3p	mmu-miR-3063-3p	mmu-miR-6931-5p	mmu-miR-181b-5p	mmu-miR-3473c
mmu_circRNA_24437	0.369107	exonic	Rnf157	mmu-miR-3087-5p	mmu-miR-5107-5p	mmu-miR-7663-5p	mmu-miR-877-3p	mmu-miR-1946b
mmu_circRNA_43769	0.372712	intronic	Cntn5	mmu-miR-6951-5p	mmu-miR-1187	mmu-miR-6975-5p	mmu-miR-7012-5p	mmu-miR-466e-5p
mmu_circRNA_40352	0.373264	exonic	Smarcad1	mmu-miR-7092-3p	mmu-miR-7009-3p	mmu-miR-361-5p	mmu-miR-19b-2-5p	mmu-miR-147-5p
mmu_circRNA_36033	0.375854	exonic	Snx7	mmu-miR-7237-3p	mmu-miR-6951-3p	mmu-miR-107-5p	mmu-miR-103-1-5p	mmu-miR-103-2-5p
mmu_circRNA_36800	0.37901	sense overlapping	Fktn	mmu-miR-7214-5p	mmu-miR-7661-5p	mmu-miR-7092-3p	mmu-miR-6953-5p	mmu-miR-298-5p
mmu_circRNA_41600	0.381222	antisense	Apba2	mmu-miR-7075-5p	mmu-miR-6900-5p	mmu-miR-3060-3p	mmu-miR-3093-3p	mmu-miR-7048-5p
mmu_circRNA_43907	0.382589	intronic	Opcml	mmu-miR-5110	mmu-miR-136-5p	mmu-miR-7665-5p	mmu-miR-574-5p	mmu-miR-7211-3p
mmu_circRNA_28009	0.386902	sense overlapping	XLOC_007891	mmu-miR-7210-3p	mmu-miR-7092-3p	mmu-miR-297b-5p	mmu-miR-465d-5p	mmu-miR-297a-5p
mmu_circRNA_28955	0.387112	exonic	Kif21a	mmu-miR-7049-5p	mmu-miR-7041-3p	mmu-miR-130b-5p	mmu-miR-1291	mmu-miR-7010-3p
mmu_circRNA_001686	0.38777	exonic	Ccser1	mmu-miR-298-5p	mmu-miR-8105	mmu-miR-7054-5p	mmu-miR-7026-3p	mmu-miR-7081-5p
mmu_circRNA_37852	0.3883	exonic	Igsf21	mmu-miR-493-3p	mmu-miR-6359	mmu-miR-3076-5p	mmu-miR-7663-5p	mmu-miR-218-1-3p
mmu_circRNA_001703	0.390925	exonic	Kif26b	mmu-miR-6914-5p	mmu-miR-6769b-5p	mmu-miR-450a-2-3p	mmu-miR-3094-5p	mmu-miR-7669-3p
mmu_circRNA_39338	0.391263	exonic	Tmem120b	mmu-miR-7081-5p	mmu-miR-6918-5p	mmu-miR-6970-3p	mmu-miR-7660-3p	mmu-miR-18b-5p
mmu_circRNA_39545	0.394419	exonic	Slc12a9	mmu-miR-6900-5p	mmu-miR-7051-5p	mmu-miR-7671-3p	mmu-miR-214-3p	mmu-miR-128-1-5p
mmu_circRNA_21841	0.395274	intronic	E130307A14Rik	mmu-miR-6899-3p	mmu-miR-6913-3p	mmu-miR-6965-5p	mmu-miR-465a-5p	mmu-miR-669c-3p
mmu_circRNA_45246	0.397399	exonic	Ctdspl	mmu-miR-7218-5p	mmu-miR-6982-5p	mmu-miR-665-3p	mmu-miR-3620-3p	mmu-miR-7220-3p
mmu_circRNA_32218	0.397685	exonic	Rtn3	mmu-miR-6998-3p	mmu-miR-6961-3p	mmu-miR-6899-3p	mmu-miR-145a-5p	mmu-miR-145b
mmu_circRNA_016648	0.39954	antisense	Col1a2	mmu-miR-3154	mmu-miR-185-5p	mmu-miR-1249-5p	mmu-miR-7091-5p	mmu-miR-6969-5p
mmu_circRNA_25034	0.401427	sense overlapping	Prkd1	mmu-miR-6971-5p	mmu-miR-6981-5p	mmu-miR-5110	mmu-miR-8100	mmu-miR-5113
mmu_circRNA_25527	0.411664	exonic	Nek9	mmu-miR-693-3p	mmu-miR-3060-5p	mmu-miR-497b	mmu-miR-7048-3p	mmu-miR-320-5p
mmu_circRNA_42396	0.412572	exonic	Oat	mmu-miR-7649-3p	mmu-miR-511-5p	mmu-miR-3473c	mmu-miR-6339	mmu-miR-1907
mmu_circRNA_36730	0.414502	exonic	Ncbp1	mmu-miR-6946-3p	mmu-miR-1903	mmu-miR-8103	mmu-miR-184-5p	mmu-miR-207
mmu_circRNA_44383	0.415168	exonic	Lrrc49	mmu-miR-377-3p	mmu-miR-7022-5p	mmu-miR-7007-5p	mmu-miR-29a-5p	mmu-miR-7011-5p
mmu_circRNA_36945	0.415639	exonic	Frmd3	mmu-miR-6982-5p	mmu-miR-670-3p	mmu-miR-6929-5p	mmu-miR-335-3p	mmu-miR-138-5p
mmu_circRNA_30352	0.420001	intronic	Rab11fip3	mmu-miR-7669-3p	mmu-miR-1195	mmu-miR-1946a	mmu-miR-7094-1-5p	mmu-miR-6989-5p
mmu_circRNA_39480	0.426399	exonic	Auts2	mmu-miR-5132-5p	mmu-miR-2861	mmu-miR-7006-5p	mmu-miR-1946a	mmu-miR-1938
mmu_circRNA_31308	0.42694	exonic	Tmem241	mmu-miR-216c-5p	mmu-miR-6900-5p	mmu-miR-883b-5p	mmu-miR-216a-3p	mmu-miR-7031-5p
mmu_circRNA_012978	0.427122	intronic	Tsc2	mmu-miR-466q	mmu-miR-669c-3p	mmu-miR-466o-3p	mmu-miR-466i-3p	mmu-miR-467a-3p
mmu_circRNA_32360	0.427597	sense overlapping	D19Bwg1357e	mmu-miR-762	mmu-miR-7092-3p	mmu-miR-6346	mmu-miR-3473e	mmu-miR-3473b
mmu_circRNA_36107	0.428888	exonic	Sec24d	mmu-miR-7215-5p	mmu-miR-664-5p	mmu-miR-22-5p	mmu-miR-7037-3p	mmu-miR-485-5p
mmu_circRNA_20305	0.429845	exonic	Erbb4	mmu-miR-7092-3p	mmu-miR-7093-3p	mmu-miR-6340	mmu-miR-1930-3p	mmu-miR-215-3p
mmu_circRNA_21730	0.430952	intronic	Map7	mmu-miR-3057-3p	mmu-miR-1249-5p	mmu-miR-188-3p	mmu-miR-6967-5p	mmu-miR-3084-5p
mmu_circRNA_006229	0.43122	exonic	Pigh	mmu-miR-7088-3p	mmu-miR-98-5p	mmu-let-7d-5p	mmu-let-7f-5p	mmu-miR-7091-3p
mmu_circRNA_26838	0.432464	exonic	Bdp1	mmu-miR-7092-3p	mmu-miR-26a-2-3p	mmu-miR-26a-1-3p	mmu-miR-6344	mmu-miR-335-3p
mmu_circRNA_33594	0.435492	exonic	Acvr1	mmu-miR-504-3p	mmu-miR-742-3p	mmu-miR-1953	mmu-miR-671-5p	mmu-miR-7118-5p
mmu_circRNA_36335	0.43586	intergenic		mmu-miR-6384	mmu-miR-19b-1-5p	mmu-miR-466i-5p	mmu-miR-1187	mmu-miR-19b-2-5p
mmu_circRNA_38907	0.438772	antisense	Ugt2b34	mmu-miR-7092-3p	mmu-miR-669h-3p	mmu-miR-7116-3p	mmu-miR-7010-5p	mmu-miR-6946-5p
mmu_circRNA_21750	0.43916	sense overlapping	Sgk1	mmu-miR-6999-5p	mmu-miR-6925-5p	mmu-miR-5113	mmu-miR-7665-5p	mmu-miR-1958
mmu_circRNA_23571	0.439578	antisense	Glp2r	mmu-miR-6904-5p	mmu-miR-7047-5p	mmu-miR-3103-5p	mmu-miR-6965-5p	mmu-miR-7684-5p
mmu_circRNA_40286	0.440008	exonic	Jazf1	mmu-miR-6923-5p	mmu-miR-7672-3p	mmu-miR-7081-5p	mmu-miR-3076-5p	mmu-miR-1903
mmu_circRNA_33761	0.442509	exonic	Bbs5	mmu-miR-3079-5p	mmu-miR-19a-5p	mmu-miR-6371	mmu-miR-292a-3p	mmu-miR-215-3p
mmu_circRNA_42048	0.443225	exonic	mFLJ00251	mmu-miR-16-1-3p	mmu-miR-7212-5p	mmu-miR-873a-5p	mmu-miR-377-5p	mmu-miR-1930-3p
mmu_circRNA_37824	0.443457	exonic	Eif4g3	mmu-miR-3473b	mmu-miR-3473e	mmu-miR-6921-5p	mmu-miR-7684-3p	mmu-miR-3104-5p
mmu_circRNA_20874	0.446647	exonic	Nfasc	mmu-miR-6914-5p	mmu-miR-6945-5p	mmu-miR-6354	mmu-miR-331-3p	mmu-miR-3474
mmu_circRNA_32047	0.447681	exonic	Atp9b	mmu-miR-146a-3p	mmu-miR-130a-5p	mmu-miR-7680-5p	mmu-miR-7009-3p	mmu-miR-6408
mmu_circRNA_24503	0.449203	exonic	Tbcd	mmu-miR-326-3p	mmu-miR-3073a-5p	mmu-miR-7019-5p	mmu-miR-147-5p	mmu-miR-7649-5p
mmu_circRNA_28632	0.451405	intronic		mmu-miR-1249-5p	mmu-miR-5110	mmu-miR-7118-5p	mmu-miR-149-3p	mmu-miR-7047-5p
mmu_circRNA_45876	0.452458	exonic	Cnksr2	mmu-miR-130a-5p	mmu-miR-7116-3p	mmu-miR-6946-3p	mmu-miR-667-5p	mmu-miR-7026-3p
mmu_circRNA_40909	0.453174	exonic	Mug-ps1	mmu-miR-3618-5p	mmu-miR-6946-3p	mmu-miR-7683-3p	mmu-miR-29a-5p	mmu-miR-7081-3p
mmu_circRNA_011775	0.453622	antisense	Rn45s	mmu-miR-320-3p	mmu-miR-7051-5p	mmu-miR-6971-5p	mmu-miR-7652-5p	mmu-miR-3066-5p
mmu_circRNA_39714	0.45403	exonic	Wdr95	mmu-miR-125a-3p	mmu-miR-6340	mmu-miR-22-5p	mmu-miR-717	mmu-miR-15b-5p
mmu_circRNA_26526	0.454254	exonic	Adcy2	mmu-miR-7050-5p	mmu-miR-410-5p	mmu-miR-219a-1-3p	mmu-miR-6408	mmu-miR-669h-5p
mmu_circRNA_40611	0.454375	sense overlapping	Eif4e3	mmu-miR-5110	mmu-miR-1249-5p	mmu-miR-6981-5p	mmu-miR-7047-5p	mmu-miR-6953-5p
mmu_circRNA_44102	0.455588	intergenic		mmu-miR-1187	mmu-miR-466i-5p	mmu-miR-466f	mmu-miR-466e-5p	mmu-miR-466a-5p
mmu_circRNA_28059	0.455864	exonic	Farp1	mmu-miR-6961-3p	mmu-miR-92a-1-5p	mmu-miR-30c-1-3p	mmu-miR-877-3p	mmu-miR-450b-3p
mmu_circRNA_21799	0.456569	sense overlapping	Soga3	mmu-miR-1904	mmu-miR-326-5p	mmu-miR-6922-3p	mmu-miR-7000-3p	mmu-miR-6934-3p
mmu_circRNA_27287	0.456648	exonic	Fam208a	mmu-miR-7086-5p	mmu-miR-6951-3p	mmu-miR-145a-5p	mmu-miR-7027-5p	mmu-miR-145b
mmu_circRNA_22763	0.456839	exonic	Slc16a7	mmu-miR-6420	mmu-miR-320-3p	mmu-miR-7094b-2-5p	mmu-miR-216c-5p	mmu-miR-505-5p
mmu_circRNA_37176	0.457467	exonic	Fggy	mmu-miR-141-5p	mmu-miR-3064-5p	mmu-miR-6769b-3p	mmu-miR-3085-3p	mmu-miR-6398
mmu_circRNA_36895	0.457856	exonic	Pappa	mmu-miR-3475-3p	mmu-miR-298-5p	mmu-miR-9769-3p	mmu-miR-6981-5p	mmu-miR-6972-5p
mmu_circRNA_41362	0.458134	exonic	Kcnc1	mmu-miR-3094-5p	mmu-miR-667-5p	mmu-miR-7044-5p	mmu-miR-182-5p	mmu-miR-671-5p
mmu_circRNA_22118	0.462515	exonic	Slc25a16	mmu-miR-346-3p	mmu-miR-137-3p	mmu-miR-18b-3p	mmu-miR-497b	mmu-miR-6920-3p
mmu_circRNA_21244	0.462915	intronic		mmu-miR-466o-3p	mmu-miR-466m-3p	mmu-miR-669h-3p	mmu-miR-297c-3p	mmu-miR-297a-3p
mmu_circRNA_41281	0.463285	exonic	Hpn	mmu-miR-106a-3p	mmu-miR-3073a-5p	mmu-miR-673-5p	mmu-miR-3073b-5p	mmu-miR-6985-3p
mmu_circRNA_30860	0.464075	exonic	Spdya	mmu-miR-7214-5p	mmu-miR-539-5p	mmu-miR-29b-1-5p	mmu-miR-6402	mmu-miR-107-5p
mmu_circRNA_26172	0.464376	sense overlapping	E2f3	mmu-miR-7665-5p	mmu-miR-8100	mmu-miR-7027-5p	mmu-miR-6971-5p	mmu-miR-6980-5p
mmu_circRNA_38590	0.465981	exonic	Ppargc1a	mmu-miR-470-5p	mmu-miR-432	mmu-miR-1967	mmu-miR-6337	mmu-miR-7663-5p
mmu_circRNA_23236	0.467408	sense overlapping	4930553C11Rik	mmu-miR-382-5p	mmu-miR-19b-2-5p	mmu-miR-1187	mmu-miR-466i-5p	mmu-miR-669f-5p
mmu_circRNA_000551	0.470117	exonic	Dact3	mmu-miR-7080-5p	mmu-miR-7009-5p	mmu-miR-7038-5p	mmu-miR-7662-3p	mmu-miR-210-5p
mmu_circRNA_28367	0.470795	intergenic		mmu-miR-7092-3p	mmu-miR-6344	mmu-let-7j	mmu-miR-7116-3p	mmu-miR-190a-3p
mmu_circRNA_40905	0.471189	exonic	Bcl2l13	mmu-miR-3100-3p	mmu-miR-107-5p	mmu-miR-700-5p	mmu-miR-6992-5p	mmu-miR-3064-5p
mmu_circRNA_44389	0.471325	exonic	Kif23	mmu-miR-207	mmu-miR-5623-3p	mmu-miR-9769-3p	mmu-miR-7214-5p	mmu-miR-7652-3p
mmu_circRNA_007907	0.47138	sense overlapping	Rmrp	mmu-miR-466m-5p	mmu-miR-669m-5p	mmu-miR-466j	mmu-miR-466h-5p	mmu-miR-6908-3p
mmu_circRNA_42359	0.4716	exonic	Ppapdc1a	mmu-miR-3110-3p	mmu-miR-7077-5p	mmu-miR-7678-3p	mmu-miR-3095-3p	mmu-miR-211-3p
mmu_circRNA_36357	0.472224	exonic	Srsf11	mmu-miR-6957-3p	mmu-miR-1907	mmu-miR-6972-5p	mmu-miR-6953-5p	mmu-miR-7235-3p
mmu_circRNA_43535	0.474062	intronic	Wwox	mmu-miR-207	mmu-miR-7686-5p	mmu-miR-7231-5p	mmu-miR-7023-5p	mmu-miR-7652-3p
mmu_circRNA_42247	0.474281	sense overlapping	Mettl9	mmu-miR-709	mmu-miR-1958	mmu-miR-298-5p	mmu-miR-7067-5p	mmu-miR-6953-5p
mmu_circRNA_011654	0.474428	exonic	Atp9a	mmu-miR-496b	mmu-miR-7234-3p	mmu-miR-1900	mmu-miR-1964-3p	mmu-miR-3089-5p
mmu_circRNA_44099	0.474817	intergenic		mmu-miR-6981-5p	mmu-miR-5113	mmu-miR-5110	mmu-miR-504-3p	mmu-miR-7072-5p
mmu_circRNA_36349	0.474821	exonic	Negr1	mmu-miR-3073b-5p	mmu-miR-7115-5p	mmu-miR-3100-5p	mmu-miR-543-5p	mmu-miR-6975-3p
mmu_circRNA_29434	0.475264	exonic	Eif4g1	mmu-miR-7072-3p	mmu-miR-7024-3p	mmu-miR-1912-5p	mmu-miR-22-5p	mmu-miR-6900-5p
mmu_circRNA_19213	0.475917	sense overlapping	Setbp1	mmu-miR-6919-3p	mmu-miR-328-5p	mmu-miR-7018-5p	mmu-miR-7087-5p	mmu-miR-7049-5p
mmu_circRNA_25565	0.476564	sense overlapping	Ift43	mmu-miR-6953-5p	mmu-miR-466q	mmu-miR-669f-3p	mmu-miR-466a-3p	mmu-miR-466e-3p
mmu_circRNA_30327	0.477221	exonic	Cramp1l	mmu-miR-185-3p	mmu-miR-667-5p	mmu-miR-9769-3p	mmu-miR-6897-5p	mmu-miR-6407
mmu_circRNA_27523	0.47811	exonic	Fbxo34	mmu-miR-511-5p	mmu-miR-1982-5p	mmu-miR-335-3p	mmu-miR-7242-3p	mmu-miR-26b-5p
mmu_circRNA_26611	0.479537	sense overlapping	Nr2f1	mmu-miR-7012-5p	mmu-miR-466i-3p	mmu-miR-7072-5p	mmu-miR-466f-3p	mmu-miR-466h-3p
mmu_circRNA_008457	0.480246	exonic	Tiam1	mmu-miR-148b-5p	mmu-miR-148a-5p	mmu-miR-7039-3p	mmu-miR-1952	mmu-miR-7015-3p
mmu_circRNA_35360	0.480447	exonic	Supt20	mmu-miR-1291	mmu-miR-7057-3p	mmu-miR-3103-5p	mmu-miR-149-3p	mmu-miR-26b-5p
mmu_circRNA_30466	0.480894	exonic	Brd4	mmu-miR-330-5p	mmu-miR-1843b-5p	mmu-miR-7242-5p	mmu-miR-3064-5p	mmu-miR-296-3p
mmu_circRNA_008839	0.481293	exonic	Sh3kbp1	mmu-miR-6945-5p	mmu-miR-6983-5p	mmu-miR-1907	mmu-miR-6976-5p	mmu-miR-7681-3p
mmu_circRNA_45088	0.483709	sense overlapping	Qrich1	mmu-miR-3473e	mmu-miR-3473b	mmu-miR-6339	mmu-miR-7035-5p	mmu-miR-7029-3p
mmu_circRNA_40615	0.484624	exonic	Foxp1	mmu-miR-370-5p	mmu-miR-346-3p	mmu-miR-6415	mmu-miR-7067-5p	mmu-miR-6914-5p
mmu_circRNA_40229	0.4853	exonic	Ezh2	mmu-miR-1903	mmu-miR-6946-3p	mmu-miR-7092-3p	mmu-miR-22-5p	mmu-miR-7210-5p
mmu_circRNA_30518	0.486058	sense overlapping	Nfkbie	mmu-miR-3547-5p	mmu-miR-6405	mmu-miR-6368	mmu-miR-92a-2-5p	mmu-miR-1955-5p
mmu_circRNA_20791	0.488393	exonic	Map3k19	mmu-miR-7026-3p	mmu-miR-342-5p	mmu-miR-145a-3p	mmu-miR-130b-5p	mmu-miR-7094b-2-5p
mmu_circRNA_32892	0.488804	exonic	Cdc123	mmu-miR-1258-3p	mmu-miR-324-5p	mmu-miR-470-5p	mmu-miR-6360	mmu-miR-881-3p
mmu_circRNA_21755	0.489116	exonic	Eya4	mmu-miR-541-5p	mmu-miR-1249-5p	mmu-miR-6966-3p	mmu-miR-5101	mmu-miR-1968-5p
mmu_circRNA_23053	0.49116	exonic	Rel	mmu-miR-326-5p	mmu-miR-6420	mmu-miR-6999-5p	mmu-miR-7072-3p	mmu-miR-669o-5p
mmu_circRNA_34819	0.491505	exonic	Pigu	mmu-miR-544-3p	mmu-miR-6360	mmu-miR-7039-5p	mmu-miR-1b-3p	mmu-miR-379-5p
mmu_circRNA_33317	0.492786	exonic	Mvb12b	mmu-miR-7028-5p	mmu-miR-762	mmu-miR-7079-5p	mmu-miR-7048-5p	mmu-miR-7662-5p
mmu_circRNA_23592	0.492941	exonic	Dnah2	mmu-miR-7218-5p	mmu-miR-7033-5p	mmu-miR-666-3p	mmu-miR-207	mmu-miR-3970
mmu_circRNA_004229	0.492981	exonic	Fmn1	mmu-miR-207	mmu-miR-7235-3p	mmu-miR-667-5p	mmu-miR-149-5p	mmu-miR-6914-5p
mmu_circRNA_34942	0.493104	exonic	Stk4	mmu-miR-7669-3p	mmu-miR-7036a-3p	mmu-miR-144-5p	mmu-miR-503-3p	mmu-miR-15b-3p
mmu_circRNA_43506	0.493718	exonic	Cntnap4	mmu-miR-7048-3p	mmu-miR-7079-3p	mmu-miR-6929-3p	mmu-miR-28b	mmu-miR-3073a-5p
mmu_circRNA_27895	0.494268	intergenic		mmu-miR-1187	mmu-miR-5110	mmu-miR-466e-5p	mmu-miR-466a-5p	mmu-miR-7210-3p
mmu_circRNA_44599	0.49433	sense overlapping	RP23-292F17.7	mmu-miR-466e-5p	mmu-miR-466a-5p	mmu-miR-1187	mmu-miR-5113	mmu-miR-466p-5p
mmu_circRNA_018555	0.497303	antisense	Ppp2r3a	mmu-let-7i-5p	mmu-let-7b-5p	mmu-miR-6976-5p	mmu-miR-1961	mmu-miR-6404
mmu_circRNA_28236	0.499485	exonic	Rai14	mmu-miR-7067-5p	mmu-miR-329-5p	mmu-miR-7228-3p	mmu-miR-592-5p	mmu-miR-330-3p
mmu_circRNA_28916	0.499887	exonic	Ttll8	mmu-miR-7074-5p	mmu-miR-1903	mmu-miR-1892	mmu-miR-6916-3p	mmu-miR-320-5p
Downregulated cardiac circRNAs in GRK-beta1AR;miR-150 DTG vs. GRK-beta1AR mice subjected to ISO (< 2 folds)
				Target miR
CircRNA	Fold Change	CircRNA Type	Gene Symbol	MRE1	MRE2	MRE3	MRE4	MRE5
mmu_circRNA_016773	0.50045	antisense	Tubb5	mmu-miR-504-3p	mmu-miR-5110	mmu-miR-6925-5p	mmu-miR-7084-5p	mmu-miR-7086-5p
mmu_circRNA_005340	0.501182	exonic	Anks1b	mmu-miR-92b-5p	mmu-miR-7027-5p	mmu-miR-5621-5p	mmu-miR-329-5p	mmu-miR-5110
mmu_circRNA_41540	0.503571	sense overlapping	A230057D06Rik	mmu-miR-7092-3p	mmu-miR-297c-5p	mmu-miR-6981-5p	mmu-miR-5110	mmu-miR-7210-3p
mmu_circRNA_28292	0.504392	exonic	Cdh12	mmu-miR-29b-1-5p	mmu-miR-8116	mmu-miR-471-3p	mmu-miR-6338	mmu-miR-5113
mmu_circRNA_32956	0.504716	exonic	Sfmbt2	mmu-miR-7081-5p	mmu-miR-6769b-3p	mmu-miR-7049-5p	mmu-miR-770-5p	mmu-miR-141-5p
mmu_circRNA_38722	0.505089	sense overlapping	Bend4	mmu-miR-7047-5p	mmu-miR-8100	mmu-miR-7012-5p	mmu-miR-5110	mmu-miR-6911-5p
mmu_circRNA_33247	0.505549	exonic	Wdr34	mmu-miR-344-5p	mmu-miR-6996-5p	mmu-miR-6337	mmu-miR-6963-5p	mmu-miR-7242-5p
mmu_circRNA_31773	0.507011	exonic	Lmnb1	mmu-miR-7070-3p	mmu-miR-6944-3p	mmu-miR-8113	mmu-miR-3067-5p	mmu-miR-7012-5p
mmu_circRNA_36624	0.507322	sense overlapping	Cnr1	mmu-miR-7056-5p	mmu-miR-7214-5p	mmu-miR-7656-3p	mmu-miR-7037-3p	mmu-miR-214-3p
mmu_circRNA_31765	0.507837	exonic	AK163160	mmu-miR-6400	mmu-miR-541-5p	mmu-miR-1929-3p	mmu-miR-2861	mmu-miR-5623-5p
mmu_circRNA_42011	0.508847	exonic	Pde2a	mmu-miR-7665-3p	mmu-miR-6992-5p	mmu-miR-450b-5p	mmu-miR-6360	mmu-miR-6988-5p
mmu_circRNA_26497	0.509576	sense overlapping	XLOC_006198	mmu-miR-6369	mmu-miR-669c-3p	mmu-miR-669f-3p	mmu-miR-466q	mmu-miR-467f
mmu_circRNA_41534	0.51064	intronic		mmu-miR-7092-3p	mmu-miR-1187	mmu-miR-297c-5p	mmu-miR-6896-3p	mmu-miR-6931-5p
mmu_circRNA_45475	0.51114	exonic	Ddx26b	mmu-miR-5113	mmu-miR-5110	mmu-miR-6916-5p	mmu-miR-7092-3p	mmu-miR-7234-5p
mmu_circRNA_34429	0.512492	exonic	Pdia3	mmu-miR-873a-5p	mmu-miR-6370	mmu-miR-7220-3p	mmu-miR-7028-3p	mmu-miR-3544-3p
mmu_circRNA_41898	0.513713	intergenic		mmu-miR-7092-3p	mmu-miR-1187	mmu-miR-466i-5p	mmu-miR-466e-5p	mmu-miR-466a-5p
mmu_circRNA_22714	0.513792	exonic	Grip1	mmu-miR-615-5p	mmu-miR-7002-5p	mmu-miR-6402	mmu-miR-450a-2-3p	mmu-miR-7064-5p
mmu_circRNA_44982	0.51409	exonic	Ephb1	mmu-miR-7665-3p	mmu-miR-6964-5p	mmu-miR-433-3p	mmu-miR-7009-5p	mmu-miR-9769-3p
mmu_circRNA_014732	0.515288	exonic	Haus6	mmu-miR-6917-3p	mmu-miR-5616-5p	mmu-miR-7079-3p	mmu-miR-7092-3p	mmu-miR-6995-5p
mmu_circRNA_20766	0.51706	intronic		mmu-miR-7092-3p	mmu-miR-669c-3p	mmu-miR-466b-3p	mmu-miR-466p-3p	mmu-miR-466c-3p
mmu_circRNA_40385	0.517683	exonic	Kdm3a	mmu-miR-207	mmu-miR-3098-3p	mmu-miR-6375	mmu-miR-301a-5p	mmu-miR-677-3p
mmu_circRNA_31342	0.517853	exonic	Zfp521	mmu-miR-17-3p	mmu-miR-20b-3p	mmu-miR-7222-5p	mmu-miR-106a-3p	mmu-miR-5621-5p
mmu_circRNA_26796	0.518817	sense overlapping	5S_rRNA	mmu-miR-7661-5p	mmu-miR-6946-5p	mmu-miR-5110	mmu-miR-6953-5p	mmu-miR-6931-5p
mmu_circRNA_22168	0.51905	exonic	Rtkn2	mmu-miR-297c-3p	mmu-miR-297a-3p	mmu-miR-297b-3p	mmu-miR-669d-3p	mmu-miR-29b-2-5p
mmu_circRNA_25332	0.519878	sense overlapping	Snapc1	mmu-miR-135b-5p	mmu-miR-6978-3p	mmu-miR-6999-5p	mmu-miR-879-3p	mmu-miR-344h-5p
mmu_circRNA_19387	0.520032	sense overlapping	Abcb9	mmu-miR-214-3p	mmu-miR-6939-5p	mmu-miR-5623-5p	mmu-miR-761	mmu-miR-1906
mmu_circRNA_005434	0.520038	antisense	Zfhx3	mmu-miR-3475-3p	mmu-miR-6950-5p	mmu-miR-6972-5p	mmu-miR-7080-5p	mmu-miR-7081-5p
mmu_circRNA_31583	0.520042	exonic	Sil1	mmu-miR-6342	mmu-miR-5106	mmu-miR-7028-3p	mmu-miR-501-5p	mmu-miR-320-5p
mmu_circRNA_31317	0.52095	exonic	Ttc39c	mmu-miR-3099-5p	mmu-miR-6976-5p	mmu-miR-5627-3p	mmu-miR-497b	mmu-miR-140-3p
mmu_circRNA_015474	0.521455	antisense	Eif3a	mmu-miR-93-3p	mmu-miR-6918-5p	mmu-miR-7094-1-5p	mmu-miR-7005-5p
mmu_circRNA_45499	0.521544	sense overlapping	BC023829	mmu-miR-7075-5p	mmu-miR-6981-5p	mmu-miR-1955-5p	mmu-miR-6999-5p	mmu-miR-7092-3p
mmu_circRNA_34774	0.521698	exonic	Tbc1d20	mmu-miR-6992-3p	mmu-miR-28a-5p	mmu-miR-7015-3p	mmu-miR-15a-3p	mmu-miR-743b-5p
mmu_circRNA_39696	0.522467	exonic	Mtus2	mmu-miR-7049-5p	mmu-miR-541-5p	mmu-miR-1968-5p	mmu-miR-6942-5p	mmu-miR-383-5p
mmu_circRNA_34532	0.522884	exonic	Mertk	mmu-miR-672-5p	mmu-miR-205-5p	mmu-miR-335-3p	mmu-miR-344c-5p	mmu-miR-125a-3p
mmu_circRNA_30379	0.523105	exonic	Syngap1	mmu-miR-6919-3p	mmu-miR-671-5p	mmu-miR-5620-5p	mmu-miR-208a-5p	mmu-miR-1900
mmu_circRNA_35962	0.523133	exonic	Kcnc4	mmu-miR-1946b	mmu-miR-6370	mmu-miR-873a-5p	mmu-miR-9768-3p	mmu-miR-6351
mmu_circRNA_20787	0.523239	exonic	Tmem163	mmu-miR-135a-5p	mmu-miR-135b-5p	mmu-miR-452-5p	mmu-miR-3109-5p	mmu-miR-7063-5p
mmu_circRNA_38661	0.525052	exonic	Tbc1d1	mmu-miR-1903	mmu-miR-130a-5p	mmu-miR-141-5p	mmu-miR-683	mmu-miR-6344
mmu_circRNA_24944	0.52627	exonic	Ispd	mmu-miR-3618-5p	mmu-miR-669a-3-3p	mmu-miR-377-3p	mmu-miR-669a-3p	mmu-miR-669o-3p
mmu_circRNA_22627	0.527184	intronic	Zdhhc17	mmu-miR-1192	mmu-miR-802-5p	mmu-miR-495-3p	mmu-miR-6370	mmu-miR-7a-1-3p
mmu_circRNA_41895	0.527352	intronic		mmu-miR-7661-5p	mmu-miR-7092-3p	mmu-miR-1187	mmu-miR-466e-5p	mmu-miR-466a-5p
mmu_circRNA_19239	0.527963	intronic	Nup188	mmu-miR-1960	mmu-miR-6974-5p	mmu-miR-7054-5p	mmu-miR-136-5p	mmu-miR-346-5p
mmu_circRNA_006173	0.528288	sense overlapping	Max	mmu-miR-6346	mmu-miR-6546-5p	mmu-miR-5108
mmu_circRNA_015078	0.528308	intronic	Bc1	mmu-miR-7032-5p	mmu-miR-1902	mmu-miR-6405	mmu-miR-669k-5p	mmu-miR-3547-5p
mmu_circRNA_42189	0.528466	exonic	Xylt1	mmu-miR-129-5p	mmu-miR-7213-5p	mmu-miR-7212-5p	mmu-miR-7069-5p	mmu-miR-145a-3p
mmu_circRNA_23092	0.528556	exonic	Cfap36	mmu-miR-6946-3p	mmu-miR-335-3p	mmu-miR-22-5p	mmu-miR-6926-3p	mmu-miR-7092-3p
mmu_circRNA_29760	0.528763	exonic	Spice1	mmu-miR-7214-5p	mmu-miR-1903	mmu-miR-1904	mmu-miR-6946-3p	mmu-miR-6918-5p
mmu_circRNA_40706	0.528783	intergenic		mmu-miR-3098-3p	mmu-miR-1968-5p	mmu-miR-683	mmu-miR-344d-2-5p	mmu-miR-7234-5p
mmu_circRNA_38234	0.529182	exonic	AK017143	mmu-miR-361-5p	mmu-miR-3082-5p	mmu-miR-3089-5p	mmu-miR-199a-5p	mmu-miR-7219-5p
mmu_circRNA_25752	0.529252	exonic	Btbd7	mmu-miR-130a-5p	mmu-miR-22-5p	mmu-miR-6946-3p	mmu-miR-6961-3p	mmu-miR-7028-3p
mmu_circRNA_28341	0.530699	exonic	Ctnnd2	mmu-miR-107-3p	mmu-miR-103-3p	mmu-miR-6992-5p	mmu-miR-326-3p	mmu-miR-193a-5p
mmu_circRNA_21503	0.531332	exonic	Rrp15	mmu-miR-7011-3p	mmu-miR-7231-3p	mmu-miR-207	mmu-miR-6943-3p	mmu-miR-6971-3p
mmu_circRNA_44141	0.531372	exonic	Alg9	mmu-miR-8113	mmu-miR-335-5p	mmu-miR-6957-5p	mmu-miR-1927	mmu-miR-204-3p
mmu_circRNA_005419	0.532071	exonic	Rrbp1	mmu-miR-6928-3p	mmu-miR-378d	mmu-miR-7652-3p	mmu-miR-7034-3p	mmu-miR-6958-3p
mmu_circRNA_19039	0.532768	intronic	Osbpl7	mmu-miR-6396	mmu-miR-7214-3p	mmu-miR-3971	mmu-miR-6367	mmu-miR-9769-5p
mmu_circRNA_006065	0.533831	sense overlapping	Fam46c	mmu-miR-5110	mmu-miR-7081-5p	mmu-miR-7030-5p	mmu-miR-6985-5p	mmu-let-7b-5p
mmu_circRNA_30061	0.534141	exonic	Setd4	mmu-miR-7033-5p	mmu-miR-7048-5p	mmu-miR-873a-5p	mmu-miR-1956	mmu-miR-7226-3p
mmu_circRNA_23283	0.534666	exonic	Rnf130	mmu-miR-135a-5p	mmu-miR-6377	mmu-miR-7051-3p	mmu-miR-6539	mmu-miR-3071-3p
mmu_circRNA_30651	0.535587	exonic	Mpnd	mmu-miR-6337	mmu-miR-7001-5p	mmu-miR-6953-5p	mmu-miR-5627-3p	mmu-miR-6990-5p
mmu_circRNA_37992	0.536319	exonic	Ajap1	mmu-miR-9769-5p	mmu-miR-5110	mmu-miR-6905-5p	mmu-miR-6919-5p	mmu-miR-6919-3p
mmu_circRNA_43806	0.536793	intergenic		mmu-miR-6344	mmu-miR-7092-3p	mmu-miR-7012-5p	mmu-miR-7093-5p	mmu-miR-6382
mmu_circRNA_30156	0.536966	intergenic		mmu-miR-1249-5p	mmu-miR-6999-5p	mmu-miR-7054-5p	mmu-miR-7047-5p	mmu-miR-1969
mmu_circRNA_39852	0.537079	exonic	Mdfic	mmu-miR-3073a-3p	mmu-miR-23b-5p	mmu-miR-7646-3p	mmu-miR-468-5p	mmu-miR-3068-5p
mmu_circRNA_41164	0.53749	exonic	Lair1	mmu-miR-6929-3p	mmu-miR-29b-2-5p	mmu-miR-7080-3p	mmu-miR-6904-5p	mmu-miR-326-5p
mmu_circRNA_42956	0.537741	exonic	Ddx60	mmu-miR-7092-3p	mmu-miR-6935-3p	mmu-miR-6943-3p	mmu-miR-6984-5p	mmu-miR-7650-5p
mmu_circRNA_20680	0.538415	exonic	Gli2	mmu-let-7c-5p	mmu-let-7b-5p	mmu-miR-7048-5p	mmu-miR-196a-5p	mmu-miR-6931-5p
mmu_circRNA_29063	0.538422	exonic	Fam186b	mmu-miR-207	mmu-miR-7033-5p	mmu-miR-1903	mmu-miR-511-5p	mmu-miR-7092-3p
mmu_circRNA_28819	0.538726	exonic	Cacna1i	mmu-miR-8104	mmu-miR-7063-5p	mmu-miR-7007-5p	mmu-miR-7013-5p	mmu-miR-7020-5p
mmu_circRNA_39172	0.538859	exonic	Sez6l	mmu-miR-7048-5p	mmu-miR-709	mmu-miR-3113-5p	mmu-miR-665-5p	mmu-miR-3104-5p
mmu_circRNA_002134	0.540083	sense overlapping		mmu-miR-7649-3p	mmu-miR-6990-5p	mmu-miR-3089-5p	mmu-miR-743b-5p	mmu-miR-3102-5p
mmu_circRNA_39663	0.540319	exonic	Zkscan5	mmu-miR-6899-3p	mmu-miR-1964-3p	mmu-miR-7009-3p	mmu-miR-7663-3p	mmu-miR-667-5p
mmu_circRNA_27734	0.54087	exonic	Ptk2b	mmu-miR-7235-3p	mmu-miR-6947-3p	mmu-miR-181d-5p	mmu-miR-666-3p	mmu-miR-698-5p
mmu_circRNA_24895	0.541102	intergenic		mmu-miR-6340	mmu-miR-7024-3p	mmu-miR-1934-5p	mmu-miR-6419	mmu-miR-322-5p
mmu_circRNA_40554	0.542007	exonic	Nup210	mmu-miR-6923-5p	mmu-miR-7230-5p	mmu-miR-7648-3p	mmu-miR-873b	mmu-miR-762
mmu_circRNA_24245	0.542428	exonic	Cdc27	mmu-miR-129b-5p	mmu-miR-7026-3p	mmu-miR-6984-5p	mmu-miR-7017-5p	mmu-miR-7078-3p
mmu_circRNA_44050	0.542811	exonic	Bcl9l	mmu-miR-6914-5p	mmu-miR-3057-5p	mmu-miR-6961-3p	mmu-miR-326-5p	mmu-miR-6904-5p
mmu_circRNA_29156	0.542969	exonic	Alg1	mmu-miR-24-3p	mmu-miR-3475-3p	mmu-miR-3552	mmu-miR-666-3p	mmu-miR-6361
mmu_circRNA_39301	0.543513	exonic	Rad9b	mmu-miR-743b-3p	mmu-miR-1958	mmu-miR-7092-3p	mmu-miR-7229-3p	mmu-miR-130a-5p
mmu_circRNA_017409	0.544668	exonic	Eif4e3	mmu-miR-7032-3p	mmu-miR-6975-3p	mmu-miR-7013-3p	mmu-miR-26a-2-3p	mmu-miR-6940-5p
mmu_circRNA_29452	0.544672	exonic	Senp2	mmu-miR-107-3p	mmu-miR-103-3p	mmu-miR-8116	mmu-miR-871-3p	mmu-miR-3083-5p
mmu_circRNA_41481	0.545799	sense overlapping	C230091D08Rik	mmu-miR-7092-3p	mmu-miR-7116-3p	mmu-miR-6344	mmu-miR-6946-3p	mmu-miR-3112-3p
mmu_circRNA_40087	0.545863	exonic	Dgki	mmu-miR-145a-3p	mmu-miR-7005-5p	mmu-miR-770-5p	mmu-miR-6989-5p	mmu-miR-6975-5p
mmu_circRNA_31881	0.546859	sense overlapping	Slmo1	mmu-miR-1249-5p	mmu-miR-5112	mmu-miR-6976-5p	mmu-miR-7665-5p	mmu-miR-7229-3p
mmu_circRNA_30183	0.547572	exonic	Arid1b	mmu-miR-145a-3p	mmu-miR-6938-3p	mmu-miR-7050-5p	mmu-miR-1955-5p	mmu-miR-770-3p
mmu_circRNA_43538	0.548196	antisense		mmu-miR-3071-5p	mmu-miR-3085-5p	mmu-miR-466i-5p	mmu-miR-3110-3p	mmu-miR-1187
mmu_circRNA_35006	0.548293	sense overlapping	Spata2	mmu-miR-7067-5p	mmu-miR-6972-5p	mmu-miR-1249-5p	mmu-miR-6965-5p	mmu-miR-7047-5p
mmu_circRNA_42499	0.5484	exonic	Shank2	mmu-miR-7069-5p	mmu-miR-664-5p	mmu-miR-6909-5p	mmu-miR-6980-5p	mmu-miR-7023-5p
mmu_circRNA_25428	0.548524	exonic	Pcnx	mmu-miR-7035-5p	mmu-miR-3076-3p	mmu-miR-6961-3p	mmu-miR-7021-3p	mmu-miR-6948-3p
mmu_circRNA_19965	0.549069	exonic	Aff3	mmu-miR-7092-3p	mmu-miR-1897-5p	mmu-miR-431-3p	mmu-miR-7084-5p	mmu-miR-149-5p
mmu_circRNA_20182	0.549219	exonic	Ica1l	mmu-miR-7021-3p	mmu-miR-6996-3p	mmu-miR-6945-3p	mmu-miR-7214-5p	mmu-miR-5101
mmu_circRNA_32447	0.549341	exonic	Atad1	mmu-miR-7231-3p	mmu-miR-3475-3p	mmu-miR-7237-5p	mmu-miR-145a-3p	mmu-miR-322-5p
mmu_circRNA_26129	0.54992	sense overlapping	Epdr1	mmu-miR-6981-5p	mmu-miR-7661-5p	mmu-miR-6953-5p	mmu-miR-5110	mmu-miR-1966-5p
mmu_circRNA_23059	0.550206	sense overlapping	Gm12068	mmu-miR-5110	mmu-miR-6981-5p	mmu-miR-7665-5p	mmu-miR-6999-5p	mmu-miR-574-5p
mmu_circRNA_23607	0.550672	exonic	Camta2	mmu-miR-7116-5p	mmu-miR-1962	mmu-miR-709	mmu-miR-1231-5p	mmu-miR-1905
mmu_circRNA_32636	0.550688	exonic	Dnmbp	mmu-miR-3090-5p	mmu-miR-338-3p	mmu-miR-7117-3p	mmu-miR-6953-5p	mmu-miR-7047-5p
mmu_circRNA_30556	0.551258	sense overlapping	XLOC_010852	mmu-miR-7118-5p	mmu-miR-6999-5p	mmu-miR-7042-5p	mmu-miR-7029-3p	mmu-miR-3547-5p
mmu_circRNA_39484	0.55144	exonic	Wbscr16	mmu-miR-698-5p	mmu-miR-7684-5p	mmu-miR-133c	mmu-miR-6959-5p	mmu-miR-7011-3p
mmu_circRNA_26307	0.552306	exonic	Susd3	mmu-miR-546	mmu-miR-5110	mmu-miR-327	mmu-miR-6939-5p	mmu-miR-6981-5p
mmu_circRNA_24474	0.552555	exonic	Rptor	mmu-miR-3966	mmu-miR-6905-5p	mmu-miR-6974-5p	mmu-miR-6988-3p	mmu-miR-212-5p
mmu_circRNA_001946	0.552561	antisense	Cdr1	mmu-miR-7b-5p	mmu-miR-7a-5p	mmu-miR-7074-5p	mmu-miR-450b-3p	mmu-miR-7685-3p
mmu_circRNA_32215	0.552645	exonic	AI846148	mmu-miR-7033-5p	mmu-miR-3098-3p	mmu-miR-7030-3p	mmu-miR-664-5p	mmu-miR-7020-5p
mmu_circRNA_28984	0.552806	exonic	Pphln1	mmu-miR-7221-5p	mmu-miR-298-5p	mmu-miR-7667-5p	mmu-miR-323-5p	mmu-miR-6969-5p
mmu_circRNA_45789	0.553154	exonic	Htr2c	mmu-miR-1930-3p	mmu-miR-883b-5p	mmu-miR-302a-3p	mmu-miR-294-3p	mmu-miR-7237-5p
mmu_circRNA_43751	0.553338	intergenic		mmu-miR-7092-3p	mmu-miR-7116-3p	mmu-miR-6344	mmu-miR-1903	mmu-miR-335-3p
mmu_circRNA_36034	0.554263	sense overlapping	Gm26871	mmu-miR-7092-3p	mmu-miR-1187	mmu-miR-466c-5p	mmu-miR-466e-5p	mmu-miR-466a-5p
mmu_circRNA_38233	0.554809	exonic	Lhfpl3	mmu-miR-465c-3p	mmu-miR-465a-3p	mmu-miR-465b-3p	mmu-miR-465d-3p	mmu-miR-6900-5p
mmu_circRNA_40915	0.556401	exonic	Clstn3	mmu-miR-216a-5p	mmu-miR-683	mmu-miR-7043-3p	mmu-miR-7094-1-5p	mmu-miR-6979-3p
mmu_circRNA_007784	0.55721	exonic	Elovl5	mmu-miR-1955-5p	mmu-miR-7672-3p	mmu-miR-761	mmu-miR-7054-5p	mmu-miR-7042-5p
mmu_circRNA_26087	0.557701	exonic	Gli3	mmu-miR-6911-5p	mmu-miR-7028-5p	mmu-miR-7662-5p	mmu-miR-762	mmu-miR-7058-5p
mmu_circRNA_29850	0.558107	exonic	Dcbld2	mmu-miR-23a-5p	mmu-miR-1903	mmu-let-7g-3p	mmu-miR-7086-3p	mmu-miR-6996-5p
mmu_circRNA_24521	0.558173	sense overlapping	Kif3c	mmu-miR-669c-3p	mmu-miR-466f-3p	mmu-miR-466o-3p	mmu-miR-1933-5p	mmu-miR-344f-3p
mmu_circRNA_22185	0.55819	antisense	Ank3	mmu-miR-497a-3p	mmu-miR-6403	mmu-miR-691	mmu-miR-298-5p	mmu-miR-7653-3p
mmu_circRNA_26394	0.558478	sense overlapping	Spock1	mmu-miR-6410	mmu-miR-6361	mmu-miR-24-3p	mmu-miR-6369	mmu-miR-3064-5p
mmu_circRNA_25830	0.558503	exonic	Rian	mmu-miR-7015-5p	mmu-miR-7222-3p	mmu-miR-6963-5p	mmu-miR-216a-3p	mmu-miR-6539
mmu_circRNA_30990	0.558687	exonic	Dhx57	mmu-miR-6950-5p	mmu-miR-6981-3p	mmu-miR-877-3p	mmu-miR-7094b-2-5p	mmu-miR-6998-3p
mmu_circRNA_40163	0.558978	exonic	Ubn2	mmu-miR-1903	mmu-miR-6958-5p	mmu-miR-7058-5p	mmu-miR-6981-5p	mmu-miR-7087-5p
mmu_circRNA_35357	0.559661	sense overlapping	Trpc4	mmu-miR-6984-5p	mmu-miR-7054-5p	mmu-miR-7092-3p	mmu-miR-7048-5p	mmu-miR-3097-5p
mmu_circRNA_39271	0.559719	exonic	Naa25	mmu-miR-6964-3p	mmu-miR-450a-2-3p	mmu-miR-450a-1-3p	mmu-miR-450b-3p	mmu-miR-6971-3p
mmu_circRNA_25827	0.560079	intronic	Meg3	mmu-miR-743b-3p	mmu-miR-743a-3p	mmu-miR-7047-5p	mmu-miR-709	mmu-miR-7005-3p
mmu_circRNA_27821	0.560107	exonic	Enox1	mmu-miR-7026-3p	mmu-miR-19b-2-5p	mmu-miR-7039-3p	mmu-miR-6950-3p	mmu-miR-6899-3p
mmu_circRNA_30024	0.560281	exonic	Synj1	mmu-miR-6769b-5p	mmu-miR-6999-3p	mmu-miR-344d-2-5p	mmu-miR-7001-5p	mmu-miR-6379
mmu_circRNA_43782	0.561115	intronic	Kdm4d	mmu-miR-136-5p	mmu-miR-7092-3p	mmu-miR-466k	mmu-miR-207	mmu-miR-466c-5p
mmu_circRNA_24480	0.561302	intronic	Slc38a10	mmu-miR-6942-5p	mmu-miR-5110	mmu-miR-6916-5p	mmu-miR-3104-5p	mmu-miR-214-3p
mmu_circRNA_006982	0.561373	exonic	Ndst3	mmu-miR-376c-5p	mmu-miR-376b-5p	mmu-miR-1903	mmu-miR-6958-5p	mmu-miR-300-5p
mmu_circRNA_34060	0.561868	exonic	Atg13	mmu-miR-6340	mmu-miR-7013-3p	mmu-miR-7012-5p	mmu-miR-6978-5p	mmu-miR-7660-3p
mmu_circRNA_41894	0.562518	intronic		mmu-miR-7092-3p	mmu-miR-466e-5p	mmu-miR-466a-5p	mmu-miR-1187	mmu-miR-466p-5p
mmu_circRNA_28376	0.563025	exonic	Mtdh	mmu-miR-207	mmu-miR-19b-2-5p	mmu-miR-6949-3p	mmu-miR-7578	mmu-miR-19b-1-5p
mmu_circRNA_22909	0.563357	exonic	Cobl	mmu-miR-7081-5p	mmu-miR-5110	mmu-miR-6931-5p	mmu-miR-6942-5p	mmu-miR-7043-3p
mmu_circRNA_43988	0.563769	exonic	Pknox2	mmu-miR-7669-3p	mmu-miR-7688-5p	mmu-miR-7023-5p	mmu-miR-6905-5p	mmu-miR-7119-5p
mmu_circRNA_29144	0.563812	sense overlapping	Hmox2	mmu-miR-6896-3p	mmu-miR-6917-5p	mmu-miR-677-3p	mmu-miR-3078-3p	mmu-miR-1231-5p
mmu_circRNA_39500	0.564447	exonic	Clip2	mmu-miR-6970-3p	mmu-miR-1946a	mmu-miR-7002-5p	mmu-miR-3090-3p	mmu-miR-1982-3p
mmu_circRNA_018772	0.566074	exonic	Pvrl3	mmu-miR-7013-5p	mmu-miR-1188-3p	mmu-miR-6911-3p	mmu-miR-674-3p	mmu-miR-185-5p
mmu_circRNA_23910	0.567633	sense overlapping	Lhx1os	mmu-miR-1187	mmu-miR-466k	mmu-miR-466i-5p	mmu-miR-466c-5p	mmu-miR-466f
mmu_circRNA_35606	0.567809	intergenic		mmu-miR-7092-3p	mmu-miR-466i-5p	mmu-miR-5110	mmu-miR-6981-5p	mmu-miR-1187
mmu_circRNA_43750	0.56785	intergenic		mmu-miR-7092-3p	mmu-miR-1903	mmu-miR-6946-3p	mmu-miR-7116-3p	mmu-miR-6344
mmu_circRNA_29809	0.567897	exonic	Cblb	mmu-miR-7047-5p	mmu-miR-5110	mmu-miR-7081-5p	mmu-miR-6972-5p	mmu-miR-6931-5p
mmu_circRNA_22269	0.568018	exonic	Sbno2	mmu-miR-5114	mmu-miR-92a-2-5p	mmu-miR-7067-5p	mmu-miR-6931-5p	mmu-miR-7094b-2-5p
mmu_circRNA_37809	0.56811	exonic	Ephb2	mmu-miR-673-3p	mmu-miR-344f-5p	mmu-miR-5132-3p	mmu-miR-541-5p	mmu-miR-344g-5p
mmu_circRNA_22030	0.5682	exonic	Tbc1d32	mmu-miR-7094b-2-5p	mmu-miR-7229-3p	mmu-miR-5620-3p	mmu-miR-7049-5p	mmu-miR-3535
mmu_circRNA_42423	0.568412	exonic	Edrf1	mmu-miR-7688-5p	mmu-miR-667-5p	mmu-miR-6340	mmu-miR-1906	mmu-miR-6419
mmu_circRNA_29118	0.568512	exonic	Gtsf1	mmu-miR-674-3p	mmu-miR-6959-5p	mmu-miR-6897-5p	mmu-miR-7050-3p	mmu-miR-6904-3p
mmu_circRNA_34224	0.568823	intronic	Aven	mmu-miR-7650-3p	mmu-miR-574-5p	mmu-miR-33-3p	mmu-miR-1966-5p	mmu-miR-330-5p
mmu_circRNA_25658	0.568853	exonic	Ttc8	mmu-miR-141-5p	mmu-miR-7686-5p	mmu-miR-5107-3p	mmu-miR-582-3p	mmu-miR-6959-5p
mmu_circRNA_37578	0.569139	exonic	Inpp5b	mmu-miR-3089-5p	mmu-miR-7226-5p	mmu-miR-6976-5p	mmu-miR-6938-3p	mmu-miR-145a-3p
mmu_circRNA_41459	0.569289	exonic	Gabrg3	mmu-miR-7677-5p	mmu-miR-6953-5p	mmu-miR-335-3p	mmu-miR-8095	mmu-miR-1956
mmu_circRNA_44396	0.569903	exonic	Pias1	mmu-miR-705	mmu-miR-7088-5p	mmu-miR-7678-3p	mmu-miR-3093-3p	mmu-miR-28b
mmu_circRNA_42311	0.569904	exonic	Atxn2l	mmu-miR-546	mmu-miR-7035-5p	mmu-miR-7044-5p	mmu-miR-3078-3p	mmu-miR-7069-5p
mmu_circRNA_26137	0.571897	exonic	Lrrc16a	mmu-miR-9768-3p	mmu-miR-370-3p	mmu-miR-3544-3p	mmu-miR-3098-3p	mmu-miR-3099-5p
mmu_circRNA_35619	0.572121	exonic	Rapgef2	mmu-miR-208b-5p	mmu-miR-693-3p	mmu-miR-6415	mmu-miR-874-3p	mmu-miR-1903
mmu_circRNA_19110	0.572475	intronic	Gng2	mmu-miR-6909-5p	mmu-miR-7686-5p	mmu-miR-7664-3p	mmu-miR-7016-5p	mmu-miR-6967-5p
mmu_circRNA_39375	0.573092	exonic	Abcb9	mmu-miR-214-3p	mmu-miR-6939-5p	mmu-miR-5623-5p	mmu-miR-761	mmu-miR-1906
mmu_circRNA_36893	0.573121	exonic	Tnc	mmu-miR-6945-5p	mmu-miR-152-5p	mmu-miR-7647-3p	mmu-miR-6397	mmu-miR-667-5p
mmu_circRNA_21820	0.573223	exonic	Rnf217	mmu-miR-7033-5p	mmu-miR-3470b	mmu-miR-7659-3p	mmu-miR-873b	mmu-miR-1224-5p
mmu_circRNA_42046	0.575071	exonic	Timm10b	mmu-miR-6369	mmu-miR-7089-3p	mmu-miR-7652-5p	mmu-miR-34a-5p	mmu-miR-673-5p
mmu_circRNA_010789	0.575768	exonic	Slc38a1	mmu-miR-7226-5p	mmu-miR-145a-3p	mmu-miR-8099	mmu-miR-6919-3p	mmu-miR-377-5p
mmu_circRNA_26613	0.575839	exonic	Arrdc3	mmu-miR-6953-5p	mmu-miR-423-5p	mmu-miR-6964-5p	mmu-miR-96-5p	mmu-miR-547-5p
mmu_circRNA_26654	0.576391	exonic	Xrcc4	mmu-miR-544-3p	mmu-miR-96-5p	mmu-miR-7234-5p	mmu-miR-6958-3p	mmu-miR-221-5p
mmu_circRNA_28105	0.576458	exonic	Tmtc4	mmu-miR-497a-5p	mmu-miR-6924-5p	mmu-miR-7033-3p	mmu-miR-383-3p	mmu-miR-6342
mmu_circRNA_40548	0.577505	exonic	Plxna1	mmu-miR-7024-3p	mmu-miR-762	mmu-miR-7117-5p	mmu-miR-1906	mmu-miR-6395
mmu_circRNA_42750	0.577887	sense overlapping	Gm5908	mmu-miR-1187	mmu-miR-7092-3p	mmu-miR-574-5p	mmu-miR-466e-5p	mmu-miR-466a-5p
mmu_circRNA_41466	0.577908	exonic	Gabrb3	mmu-miR-7073-3p	mmu-miR-135a-5p	mmu-miR-6970-3p	mmu-miR-7055-5p	mmu-miR-6345
mmu_circRNA_42742	0.578204	exonic	Nrg1	mmu-miR-193b-5p	mmu-miR-6769b-5p	mmu-miR-6917-5p	mmu-miR-7005-3p	mmu-miR-7021-5p
mmu_circRNA_42042	0.578251	sense overlapping	Olfr654	mmu-miR-6418-5p	mmu-miR-5110	mmu-miR-1894-5p	mmu-miR-6899-3p	mmu-miR-6981-5p
mmu_circRNA_27500	0.578599	sense overlapping	Tspan14	mmu-miR-466i-3p	mmu-miR-6918-5p	mmu-miR-6923-5p	mmu-miR-5110	mmu-miR-6953-5p
mmu_circRNA_35799	0.57916	exonic	Ilf2	mmu-miR-6340	mmu-miR-7053-3p	mmu-miR-669g	mmu-miR-6904-5p	mmu-miR-6953-5p
mmu_circRNA_33598	0.58065	intronic	Upp2	mmu-miR-6981-5p	mmu-miR-709	mmu-miR-882	mmu-miR-5110	mmu-miR-6931-5p
mmu_circRNA_39835	0.581678	intergenic		mmu-miR-7092-3p	mmu-miR-7116-3p	mmu-miR-1187	mmu-miR-5110	mmu-miR-297c-5p
mmu_circRNA_36599	0.582657	exonic	Ankrd6	mmu-miR-6914-5p	mmu-miR-6931-5p	mmu-miR-6964-5p	mmu-miR-7649-3p	mmu-miR-92a-2-5p
mmu_circRNA_25951	0.582901	exonic	Adarb2	mmu-miR-2861	mmu-miR-3061-5p	mmu-miR-3091-3p	mmu-miR-6939-5p	mmu-miR-346-3p
mmu_circRNA_37984	0.583213	exonic	Acot7	mmu-miR-497b	mmu-miR-3081-3p	mmu-miR-6408	mmu-miR-3064-5p	mmu-miR-6936-5p
mmu_circRNA_25530	0.583234	exonic	Ttll5	mmu-miR-26a-2-3p	mmu-miR-1249-5p	mmu-miR-6919-3p	mmu-miR-207	mmu-miR-7688-5p
mmu_circRNA_43616	0.583523	exonic	Disc1	mmu-miR-6950-5p	mmu-miR-693-3p	mmu-miR-6939-5p	mmu-miR-301b-5p	mmu-miR-3099-5p
mmu_circRNA_34199	0.583561	intergenic		mmu-miR-7092-3p	mmu-miR-6984-3p	mmu-miR-7214-5p	mmu-miR-7023-5p	mmu-miR-6979-3p
mmu_circRNA_44429	0.583765	exonic	Smad6	mmu-miR-6916-5p	mmu-miR-7047-5p	mmu-miR-7018-5p	mmu-miR-7119-5p	mmu-miR-7091-3p
mmu_circRNA_40147	0.585165	exonic	D630045J12Rik	mmu-miR-7081-5p	mmu-miR-1962	mmu-miR-6918-5p	mmu-miR-6940-5p	mmu-miR-7679-5p
mmu_circRNA_25663	0.585337	exonic	Foxn3	mmu-miR-22-5p	mmu-miR-6989-3p	mmu-miR-3077-3p	mmu-miR-6998-5p	mmu-miR-6956-5p
mmu_circRNA_28158	0.585838	exonic	Plcxd3	mmu-miR-330-5p	mmu-miR-326-3p	mmu-miR-7213-5p	mmu-miR-6905-5p	mmu-miR-1231-5p
mmu_circRNA_29619	0.585909	exonic	Adcy5	mmu-miR-1231-5p	mmu-miR-449a-5p	mmu-miR-6905-5p	mmu-miR-493-3p	mmu-miR-7034-3p
mmu_circRNA_32098	0.586533	intergenic		mmu-miR-297c-5p	mmu-miR-3076-5p	mmu-miR-7094b-2-5p	mmu-miR-7116-3p	mmu-miR-297a-5p
mmu_circRNA_25426	0.586738	exonic	Map3k9	mmu-miR-7051-5p	mmu-miR-219b-5p	mmu-miR-377-5p	mmu-miR-24-3p	mmu-miR-298-5p
mmu_circRNA_41352	0.586932	exonic	Ccdc155	mmu-miR-128-3p	mmu-miR-27a-3p	mmu-miR-6539	mmu-miR-27b-3p	mmu-miR-3059-3p
mmu_circRNA_22066	0.58711	exonic	Sh3rf3	mmu-miR-532-5p	mmu-miR-6386	mmu-miR-326-5p	mmu-miR-6955-5p	mmu-miR-8100
mmu_circRNA_35215	0.587466	exonic	Slc7a14	mmu-miR-7080-5p	mmu-miR-103-1-5p	mmu-miR-103-2-5p	mmu-miR-7226-5p	mmu-miR-3073b-5p
mmu_circRNA_32893	0.587637	exonic	Cdc123	mmu-miR-881-3p	mmu-miR-6933-3p	mmu-miR-6966-3p	mmu-miR-6769b-3p	mmu-miR-6934-3p
mmu_circRNA_33000	0.588049	exonic	Stam	mmu-miR-1903	mmu-miR-7684-3p	mmu-miR-693-3p	mmu-miR-7230-5p	mmu-miR-19a-5p
mmu_circRNA_32884	0.588595	exonic	Camk1d	mmu-miR-3093-3p	mmu-miR-680	mmu-miR-6962-5p	mmu-let-7e-3p	mmu-miR-181b-2-3p
mmu_circRNA_24642	0.588637	exonic	Klhl29	mmu-miR-705	mmu-miR-6935-5p	mmu-miR-7079-5p	mmu-miR-328-5p	mmu-miR-7028-5p
mmu_circRNA_44503	0.589329	exonic	Snx1	mmu-miR-7002-5p	mmu-miR-7091-3p	mmu-miR-7011-5p	mmu-miR-598-5p	mmu-miR-6960-5p
mmu_circRNA_36648	0.589744	exonic	Lingo2	mmu-miR-380-5p	mmu-miR-7231-3p	mmu-miR-23b-5p	mmu-miR-3076-3p	mmu-miR-1929-3p
mmu_circRNA_40764	0.589943	exonic	Rpusd3	mmu-miR-6989-5p	mmu-miR-7000-5p	mmu-miR-3062-3p	mmu-miR-6899-3p	mmu-miR-7049-5p
mmu_circRNA_27840	0.590064	sense overlapping	Dnajc15	mmu-miR-7012-5p	mmu-miR-7054-5p	mmu-miR-7092-3p	mmu-miR-378d	mmu-miR-6344
mmu_circRNA_42300	0.590098	exonic	Xpo6	mmu-miR-6372	mmu-miR-298-5p	mmu-miR-3547-5p	mmu-miR-7230-5p	mmu-miR-3572-5p
mmu_circRNA_19269	0.590403	sense overlapping	Rpn2	mmu-miR-383-3p	mmu-miR-673-5p	mmu-miR-6985-3p	mmu-miR-431-5p	mmu-miR-7222-5p
mmu_circRNA_30389	0.590902	sense overlapping	Zfp523	mmu-miR-5110	mmu-miR-6953-5p	mmu-miR-1249-5p	mmu-miR-5107-5p	mmu-miR-326-5p
mmu_circRNA_20370	0.59105	exonic	Epha4	mmu-miR-136-5p	mmu-miR-3113-5p	mmu-miR-324-3p	mmu-miR-194-1-3p	mmu-miR-410-5p
mmu_circRNA_22326	0.591293	exonic	Nuak1	mmu-miR-468-5p	mmu-miR-6992-3p	mmu-miR-6977-5p	mmu-miR-6916-3p	mmu-miR-181b-2-3p
mmu_circRNA_33174	0.591763	exonic	Nelfb	mmu-miR-873a-5p	mmu-miR-34a-5p	mmu-miR-6900-3p	mmu-miR-7089-3p	mmu-miR-449a-5p
mmu_circRNA_26225	0.592146	exonic	Phactr1	mmu-miR-3057-5p	mmu-miR-470-5p	mmu-miR-432	mmu-miR-3113-5p	mmu-miR-6897-3p
mmu_circRNA_27012	0.592384	exonic	4833420G17Rik	mmu-miR-7033-5p	mmu-miR-6946-3p	mmu-miR-5113	mmu-miR-3079-5p	mmu-miR-6897-3p
mmu_circRNA_42817	0.592843	exonic	Slc7a2	mmu-miR-7222-3p	mmu-miR-3966	mmu-miR-15a-3p	mmu-miR-5110	mmu-miR-6900-5p
mmu_circRNA_38000	0.59289	intronic		mmu-miR-378d	mmu-miR-7674-5p	mmu-miR-6918-5p	mmu-miR-6407	mmu-miR-6930-3p
mmu_circRNA_24271	0.593251	exonic	Tanc2	mmu-miR-6905-5p	mmu-miR-1231-5p	mmu-miR-5623-5p	mmu-miR-7242-3p	mmu-miR-7002-5p
mmu_circRNA_27034	0.594418	exonic	Ptprg	mmu-miR-8116	mmu-miR-6936-5p	mmu-miR-7226-5p	mmu-miR-7679-3p	mmu-miR-6928-3p
mmu_circRNA_20982	0.595197	sense overlapping	Trove2	mmu-miR-7035-5p	mmu-miR-669b-5p	mmu-miR-7578	mmu-miR-6987-5p	mmu-miR-3470b
mmu_circRNA_44088	0.595213	exonic	Sidt2	mmu-miR-7677-5p	mmu-miR-761	mmu-miR-7093-5p	mmu-miR-8104	mmu-miR-6997-5p
mmu_circRNA_42405	0.59566	intronic	Mettl10	mmu-miR-1962	mmu-miR-7007-5p	mmu-miR-8106	mmu-miR-7082-5p	mmu-miR-7087-5p
mmu_circRNA_37941	0.597118	exonic	Ctnnbip1	mmu-miR-3085-3p	mmu-miR-7085-3p	mmu-miR-6919-3p	mmu-miR-670-3p	mmu-miR-3113-3p
mmu_circRNA_32711	0.59735	sense overlapping	Nt5c2	mmu-miR-590-3p	mmu-miR-3074-2-3p	mmu-miR-1195	mmu-miR-5112	mmu-miR-7689-3p
mmu_circRNA_19180	0.597455	sense overlapping	Ermard	mmu-miR-5110	mmu-miR-1187	mmu-miR-6976-5p	mmu-miR-378d	mmu-miR-466e-5p
mmu_circRNA_29752	0.598666	exonic	Gm608	mmu-miR-6946-3p	mmu-miR-5623-3p	mmu-miR-6932-3p	mmu-miR-7092-3p	mmu-miR-7116-3p
mmu_circRNA_19677	0.599026	intronic	Ncoa2	mmu-miR-214-3p	mmu-miR-761	mmu-miR-6350	mmu-let-7g-3p	mmu-miR-505-3p
mmu_circRNA_45367	0.599354	exonic	Cask	mmu-miR-761	mmu-miR-6356	mmu-miR-7027-5p	mmu-miR-6344	mmu-miR-8104
mmu_circRNA_41264	0.599482	exonic	Sipa1l3	mmu-miR-6958-3p	mmu-miR-27a-3p	mmu-miR-1896	mmu-miR-6899-3p	mmu-miR-27b-3p
mmu_circRNA_33707	0.600888	exonic	Scn2a1	mmu-miR-1903	mmu-miR-7093-5p	mmu-miR-6946-3p	mmu-miR-7013-5p	mmu-miR-6974-5p
mmu_circRNA_41588	0.601696	exonic	Mphosph10	mmu-miR-6537-5p	mmu-miR-7022-3p	mmu-miR-129-5p	mmu-miR-6904-3p	mmu-miR-7233-3p
mmu_circRNA_33179	0.602427	exonic	Dpp7	mmu-miR-6354	mmu-miR-7242-5p	mmu-miR-3475-3p	mmu-miR-324-5p	mmu-miR-6972-5p
mmu_circRNA_41537	0.603101	exonic	XLOC_022800	mmu-miR-763	mmu-miR-29b-2-5p	mmu-miR-6415	mmu-miR-541-5p	mmu-miR-7226-5p
mmu_circRNA_37859	0.603376	exonic	Fbxo42	mmu-miR-669e-5p	mmu-miR-200a-3p	mmu-miR-141-3p	mmu-miR-145a-3p	mmu-miR-23a-5p
mmu_circRNA_31626	0.603968	antisense	XLOC_011194	mmu-miR-5110	mmu-miR-667-5p	mmu-miR-6921-5p	mmu-miR-7081-5p	mmu-miR-7047-5p
mmu_circRNA_21032	0.604715	sense overlapping	AK044033	mmu-miR-669h-3p	mmu-miR-466l-5p	mmu-miR-6915-5p	mmu-miR-185-5p	mmu-miR-7008-5p
mmu_circRNA_19041	0.605532	intronic	Plekhm1	mmu-miR-34a-5p	mmu-miR-93-5p	mmu-miR-7676-5p	mmu-miR-20b-5p	mmu-miR-3109-3p
mmu_circRNA_23253	0.605597	exonic	Rnf145	mmu-miR-300-5p	mmu-miR-298-5p	mmu-miR-667-5p	mmu-miR-5113	mmu-miR-877-5p
mmu_circRNA_42047	0.60564	exonic	Timm10b	mmu-miR-6369	mmu-miR-7089-3p	mmu-miR-324-3p	mmu-miR-7652-5p	mmu-miR-6340
mmu_circRNA_26885	0.605817	exonic	Sgtb	mmu-miR-7237-5p	mmu-miR-671-3p	mmu-miR-6932-3p	mmu-miR-7026-3p	mmu-miR-1198-3p
mmu_circRNA_38752	0.606186	intronic	Gabrb1	mmu-miR-466a-5p	mmu-miR-466e-5p	mmu-miR-466p-5p	mmu-miR-1187	mmu-miR-297c-5p
mmu_circRNA_016872	0.606732	exonic	Uhrf2	mmu-miR-3547-5p	mmu-miR-467c-5p	mmu-miR-467d-5p	mmu-miR-7218-3p	mmu-miR-7025-5p
mmu_circRNA_41271	0.606962	sense overlapping	Zfp74	mmu-miR-149-3p	mmu-miR-1249-5p	mmu-miR-7016-5p	mmu-miR-7118-5p	mmu-miR-6405
mmu_circRNA_42497	0.607283	exonic	Shank2	mmu-miR-1955-5p	mmu-miR-1900	mmu-miR-7688-5p	mmu-miR-763	mmu-miR-9768-3p
mmu_circRNA_23604	0.607399	exonic	Cxcl16	mmu-miR-6400	mmu-miR-129b-5p	mmu-miR-5110	mmu-miR-6953-5p	mmu-miR-1249-5p
mmu_circRNA_40301	0.607552	exonic	Fam188b	mmu-miR-7092-3p	mmu-miR-691	mmu-miR-133b-5p	mmu-miR-880-3p	mmu-miR-6935-3p
mmu_circRNA_34423	0.607716	sense overlapping	Catsper2	mmu-miR-5110	mmu-miR-6953-5p	mmu-miR-5107-5p	mmu-miR-5113	mmu-miR-7669-3p
mmu_circRNA_26502	0.608258	exonic	Slc35d2	mmu-miR-8104	mmu-miR-880-3p	mmu-miR-136-5p	mmu-miR-7027-5p	mmu-miR-7033-5p
mmu_circRNA_39013	0.608455	exonic	Paqr3	mmu-miR-98-5p	mmu-let-7c-5p	mmu-let-7a-5p	mmu-let-7b-5p	mmu-let-7i-5p
mmu_circRNA_36832	0.608915	exonic	Ptpn3	mmu-miR-23a-5p	mmu-miR-129-5p	mmu-miR-1892	mmu-miR-3970	mmu-miR-6932-5p
mmu_circRNA_002364	0.609583	sense overlapping	Uaca	mmu-miR-467g	mmu-miR-669c-3p	mmu-miR-466q	mmu-miR-669d-3p	mmu-miR-466h-3p
mmu_circRNA_22146	0.611261	antisense	4930407I19Rik	mmu-miR-5110	mmu-miR-7092-3p	mmu-miR-1187	mmu-miR-466n-3p	mmu-miR-6999-5p
mmu_circRNA_43411	0.611346	exonic	Dus2	mmu-miR-3065-5p	mmu-miR-7014-3p	mmu-miR-26a-2-3p	mmu-miR-6989-3p	mmu-miR-7030-3p
mmu_circRNA_002520	0.611798	sense overlapping	Gm25647	mmu-miR-6904-5p	mmu-miR-6955-5p	mmu-miR-6914-5p	mmu-miR-8119	mmu-miR-186-5p
mmu_circRNA_41032	0.612805	exonic	St8sia1	mmu-miR-7023-5p	mmu-miR-6904-5p	mmu-miR-6930-5p	mmu-miR-7047-5p	mmu-miR-6941-5p
mmu_circRNA_29141	0.613599	exonic	Glis2	mmu-miR-6372	mmu-miR-6982-5p	mmu-miR-6953-5p	mmu-miR-3572-3p	mmu-miR-7041-5p
mmu_circRNA_22008	0.613836	sense overlapping	Mcm9	mmu-miR-1187	mmu-miR-7669-3p	mmu-miR-7092-3p	mmu-miR-574-5p	mmu-miR-7011-5p
mmu_circRNA_018344	0.61446	sense overlapping	Mrps11	mmu-miR-7669-3p	mmu-miR-6953-5p	mmu-miR-7052-5p	mmu-miR-3547-5p	mmu-miR-204-3p
mmu_circRNA_29357	0.615878	sense overlapping	Hic2	mmu-miR-6940-5p	mmu-miR-7682-3p	mmu-miR-326-5p	mmu-miR-615-3p	mmu-miR-5622-3p
mmu_circRNA_27257	0.616243	exonic	Dennd6a	mmu-miR-335-5p	mmu-miR-582-5p	mmu-miR-6923-5p	mmu-miR-3073b-3p	mmu-miR-25-5p
mmu_circRNA_19186	0.61682	sense overlapping	H2-K2	mmu-miR-5110	mmu-miR-6981-5p	mmu-miR-6925-5p	mmu-miR-7012-5p	mmu-miR-7007-5p
mmu_circRNA_42120	0.617379	exonic	Mical2	mmu-miR-6346	mmu-miR-3961	mmu-miR-7687-3p	mmu-miR-6996-3p	mmu-miR-218-5p
mmu_circRNA_32699	0.617604	exonic	Tmem180	mmu-miR-7665-3p	mmu-miR-677-5p	mmu-miR-7032-5p	mmu-miR-5110	mmu-miR-6901-5p
mmu_circRNA_30751	0.617814	exonic	Pja2	mmu-miR-484	mmu-miR-6384	mmu-miR-19b-3p	mmu-miR-3113-5p	mmu-miR-215-3p
mmu_circRNA_37874	0.617926	exonic	Casp9	mmu-miR-7000-5p	mmu-miR-7226-3p	mmu-miR-665-3p	mmu-miR-493-3p	mmu-miR-1970
mmu_circRNA_31196	0.61825	exonic	Gm10125	mmu-miR-6949-3p	mmu-miR-211-5p	mmu-miR-204-5p	mmu-miR-7222-5p	mmu-miR-326-3p
mmu_circRNA_19447	0.618577	sense overlapping	Bcat1	mmu-miR-3073b-5p	mmu-miR-6418-5p	mmu-miR-466o-3p	mmu-miR-466q	mmu-miR-466i-3p
mmu_circRNA_32067	0.619163	sense overlapping	Sall3	mmu-miR-7117-5p	mmu-miR-3104-5p	mmu-miR-7069-5p	mmu-miR-667-5p	mmu-miR-6337
mmu_circRNA_31372	0.61968	exonic	Garem	mmu-miR-705	mmu-miR-7119-5p	mmu-miR-6931-5p	mmu-miR-135a-1-3p	mmu-miR-7075-5p
mmu_circRNA_36640	0.619782	sense overlapping	Zfp292	mmu-miR-5107-5p	mmu-miR-6909-5p	mmu-miR-6921-5p	mmu-miR-328-5p	mmu-miR-5110
mmu_circRNA_004900	0.621545	exonic	Tasp1	mmu-miR-207	mmu-miR-1907	mmu-miR-497a-5p	mmu-miR-465b-5p	mmu-miR-465d-5p
mmu_circRNA_44130	0.621556	intronic	Ncam1	mmu-miR-205-3p	mmu-miR-488-3p	mmu-miR-3069-3p	mmu-miR-128-3p	mmu-miR-708-3p
mmu_circRNA_40538	0.622643	exonic	Copg1	mmu-miR-598-5p	mmu-miR-682	mmu-miR-107-3p	mmu-miR-103-3p	mmu-miR-761
mmu_circRNA_44147	0.622736	exonic	Pou2af1	mmu-miR-6954-5p	mmu-miR-326-5p	mmu-miR-486a-3p	mmu-miR-486b-3p	mmu-miR-7676-5p
mmu_circRNA_29467	0.623387	exonic	Lpp	mmu-miR-7033-5p	mmu-miR-191-3p	mmu-miR-667-5p	mmu-miR-5110	mmu-miR-7044-5p
mmu_circRNA_33669	0.623406	intergenic		mmu-miR-7661-5p	mmu-miR-7027-5p	mmu-miR-6946-5p	mmu-miR-7007-5p	mmu-miR-8100
mmu_circRNA_45754	0.623819	exonic	Rbm41	mmu-miR-22-5p	mmu-miR-6999-3p	mmu-miR-8091	mmu-miR-6984-3p	mmu-miR-6951-3p
mmu_circRNA_43020	0.62411	exonic	Slc27a1	mmu-miR-6933-5p	mmu-miR-671-5p	mmu-miR-376b-3p	mmu-miR-6939-5p	mmu-miR-135a-2-3p
mmu_circRNA_002950	0.624491	exonic	Tasp1	mmu-miR-207	mmu-miR-320-5p	mmu-miR-1907	mmu-miR-497a-5p	mmu-miR-465b-5p
mmu_circRNA_29605	0.62474	exonic	Kalrn	mmu-miR-207	mmu-miR-450a-2-3p	mmu-miR-1903	mmu-miR-188-3p	mmu-miR-7033-5p
mmu_circRNA_41322	0.624853	exonic	Zfp536	mmu-miR-207	mmu-miR-320-5p	mmu-miR-6396	mmu-miR-496a-5p	mmu-miR-7669-3p
mmu_circRNA_23397	0.625078	exonic	Gria1	mmu-miR-152-5p	mmu-miR-5627-3p	mmu-miR-7049-5p	mmu-miR-501-5p	mmu-miR-6975-3p
mmu_circRNA_19438	0.625218	sense overlapping	C1s1	mmu-miR-1249-5p	mmu-miR-5110	mmu-miR-7092-3p	mmu-miR-7665-5p	mmu-miR-6953-5p
mmu_circRNA_35534	0.62551	sense overlapping	Rsrc1	mmu-miR-297a-5p	mmu-miR-297c-5p	mmu-miR-7661-5p	mmu-miR-5113	mmu-miR-6975-5p
mmu_circRNA_26160	0.626432	intronic	2610307P16Rik	mmu-miR-1249-5p	mmu-miR-7092-3p	mmu-miR-5110	mmu-miR-7047-5p	mmu-miR-7116-3p
mmu_circRNA_30483	0.626803	exonic	BC051142	mmu-miR-7226-5p	mmu-miR-8091	mmu-miR-468-3p	mmu-miR-6384	mmu-miR-361-3p
mmu_circRNA_41177	0.626929	exonic	Zscan18	mmu-miR-6400	mmu-miR-370-3p	mmu-miR-8103	mmu-miR-6919-3p	mmu-miR-7092-3p
mmu_circRNA_32224	0.626962	exonic	Stx5a	mmu-miR-127-5p	mmu-miR-7025-5p	mmu-miR-3472	mmu-miR-7092-3p	mmu-miR-302d-5p
mmu_circRNA_003912	0.627011	exonic	Cdc42bpa	mmu-miR-1964-5p	mmu-miR-214-3p	mmu-miR-6419	mmu-miR-5133	mmu-miR-7051-5p
mmu_circRNA_38874	0.627072	exonic	Epha5	mmu-miR-693-5p	mmu-miR-6898-3p	mmu-miR-141-5p	mmu-miR-6419	mmu-miR-686
mmu_circRNA_36563	0.627483	exonic	Klhl32	mmu-miR-7676-5p	mmu-miR-207	mmu-miR-96-5p	mmu-miR-509-5p	mmu-miR-6377
mmu_circRNA_43180	0.628275	exonic	Adgre5	mmu-miR-7221-3p	mmu-miR-193a-5p	mmu-miR-7242-3p	mmu-miR-6932-5p	mmu-miR-7077-5p
mmu_circRNA_33998	0.628661	sense overlapping	Zc3h15	mmu-miR-466m-3p	mmu-miR-466q	mmu-miR-466i-3p	mmu-miR-466o-3p	mmu-miR-669b-3p
mmu_circRNA_26147	0.628731	exonic	Fam65b	mmu-miR-377-5p	mmu-miR-302d-3p	mmu-miR-199a-5p	mmu-miR-3109-3p	mmu-miR-1906
mmu_circRNA_41278	0.629044	exonic	Prodh2	mmu-miR-7668-3p	mmu-miR-5627-3p	mmu-miR-7658-3p	mmu-miR-214-3p	mmu-miR-3103-5p
mmu_circRNA_30123	0.62909	exonic	Brwd1	mmu-miR-6902-5p	mmu-miR-7094-1-5p	mmu-miR-7214-5p	mmu-miR-670-3p	mmu-miR-6946-3p
mmu_circRNA_27263	0.629238	exonic	Dnah12	mmu-miR-1958	mmu-miR-96-5p	mmu-miR-466o-3p	mmu-miR-664-3p	mmu-miR-1903
mmu_circRNA_41238	0.629325	exonic	Pld3	mmu-miR-7067-5p	mmu-miR-6916-5p	mmu-miR-7094-3p	mmu-miR-6357	mmu-miR-6946-3p
mmu_circRNA_30234	0.630135	exonic	Agpat4	mmu-miR-7020-5p	mmu-miR-222-5p	mmu-miR-6952-5p	mmu-miR-365-1-5p	mmu-miR-7663-5p
mmu_circRNA_35337	0.630279	exonic	Slc7a11	mmu-miR-509-5p	mmu-miR-7226-5p	mmu-miR-7033-5p	mmu-miR-677-3p	mmu-miR-466c-5p
mmu_circRNA_41218	0.630445	exonic	Zfp112	mmu-miR-207	mmu-miR-6379	mmu-miR-7651-3p	mmu-miR-7049-3p	mmu-miR-6919-3p
mmu_circRNA_42424	0.630505	exonic	Dhx32	mmu-miR-6769b-5p	mmu-miR-6353	mmu-miR-7047-5p	mmu-miR-15b-5p	mmu-miR-16-5p
mmu_circRNA_40299	0.63098	sense overlapping	Znrf2	mmu-miR-297c-5p	mmu-miR-1187	mmu-miR-466h-5p	mmu-miR-297a-5p	mmu-miR-669m-5p
mmu_circRNA_38425	0.631603	exonic	Uvssa	mmu-miR-9768-3p	mmu-miR-330-5p	mmu-miR-7666-5p	mmu-miR-6953-5p	mmu-miR-103-2-5p
mmu_circRNA_39818	0.63166	sense overlapping	AK015284	mmu-miR-7092-3p	mmu-miR-7116-3p	mmu-miR-7012-5p	mmu-miR-7050-5p	mmu-miR-6906-5p
mmu_circRNA_018654	0.631955	antisense	Rn45s	mmu-miR-673-3p	mmu-miR-3552	mmu-miR-7083-5p	mmu-miR-7088-5p	mmu-miR-6897-3p
mmu_circRNA_40532	0.631988	exonic	Aak1	mmu-miR-6969-5p	mmu-miR-693-3p	mmu-miR-7018-5p	mmu-miR-328-5p	mmu-miR-451b
mmu_circRNA_43288	0.632208	exonic	Tox3	mmu-miR-6972-5p	mmu-miR-1941-5p	mmu-miR-7688-5p	mmu-miR-1291	mmu-miR-6964-5p
mmu_circRNA_28869	0.633169	sense overlapping	1700001L05Rik	mmu-miR-6376	mmu-miR-7094b-2-5p	mmu-miR-7018-5p	mmu-miR-8093	mmu-miR-1946b
mmu_circRNA_001661	0.633349	sense overlapping	Gstp1	mmu-miR-326-5p	mmu-miR-3078-3p	mmu-miR-328-5p	mmu-miR-7019-5p	mmu-miR-1903
mmu_circRNA_22956	0.633865	exonic	Wdpcp	mmu-miR-3068-5p	mmu-miR-149-5p	mmu-miR-1956	mmu-miR-6899-3p	mmu-miR-455-3p
mmu_circRNA_41654	0.633982	exonic	Mctp2	mmu-miR-6953-5p	mmu-miR-712-5p	mmu-miR-7239-5p	mmu-miR-6981-5p	mmu-miR-5110
mmu_circRNA_44719	0.634233	exonic	Myo6	mmu-miR-1903	mmu-miR-544-3p	mmu-miR-7214-5p	mmu-miR-6963-3p	mmu-miR-148a-3p
mmu_circRNA_014613	0.63465	exonic	Cdc14a	mmu-miR-107-5p	mmu-miR-7059-3p	mmu-miR-7017-5p	mmu-let-7g-3p	mmu-miR-7674-5p
mmu_circRNA_41622	0.634953	exonic	Adamts17	mmu-miR-326-5p	mmu-miR-339-5p	mmu-miR-680	mmu-miR-5622-5p	mmu-miR-6954-5p
mmu_circRNA_26946	0.63516	exonic	Zswim6	mmu-miR-141-3p	mmu-miR-200a-3p	mmu-miR-124-5p	mmu-miR-326-5p	mmu-miR-1198-5p
mmu_circRNA_26486	0.635585	exonic	2010111I01Rik	mmu-miR-3544-3p	mmu-miR-7033-5p	mmu-miR-8108	mmu-miR-6958-3p	mmu-miR-7214-5p
mmu_circRNA_28664	0.635952	exonic	Lrrc6	mmu-miR-291b-5p	mmu-miR-291a-5p	mmu-miR-7116-3p	mmu-miR-7092-3p	mmu-miR-6416-3p
mmu_circRNA_32573	0.636099	exonic	Cyp2c70	mmu-miR-148b-5p	mmu-miR-450b-3p	mmu-miR-450a-1-3p	mmu-miR-1941-5p	mmu-miR-5709-3p
mmu_circRNA_21486	0.636149	exonic	Fbxo28	mmu-miR-1966-3p	mmu-miR-687	mmu-miR-7006-3p	mmu-miR-3103-3p	mmu-miR-5623-3p
mmu_circRNA_37339	0.636234	exonic	Yipf1	mmu-miR-6353	mmu-miR-7005-5p	mmu-miR-7018-5p	mmu-miR-1249-5p	mmu-miR-671-5p
mmu_circRNA_30332	0.637881	exonic	Clcn7	mmu-miR-874-5p	mmu-miR-214-3p	mmu-miR-1933-5p	mmu-miR-6997-5p	mmu-miR-3057-3p
mmu_circRNA_43263	0.638402	sense overlapping	Siah1a	mmu-miR-9768-3p	mmu-miR-495-3p	mmu-miR-3095-3p	mmu-miR-7051-5p	mmu-miR-7a-5p
mmu_circRNA_32778	0.638413	intergenic		mmu-miR-423-5p	mmu-miR-149-3p	mmu-miR-6921-5p	mmu-miR-1894-3p	mmu-miR-6953-5p
mmu_circRNA_25423	0.639623	sense overlapping	Slc8a3	mmu-miR-3109-5p	mmu-miR-8113	mmu-miR-670-3p	mmu-miR-669k-5p	mmu-miR-6900-5p
mmu_circRNA_017717	0.639925	exonic	Ylpm1	mmu-miR-7221-5p	mmu-miR-199a-5p	mmu-miR-199b-5p	mmu-miR-344d-2-5p	mmu-miR-205-3p
mmu_circRNA_29207	0.640081	exonic	Clec16a	mmu-miR-1956	mmu-miR-207	mmu-miR-7010-3p	mmu-miR-323-5p	mmu-miR-9769-3p
mmu_circRNA_26594	0.640186	exonic	2210408I21Rik	mmu-miR-1231-5p	mmu-miR-6360	mmu-miR-6905-5p	mmu-miR-541-5p	mmu-miR-6991-5p
mmu_circRNA_35814	0.641286	exonic	Pogz	mmu-miR-1907	mmu-miR-7043-3p	mmu-miR-200b-3p	mmu-miR-3076-5p	mmu-miR-6986-5p
mmu_circRNA_37668	0.641374	exonic	Csmd2	mmu-miR-7019-5p	mmu-miR-5110	mmu-miR-6990-5p	mmu-miR-666-3p	mmu-miR-7054-5p
mmu_circRNA_24939	0.641484	exonic	Bzw2	mmu-miR-335-3p	mmu-miR-875-3p	mmu-miR-3099-5p	mmu-miR-6981-5p	mmu-miR-7670-3p
mmu_circRNA_29304	0.642422	exonic	Prkdc	mmu-miR-7028-3p	mmu-miR-7008-3p	mmu-miR-6928-3p	mmu-miR-107-5p	mmu-miR-501-5p
mmu_circRNA_25839	0.643166	sense overlapping	Mirg	mmu-miR-3106-5p	mmu-miR-7063-5p	mmu-miR-6540-5p	mmu-miR-7031-5p	mmu-miR-654-5p
mmu_circRNA_36100	0.643888	exonic	Pde5a	mmu-miR-6946-3p	mmu-miR-7675-3p	mmu-miR-1903	mmu-miR-135a-5p	mmu-miR-135b-5p
mmu_circRNA_45965	0.643941	exonic	Glra2	mmu-miR-6938-3p	mmu-miR-15b-3p	mmu-miR-8092	mmu-miR-346-3p	mmu-miR-22-5p
mmu_circRNA_33349	0.644556	exonic	Rc3h2	mmu-miR-8106	mmu-miR-5134-5p	mmu-miR-3069-5p	mmu-miR-21b	mmu-miR-6912-5p
mmu_circRNA_39029	0.644739	exonic	Lin54	mmu-miR-3064-5p	mmu-miR-683	mmu-miR-3085-3p	mmu-miR-6927-3p	mmu-miR-6940-5p
mmu_circRNA_38667	0.645043	exonic	Wdr19	mmu-miR-344d-3-5p	mmu-miR-196b-5p	mmu-miR-196a-5p	mmu-miR-6967-3p	mmu-miR-324-5p
mmu_circRNA_26194	0.64523	intronic	Fars2	mmu-miR-7063-3p	mmu-miR-6962-3p	mmu-miR-7016-3p	mmu-miR-511-5p	mmu-miR-6952-3p
mmu_circRNA_28225	0.645354	exonic	Slc1a3	mmu-miR-7094b-2-5p	mmu-miR-3088-3p	mmu-miR-3089-3p	mmu-miR-6953-5p	mmu-miR-3071-5p
mmu_circRNA_23555	0.645372	exonic	Dnah9	mmu-miR-107-5p	mmu-miR-103-1-5p	mmu-miR-103-2-5p	mmu-miR-7035-3p	mmu-miR-540-3p
mmu_circRNA_26219	0.647086	exonic	Slc35b3	mmu-miR-6999-5p	mmu-miR-7066-5p	mmu-miR-7054-5p	mmu-miR-207	mmu-miR-7226-5p
mmu_circRNA_22310	0.647963	exonic	Slc41a2	mmu-miR-6915-5p	mmu-miR-742-3p	mmu-let-7i-5p	mmu-miR-505-5p	mmu-miR-677-3p
mmu_circRNA_45633	0.648211	exonic	Nlgn3	mmu-miR-744-3p	mmu-miR-7004-5p	mmu-miR-770-5p	mmu-miR-7660-5p	mmu-miR-500-3p
mmu_circRNA_19066	0.648598	sense overlapping	Fam179b	mmu-miR-7092-3p	mmu-miR-7651-3p	mmu-miR-6899-3p	mmu-miR-26a-2-3p	mmu-miR-669l-5p
mmu_circRNA_011235	0.64889	exonic	Pvt1	mmu-miR-7033-5p	mmu-miR-1955-5p	mmu-miR-741-3p	mmu-miR-6905-5p	mmu-miR-6362
mmu_circRNA_30780	0.649391	exonic	Ralbp1	mmu-miR-6919-3p	mmu-miR-8103	mmu-miR-6957-3p	mmu-miR-7650-5p	mmu-miR-3069-5p
mmu_circRNA_31161	0.649679	antisense	Nrxn1	mmu-miR-466k	mmu-miR-466a-5p	mmu-miR-466e-5p	mmu-miR-466p-5p	mmu-miR-466c-5p
mmu_circRNA_43136	0.650247	exonic	Slc10a7	mmu-miR-7663-3p	mmu-miR-8104	mmu-miR-6960-5p	mmu-miR-7093-5p	mmu-miR-7084-5p
mmu_circRNA_30227	0.650291	exonic	Pacrg	mmu-miR-7087-5p	mmu-miR-3097-5p	mmu-miR-7683-5p	mmu-miR-667-5p	mmu-miR-6918-5p
mmu_circRNA_19417	0.650472	intergenic		mmu-miR-7022-5p	mmu-miR-466m-3p	mmu-miR-6957-5p	mmu-miR-7652-3p	mmu-miR-7688-3p
mmu_circRNA_35104	0.650825	sense overlapping	Pag1	mmu-miR-1903	mmu-miR-1894-5p	mmu-miR-149-5p	mmu-miR-7053-3p	mmu-miR-204-5p
mmu_circRNA_006706	0.651029	exonic	Ntrk2	mmu-miR-92a-2-5p	mmu-miR-6539	mmu-miR-128-3p	mmu-miR-320-5p	mmu-miR-7678-5p
mmu_circRNA_24449	0.651615	exonic	Tnrc6c	mmu-miR-485-5p	mmu-miR-1962	mmu-miR-6974-5p	mmu-miR-665-3p	mmu-miR-7686-5p
mmu_circRNA_31512	0.651757	exonic	Wdr36	mmu-miR-7117-5p	mmu-miR-7000-5p	mmu-miR-8108	mmu-miR-7005-5p	mmu-miR-6975-5p
mmu_circRNA_21472	0.651816	sense overlapping	Cnih3	mmu-miR-7012-5p	mmu-miR-5110	mmu-miR-3154	mmu-miR-8100	mmu-miR-7023-5p
mmu_circRNA_36721	0.652948	exonic	Igfbpl1	mmu-miR-1903	mmu-miR-6948-5p	mmu-miR-6923-3p	mmu-miR-6985-5p	mmu-miR-1306-3p
mmu_circRNA_23795	0.65321	exonic	Nlk	mmu-miR-6540-5p	mmu-miR-448-5p	mmu-miR-582-3p	mmu-miR-1904	mmu-miR-6419
mmu_circRNA_43542	0.65347	exonic	Gan	mmu-miR-7033-5p	mmu-miR-3076-3p	mmu-miR-6896-3p	mmu-miR-697	mmu-miR-3088-5p
mmu_circRNA_35818	0.653654	exonic	Pi4kb	mmu-miR-344e-5p	mmu-miR-344h-5p	mmu-miR-1941-5p	mmu-miR-3064-5p	mmu-miR-6539
mmu_circRNA_42738	0.653866	sense overlapping	Rnf122	mmu-miR-5110	mmu-miR-6900-5p	mmu-miR-6940-5p	mmu-miR-7054-5p	mmu-miR-505-5p
mmu_circRNA_22470	0.653992	exonic	Ntn4	mmu-miR-683	mmu-miR-1960	mmu-miR-6539	mmu-miR-6922-3p	mmu-miR-7039-3p
mmu_circRNA_44476	0.654035	exonic	Ubap1l	mmu-miR-6943-3p	mmu-miR-1947-3p	mmu-miR-6400	mmu-miR-7016-3p	mmu-miR-431-5p
mmu_circRNA_26662	0.654427	sense overlapping	Ssbp2	mmu-miR-466c-5p	mmu-miR-1187	mmu-miR-466i-5p	mmu-miR-5110	mmu-miR-669h-3p
mmu_circRNA_34136	0.655243	exonic	D430041D05Rik	mmu-miR-383-3p	mmu-miR-672-5p	mmu-miR-1966-5p	mmu-miR-9-5p	mmu-miR-7035-5p
mmu_circRNA_44984	0.655324	exonic	Ephb1	mmu-miR-6954-5p	mmu-miR-1927	mmu-miR-194-2-3p	mmu-miR-6922-5p	mmu-miR-6989-5p
mmu_circRNA_35594	0.655328	intronic		mmu-miR-7092-3p	mmu-miR-1187	mmu-miR-185-5p	mmu-miR-297c-5p	mmu-miR-6925-5p
mmu_circRNA_001617	0.656143	antisense	Gdi2	mmu-miR-6989-5p	mmu-miR-6996-5p	mmu-miR-7056-5p	mmu-miR-6341	mmu-miR-5624-5p
mmu_circRNA_34501	0.656197	exonic	Snrnp200	mmu-miR-7072-3p	mmu-miR-1903	mmu-miR-293-5p	mmu-miR-292a-5p	mmu-miR-107-5p
mmu_circRNA_008226	0.656257	exonic	Asxl3	mmu-miR-205-5p	mmu-miR-7004-3p	mmu-miR-106a-3p	mmu-miR-1190	mmu-miR-6364
mmu_circRNA_24359	0.656356	exonic	Cacng5	mmu-miR-6359	mmu-miR-3089-5p	mmu-miR-6403	mmu-miR-7081-5p	mmu-miR-714
mmu_circRNA_001283	0.656677	exonic	Bub1b	mmu-miR-5626-3p	mmu-miR-7663-5p	mmu-miR-1968-5p	mmu-miR-7218-3p	mmu-miR-6896-5p
mmu_circRNA_40940	0.656942	exonic	Nrip2	mmu-miR-1943-3p	mmu-miR-26b-3p	mmu-miR-6384	mmu-miR-1955-5p	mmu-miR-6932-3p
mmu_circRNA_27181	0.657165	antisense	Kat6b	mmu-miR-5620-5p	mmu-miR-7016-3p	mmu-miR-7054-5p	mmu-miR-149-3p	mmu-miR-5110
mmu_circRNA_43784	0.657634	exonic	Amotl1	mmu-miR-683	mmu-miR-6975-5p	mmu-miR-667-5p	mmu-miR-6918-5p	mmu-miR-7669-3p
mmu_circRNA_29569	0.65776	exonic	Lmln	mmu-miR-103-2-5p	mmu-miR-103-1-5p	mmu-miR-107-5p	mmu-miR-302c-3p	mmu-miR-7231-3p
mmu_circRNA_19080	0.657763	intronic	Serpina3h	mmu-miR-7665-5p	mmu-miR-466k	mmu-miR-1187	mmu-miR-466i-5p	mmu-miR-574-5p
mmu_circRNA_19934	0.657949	intergenic		mmu-miR-6537-5p	mmu-miR-3062-3p	mmu-miR-3089-3p	mmu-miR-3057-5p	mmu-miR-7229-3p
mmu_circRNA_44116	0.658411	intronic	Nxpe4	mmu-miR-30c-2-3p	mmu-miR-1249-5p	mmu-miR-6978-5p	mmu-miR-761	mmu-miR-214-3p
mmu_circRNA_24180	0.65842	exonic	Acly	mmu-miR-6923-5p	mmu-miR-339-5p	mmu-miR-7069-5p	mmu-miR-6995-3p	mmu-miR-6337
mmu_circRNA_38884	0.658983	exonic	Epha5	mmu-miR-6338	mmu-let-7j	mmu-miR-5114	mmu-miR-1936	mmu-miR-509-5p
mmu_circRNA_29788	0.659083	exonic	Dzip3	mmu-miR-7092-3p	mmu-miR-7002-3p	mmu-miR-320-3p	mmu-miR-6516-3p	mmu-miR-6967-3p
mmu_circRNA_41743	0.659472	exonic	Abhd2	mmu-miR-7242-3p	mmu-miR-6954-3p	mmu-miR-5623-5p	mmu-miR-6953-5p	mmu-miR-423-5p
mmu_circRNA_28879	0.659588	sense overlapping	Pnpla3	mmu-miR-6984-3p	mmu-miR-7116-3p	mmu-miR-6896-3p	mmu-miR-1903	mmu-miR-6975-3p
mmu_circRNA_39476	0.659632	intergenic		mmu-miR-466i-3p	mmu-miR-466q	mmu-miR-466o-3p	mmu-miR-669h-3p	mmu-miR-467f
mmu_circRNA_42743	0.660338	exonic	Nrg1	mmu-miR-7235-3p	mmu-miR-3057-5p	mmu-miR-5120	mmu-miR-7668-5p	mmu-miR-3470a
mmu_circRNA_41718	0.660488	exonic	Agbl1	mmu-miR-7011-5p	mmu-miR-7026-3p	mmu-miR-300-5p	mmu-miR-6981-5p	mmu-miR-6916-5p
mmu_circRNA_43913	0.660958	exonic	Opcml	mmu-miR-7026-5p	mmu-miR-205-5p	mmu-miR-212-5p	mmu-miR-3067-5p	mmu-miR-6937-3p
mmu_circRNA_18956	0.661318	sense overlapping	Daf2	mmu-miR-297a-5p	mmu-miR-466e-5p	mmu-miR-466a-5p	mmu-miR-6914-5p	mmu-miR-466p-5p
mmu_circRNA_24206	0.662023	exonic	Eftud2	mmu-miR-7019-3p	mmu-miR-449c-3p	mmu-miR-7024-5p	mmu-miR-7658-3p	mmu-miR-7090-3p
mmu_circRNA_33003	0.66217	exonic	Cacnb2	mmu-miR-5627-5p	mmu-miR-7076-5p	mmu-miR-31-5p	mmu-miR-30c-2-3p	mmu-miR-7035-5p
mmu_circRNA_29020	0.662852	intronic		mmu-miR-1187	mmu-miR-466f	mmu-miR-466e-5p	mmu-miR-466a-5p	mmu-miR-466p-5p
mmu_circRNA_002005	0.663599	exonic	Rad18	mmu-miR-6946-3p	mmu-miR-6340	mmu-miR-7215-5p	mmu-miR-129b-5p	mmu-miR-669g
mmu_circRNA_007585	0.663622	exonic	Ambra1	mmu-miR-7007-5p	mmu-miR-330-5p	mmu-miR-326-3p	mmu-miR-5710	mmu-miR-494-5p
mmu_circRNA_45047	0.663738	antisense	Manf	mmu-miR-7015-5p	mmu-miR-1941-5p	mmu-miR-6971-5p	mmu-miR-7094-1-5p	mmu-miR-19a-3p
mmu_circRNA_39632	0.663847	exonic	Cyth3	mmu-miR-7116-3p	mmu-miR-6946-3p	mmu-miR-6951-3p	mmu-miR-19a-5p	mmu-miR-7659-3p
mmu_circRNA_30082	0.663867	exonic	Chaf1b	mmu-miR-203-3p	mmu-miR-344-5p	mmu-miR-6975-3p	mmu-miR-742-3p	mmu-miR-344c-5p
mmu_circRNA_008494	0.663867	antisense	Plekhg2	mmu-miR-503-5p	mmu-miR-688	mmu-miR-7242-3p	mmu-miR-135b-5p	mmu-miR-767
mmu_circRNA_39969	0.664236	intronic	Ahcyl2	mmu-miR-7665-5p	mmu-miR-8113	mmu-miR-6976-5p	mmu-miR-5110	mmu-miR-6981-5p
mmu_circRNA_39204	0.66436	exonic	Ankrd13a	mmu-miR-138-5p	mmu-miR-6974-3p	mmu-miR-101b-5p	mmu-miR-6919-3p	mmu-miR-212-5p
mmu_circRNA_004198	0.6646	exonic	Cds1	mmu-miR-5110	mmu-miR-1967	mmu-miR-6924-5p	mmu-miR-3103-5p	mmu-miR-8100
mmu_circRNA_42246	0.664777	sense overlapping	Mettl9	mmu-miR-6981-5p	mmu-miR-709	mmu-miR-7661-5p	mmu-miR-1958	mmu-miR-8100
mmu_circRNA_45756	0.665053	exonic	Frmpd3	mmu-miR-107-5p	mmu-miR-103-1-5p	mmu-miR-103-2-5p	mmu-miR-8113	mmu-miR-873a-5p
mmu_circRNA_25513	0.665396	exonic	Ylpm1	mmu-miR-6769b-5p	mmu-miR-5110	mmu-miR-6982-5p	mmu-miR-7081-5p	mmu-miR-6931-5p
mmu_circRNA_018371	0.665448	exonic	Ppp2r2c	mmu-miR-7117-3p	mmu-miR-672-5p	mmu-miR-6948-3p	mmu-miR-3064-5p	mmu-miR-3970
mmu_circRNA_22121	0.665798	sense overlapping	Rufy2	mmu-miR-466i-5p	mmu-miR-6369	mmu-miR-297c-5p	mmu-miR-466k	mmu-miR-6361
mmu_circRNA_26382	0.666355	exonic	Fam193b	mmu-miR-6931-5p	mmu-miR-7242-3p	mmu-miR-6982-5p	mmu-miR-667-5p	mmu-miR-6916-5p
mmu_circRNA_43137	0.666507	exonic	Slc10a7	mmu-miR-7007-5p	mmu-miR-1897-5p	mmu-miR-134-5p	mmu-miR-3547-5p	mmu-miR-7067-5p
