# Supplementary material for: MiR-150 blunts cardiac dysfunction in mice with cardiomyocyte loss of β1-adrenergic receptor/β-arrestin signaling and controls a unique transcriptome
Source: Cell Death Discov. 2022 Dec 30;8:504. doi: 10.1038/s41420-022-01295-9 (PMC9803679; doi:10.1038/s41420-022-01295-9)
Supplement: Supplementary file 3 — Table S4_LncRNAs Dataset [file 41420_2022_1295_MOESM3_ESM.xls]

## Sheet: Up GRK-beta1AR ISO vs. Vehicle
Upregulated cardiac LncRNAs in GRK-beta1AR TG mice subjected to ISO vs. Vehicle (> 2 folds)
Gene Symbol	Fold Change	Associated Gene Name	Relationship
AK053585	9.47391		intergenic
AK018082	4.41025		intergenic
humanlincRNA2099	4.38124		intergenic
humanlincRNA1563	4.04794		intergenic
XLOC_006001	4.00686		intergenic
mouselincRNA0385	3.9883		intergenic
humanlincRNA1222	3.93286		intergenic
uc.65	3.78394		intergenic
XLOC_024167	3.72133		intergenic
XLOC_025999	3.67146		intergenic
C86187	3.63889		intergenic
Gm1720	3.52306		intergenic
DQ712591	3.30482		intergenic
AK084576	3.1921		intergenic
mouselincRNA0149	3.19108		intergenic
humanlincRNA1098	2.98678		intergenic
Tex14	2.93207	Tex14	exon sense-overlapping
AK018495	2.88055		intergenic
uc.119	2.82547	Zbtb20	intronic antisense
Pcyt1b	2.76155	Pcyt1b	exon sense-overlapping
Rnaset2b	2.69861	Gm1604b or Rnaset2b	exon sense-overlapping
Gm13017	2.69476		intergenic
Gm13506	2.67562		intergenic
AK135120	2.61712	Tmem2	natural antisense
AK156947	2.60509		intergenic
9030622O22Rik	2.58113		intergenic
Crisp4	2.57226	Crisp4	exon sense-overlapping
Ly6g6d	2.57047	Ly6g6d or Ly6g6e	exon sense-overlapping or natural antisense
Gm21844	2.54714	Rbm14	natural antisense
Supt20-ps	2.48339		intergenic
Osgin1	2.48092	Osgin1	exon sense-overlapping
Gm15888	2.47145	Nipa1	intronic antisense
XLOC_021513	2.39774		intergenic
Pld5	2.37974	Pld5	exon sense-overlapping
AK172498	2.36739	Efhc2	natural antisense
AK019797	2.36192		intergenic
Gm15721	2.34126	Mtus2	bidirectional
Gm12347	2.26097		intergenic
Gm15075	2.25335		intergenic
Gm16958	2.2462		intergenic
AK157094	2.2459		intergenic
AK006066	2.21888	Nfatc1	intronic antisense
Mtag2	2.21753	Lin7b	natural antisense
Socs3	2.17164	Socs3	exon sense-overlapping
Gm15650	2.17056	Sh3tc1	natural antisense
AK006312	2.159	Ppp2r5c	natural antisense
XLOC_009433	2.15111		intergenic
AK132670	2.13917		intergenic
uc.286	2.11516		intergenic
mouselincRNA0413	2.11141		intergenic
DQ542984	2.11092		intergenic
AK141077	2.10757		intergenic
Whrn	2.10021	Whrn	exon sense-overlapping
AK076651	2.08888	Cep85l	natural antisense
Cit	2.07607	Cit	exon sense-overlapping
AB349106	2.06613	Kif4	natural antisense
XLOC_020388	2.05372		intergenic
Gm14464	2.04651		intergenic
AK037428	2.03691		intergenic
AK156937	2.01463		intergenic
XLOC_024527	2.01438		intergenic
Upregulated cardiac lncRNAs in GRK-beta1AR TG mice subjected to ISO vs. Vehicle (< 2 folds)
Gene Symbol	Fold Change	Associated Gene Name	Relationship
Gm12692	1.96404		intergenic
Gm12675	1.94631		intergenic
Spn-ps	1.93345		intergenic
humanlincRNA1518	1.92279		intergenic
XLOC_023885	1.91668		intergenic
9530052E02Rik	1.91041	Irs2	natural antisense
Tspan2os	1.88555	Tspan2	natural antisense
Gm17575	1.87234		intergenic
humanlincRNA2390	1.83193		intergenic
Gm11418	1.79597	Asic2	intronic antisense
AK082378	1.78739		intergenic
AK030114	1.78382		intergenic
XLOC_003668	1.7838		intergenic
Gm16386	1.78353		intergenic
AK038791	1.78327	Grid2ip	natural antisense
XLOC_003930	1.78147		intergenic
mouselincRNA1358	1.7741		intergenic
AK214371	1.76558	Pik3r4	natural antisense
XLOC_015616	1.74066	Lphn2	intronic antisense
Gmds	1.73229	Gmds	exon sense-overlapping
Gm9119	1.72085		intergenic
Fam195b	1.71684	Fam195b	exon sense-overlapping
AK030179	1.71216	Fgf12	intronic antisense
Gm12750	1.70171	Ttc39a	bidirectional
Gm14932	1.69302		intergenic
Gm8129	1.68777		intergenic
Ncaph2	1.68075	Ncaph2	exon sense-overlapping
Lrrc59	1.68058	Lrrc59	exon sense-overlapping
XLOC_016330	1.6741		intergenic
AK157583	1.67366	Pign	natural antisense
XLOC_019161	1.67238		intergenic
Parvg	1.66239	Parvg	exon sense-overlapping
Rnu12	1.66104	Poldip3	bidirectional
TCR-alpha chain	1.65065		intergenic
XLOC_021124	1.64113	Shisa7	intronic antisense
Gm10612	1.64012	Cbfa2t3	natural antisense
XLOC_008924	1.63141		intergenic
AK143915	1.62012	Prepl	intronic antisense
Gm26174	1.61124		intergenic
uc.215	1.60552	Gli3	intronic antisense
Arih1	1.59846	Arih1	exon sense-overlapping
Gm13975	1.59444		intergenic
Map2k4	1.59314	Map2k4	exon sense-overlapping
4930404N11Rik	1.57723	4930404N11Rik	exon sense-overlapping
AK037866	1.57005	Scyl3	bidirectional
Srcin1	1.56925	Srcin1	exon sense-overlapping
AK016944	1.55994	Avl9	natural antisense
Mfsd6	1.55658	Mfsd6	exon sense-overlapping
Gm13553	1.55078		intergenic
Gm41664	1.54793	Kif5b	natural antisense
Lpin3	1.53838	Lpin3	exon sense-overlapping
mouselincRNA0228	1.52879		intergenic
AK080446	1.52508	Ppp3cc	intronic antisense
Slc19a1	1.51787	Slc19a1	exon sense-overlapping
Phyhipl	1.50918	Phyhipl	exon sense-overlapping
Ahdc1	1.50874	Ahdc1	exon sense-overlapping
Gm14840	1.50629		intergenic

## Sheet: Down GRK-beta1A ISO vs. Vehicle
Downregulated cardiac lncRNAs in GRK-beta1AR TG mice subjected to ISO vs. Vehicle (> 2 folds)
Gene Symbol	Fold Change	Associated Gene Name	Relationship
AK158849	0.323011		intergenic
AK036033	0.337472		intergenic
Gm11545	0.341955	Gm11545	exon sense-overlapping
Gm12814	0.372143	Skint2	intron sense-overlapping
AK135066	0.397593		intergenic
Col26a1	0.40856	Col26a1	exon sense-overlapping
Aatk	0.41628	Aatk	exon sense-overlapping
AK204799	0.416742	Sufu	natural antisense
XLOC_008924	0.419529		intergenic
AK043612	0.433467	Penk	natural antisense
Lpo	0.447469	Lpo	exon sense-overlapping
Crip3	0.46164	Crip3	exon sense-overlapping
Dctn3	0.474242	Dctn3	exon sense-overlapping
Fam221b	0.483435	Fam221b or Tmem8b	exon sense-overlapping or natural antisense
Eps8l1	0.485326	Eps8l1	exon sense-overlapping
XLOC_009583	0.488066	Morc1	intronic antisense
XLOC_014927	0.498039		intergenic
Gm16227	0.498206		intergenic
Downregulated cardiac lncRNAs in GRK-beta1AR mice subjected to ISO vs. Vehicle (< 2 folds)
Gene Symbol	Fold Change	Associated Gene Name	Relationship
Gm14723	0.500955		intergenic
AK139755	0.509788	Lrp1b	intronic antisense
AK015123	0.515868		intergenic
AK043109	0.516161		intergenic
AK146715	0.519131	Kif3c	natural antisense
XLOC_005233	0.520996		intergenic
Acsl6	0.525924	Acsl6	exon sense-overlapping
4933405E24Rik	0.526791		intergenic
Gm14517	0.528382		intergenic
humanlincRNA2433	0.53153		intergenic
Elovl5	0.538814	Elovl5	exon sense-overlapping
Pecam1	0.539599	Pecam1	exon sense-overlapping
AK040954	0.542918		intergenic
Gm14599	0.552589		intergenic
AK218226	0.552914		intergenic
Tmem258	0.555455	Tmem258	exon sense-overlapping
Fam173b	0.556328	Fam173b	exon sense-overlapping
1700125G22Rik	0.558188	Ect2	bidirectional
Rtn1	0.561347	Rtn1	exon sense-overlapping
AK015411	0.56499		intergenic
AK089777	0.57234		intergenic
AK029656	0.572965		intergenic
Gm18595	0.579693		intergenic
AK137845	0.584297		intergenic
A230083N12Rik	0.589298	Kdm4c	intronic antisense
Apba1	0.593628	Apba1	exon sense-overlapping
9130204K15Rik	0.595542		intergenic
Hnf4a	0.613015	Hnf4a	exon sense-overlapping
XLOC_018569	0.614099		intergenic
Ctage5	0.615813	Ctage5	exon sense-overlapping
AK140474	0.616715		intergenic
AK138239	0.620365		intergenic
Kdm3b	0.628737	Kdm3b	exon sense-overlapping
4930469B13Rik	0.628889		intergenic
AK021049	0.632501		intergenic
AK135374	0.633087	Ube2g2	bidirectional
XLOC_015658	0.634481		intergenic
Gm10790	0.635456		intergenic
1700102H20Rik	0.637846	Tfb1m	bidirectional
Plgrkt	0.63792	Cd274	bidirectional
Dffb	0.644719	Dffb	exon sense-overlapping
BC006965	0.650462		intergenic
Gm26648	0.651591	Nub1	natural antisense
Gm12653	0.65317	Elavl2	intronic antisense
Il34	0.655189	Il34	exon sense-overlapping
C230091D08Rik	0.657601		intergenic
XLOC_022048	0.665499		intergenic
Gm15592	0.665858	Cftr	natural antisense
Tmcc2	0.666551	Tmcc2	exon sense-overlapping

## Sheet: Up DTG ISO vs. Vehicle
Upregulated cardiac lncRNAs in GRK-beta1AR;miR-150 DTG mice subjected to ISO vs. Vehicle (> 2 folds)
Gene Symbol	Fold Change	Associated Gene Name	Relationship
C130080G10Rik	33.8363		intergenic
uc.220	4.96054		intergenic
Gm13710	4.58362		intergenic
DQ553787	4.54606		intergenic
A730036I17Rik	4.52106		intergenic
mouselincRNA0079	4.16708		intergenic
AK005624	3.9189	Tdrd5	bidirectional
AK161725	3.77985		intergenic
Ccdc141	3.76427	Ccdc141	exon sense-overlapping
Myh7	3.7583	Myh7	exon sense-overlapping
uc.442	3.73151	Zfp407	intron sense-overlapping
BC049966	3.69541		intergenic
AK006397	3.63419	Iqgap1	natural antisense
Gm13551	3.49652		intergenic
Prr5l	3.46899	Prr5l	exon sense-overlapping
DQ687127	3.44892		intergenic
humanlincRNA2149	3.3887		intergenic
Gm6587	3.32161		intergenic
humanlincRNA1655	3.30732		intergenic
AK133281	3.27766		intergenic
TCONS_00008279	3.26136		intergenic
AK084468	3.19725		intergenic
1700012A03Rik	3.17272	1700012A03Rik	exon sense-overlapping
Gm22217	3.15494		intergenic
Krtdap	3.13416	Krtdap	exon sense-overlapping
humanlincRNA0495	3.05319		intergenic
humanlincRNA0229	2.99445		intergenic
Ankrd13d	2.99286	Ankrd13d	exon sense-overlapping
AK148321	2.96628		intergenic
Il20ra	2.95638	Il20ra	exon sense-overlapping
Gm12970	2.92264	Sdc3	intronic antisense
Hnf4a	2.90795	Hnf4a	exon sense-overlapping
XLOC_026431	2.9011		intergenic
Accn1/Mpped2	2.87183	Mpped2	exon sense-overlapping
AK037785	2.85068		intergenic
Gm11348	2.78545	Dcdc2a	intronic antisense
Gm15650	2.73312	Sh3tc1	natural antisense
XLOC_006758	2.70689		intergenic
AK156639	2.69561		intergenic
uc.223	2.68911	Foxp2	intron sense-overlapping
Gm11422	2.59635	Cct6b	intronic antisense
C230014O12Rik	2.59162		intergenic
uc.1	2.57792	Pex14	intronic antisense
Gm11910	2.57743		intergenic
Gm11761	2.57668	Rptor	intronic antisense
uc.469	2.53939		intergenic
mouselincRNA0980	2.53756		intergenic
Gm14640	2.49953		intergenic
humanlincRNA1016	2.49072		intergenic
1810062O18Rik	2.48705	Usp54	natural antisense
Gm12445	2.46133		intergenic
Pcsk4	2.45609	Pcsk4	exon sense-overlapping
humanlincRNA0813	2.40998		intergenic
LOC171588	2.40489		intergenic
Cstf3	2.39859	Cstf3	exon sense-overlapping
Gm9218	2.38582		intergenic
DQ690615	2.38279		intergenic
Gm15011	2.37796	Rbm41	intronic antisense
Tor4a	2.36663	Tor4a	exon sense-overlapping
Gm14014	2.35223		intergenic
Gm11486	2.34474		intergenic
Pnck	2.30871	Pnck	exon sense-overlapping
RP24-448C16.2	2.29546		intergenic
Smpd5	2.29254	Smpd5 or Oplah	exon sense-overlapping or natural antisense
AK139823	2.28419		intergenic
humanlincRNA0237	2.28221		intergenic
1810053B23Rik	2.28037		intergenic
XLOC_019565	2.27008		intergenic
mouselincRNA1377	2.26639		intergenic
Ptgfr	2.24773	Ptgfr	exon sense-overlapping
XLOC_023903	2.24481	Rpgrip1l	intronic antisense
Miat	2.23392		intergenic
Ces2a	2.22741	Ces2a	exon sense-overlapping
uc.118	2.21777		intergenic
Mpped2	2.21671	Mpped2	exon sense-overlapping
Gm16465	2.21343		intergenic
2900079G21Rik	2.21026	Arpp21	natural antisense
humanlincRNA0623	2.20242		intergenic
Gm17219	2.19005	Sbf2	intronic antisense
Gm20491	2.18985	Nrxn1	intron sense-overlapping
Gm12806	2.18649	Agbl4	intron sense-overlapping
XLOC_008462	2.16727		intergenic
Gm13867	2.1664		intergenic
Vmn1r-ps67	2.16327		intergenic
Pvt1	2.16087		intergenic
TCONS_00008297	2.15218	Ercc6l2	intronic antisense
Bcas3	2.15159	Bcas3	exon sense-overlapping
Gm11923	2.15074		intergenic
AK016005	2.14758		intergenic
AK214072	2.14626	Hpse	natural antisense
humanlincRNA1277	2.12385		intergenic
Gm12815	2.12263		intergenic
AK007284	2.12114		intergenic
AK140446	2.1202	Ralyl	natural antisense
AK006277	2.11834		intergenic
mouselincRNA1318	2.11779		intergenic
Gm14518	2.10626		intergenic
Gm11728	2.10497		intergenic
AK042051	2.09265		intergenic
Tlr8	2.0914	Tlr8	exon sense-overlapping
XLOC_023715	2.08765		intergenic
AK156980	2.0683		intergenic
Gm14022	2.05766	Ttl	bidirectional
humanlincRNA0922	2.03656		intergenic
mouselincRNA0774	2.0255		intergenic
AK156870	2.02228		intergenic
AK132892	2.01798		intergenic
AK158949	2.01196		intergenic
XLOC_019987	2.01148		intergenic
Gm13485	2.01114		intergenic
Upregulated cardiac lncRNAs in GRK-beta1AR;miR-150 DTG mice subjected to ISO vs. Vehicle (< 2 folds)
Gene symbol	Fold Change	Associated Gene Name	Relationship
Gm5656	1.99257		intergenic
Sox2ot	1.98731		intergenic
AK030114	1.98688		intergenic
AK044476	1.97651		intergenic
E130114P18Rik	1.97191	Nfia	intronic antisense
mouselincRNA0713	1.96144		intergenic
mouselincRNA0421	1.96056		intergenic
AK141077	1.95938		intergenic
Gm15239	1.95641	Prps2	intronic antisense
Gm14041	1.9537		intergenic
DQ701436	1.94161		intergenic
Vill	1.94001	Vill	exon sense-overlapping
DQ544286	1.93596		intergenic
humanlincRNA2208	1.93348		intergenic
Gm5472	1.92204		intergenic
AK050153	1.92176	Cd247	intronic antisense
AK082860	1.91537	Ryr1	natural antisense
AK162942	1.91342	Tmbim4	exon sense-overlapping
AK015118	1.91249		intergenic
Slc7a11	1.91113	Slc7a11	exon sense-overlapping
AK131693	1.90808	Zdhhc14	intronic antisense
Rad51ap1	1.90558	Rad51ap1	exon sense-overlapping
Gm11990	1.90055		intergenic
AI314831	1.8926		intergenic
AK028087	1.89168		intergenic
Gm7346	1.8813		intergenic
DQ539950	1.88027		intergenic
humanlincRNA1945	1.87601		intergenic
Gtpbp10	1.87258	Gtpbp10	exon sense-overlapping
Grm5	1.86656	Grm5	exon sense-overlapping
Fev	1.86444	Fev	exon sense-overlapping
Tmem91	1.86409	Tmem91	exon sense-overlapping
uc.385	1.85971	Meis2	intron sense-overlapping
Gm11190	1.85723		intergenic
mouselincRNA1279	1.84954		intergenic
AK020472	1.84306		intergenic
AK054338	1.84256		intergenic
humanlincRNA0347	1.83384		intergenic
Gm16108	1.82696	Svop	intronic antisense
Gm6335	1.82576		intergenic
AK009853	1.814		intergenic
mouselincRNA0340	1.80467		intergenic
XLOC_002402	1.802		intergenic
AK016822	1.80069		intergenic
Ppil1	1.8005	Ppil1	exon sense-overlapping
A630023P12Rik	1.79848		intergenic
TCR-alpha chain	1.79804		intergenic
1700008O03Rik	1.78038	1700008O03Rik	exon sense-overlapping
Gm11399	1.77808	Sfi1	natural antisense
AK138552	1.77636		intergenic
Gm21754	1.77061		intergenic
IgK	1.76752		intergenic
Tubb2a-ps2	1.76559		intergenic
Gm15297	1.76006		intergenic
TCONS_00032504	1.75651		intergenic
XLOC_000723	1.75623		intergenic
Gm13834	1.75446		intergenic
uc.286	1.75213		intergenic
mouselincRNA0733	1.74756		intergenic
AK080027	1.74571		intergenic
AK007223	1.74445	Ube4b	natural antisense
Tnfrsf1b	1.74323	Tnfrsf1b	exon sense-overlapping
Gm5590	1.74267		intergenic
AK083815	1.7408	Fam169a or Nsa2	exon sense-overlapping or natural antisense
Gm14978	1.74025	Map1a	intronic antisense
XLOC_019143	1.73366		intergenic
Wdr66	1.73315		intergenic
Gm15165	1.72924		intergenic
AK034691	1.729		intergenic
Ppifos	1.72644	Ppif	natural antisense
AK030587	1.72544		intergenic
E030019B13Rik	1.72406		intergenic
Chat	1.72304	Chat	exon sense-overlapping
DQ685280	1.7131		intergenic
H2-Ob	1.71015	H2-Ob	exon sense-overlapping
XLOC_006494	1.70502		intergenic
TCRA	1.69666	A430107P09Rik	intron sense-overlapping
DQ684838	1.69543		intergenic
Gm26761	1.6954		intergenic
Fbxl2	1.69209	Fbxl2	exon sense-overlapping
Ttll9	1.68881	Ttll9	exon sense-overlapping
Arhgap1	1.68134	Arhgap1	exon sense-overlapping
AK157061	1.68047	Il1rapl1	intronic antisense
XLOC_013842	1.67985		intergenic
Gm15367	1.67973	Gab3	intronic antisense
9030622O22Rik	1.6782		intergenic
Gm16227	1.67372		intergenic
Raxos1	1.66885	Rax	natural antisense
1500017E21Rik	1.6662		intergenic
Fam48a	1.66618	Supt20 or Exosc8	exon sense-overlapping or natural antisense
Timeless	1.66359	Timeless	exon sense-overlapping
TCR-alpha chain	1.66255		intergenic
AK020691	1.65543		intergenic
AK007229	1.65417		intergenic
1700123O12Rik	1.65183		intergenic
Selenbp2	1.65179	Selenbp2	exon sense-overlapping
AK014162	1.6492		intergenic
FJ541086	1.64799		intergenic
Dnaja1-ps	1.64708	Reln	intron sense-overlapping
humanlincRNA1230	1.64629		intergenic
AK036610	1.64221	Mfsd9	natural antisense
AK138182	1.63729	Epsti1	natural antisense
Prnp	1.63617	Prnp	exon sense-overlapping
Gm13017	1.63601		intergenic
AK038357	1.63541	Psip1	intronic antisense
Ghrh	1.6332	Ghrh	exon sense-overlapping
Ptdss2	1.62761	Ptdss2	exon sense-overlapping
uc.17	1.62527		intergenic
Olfr754-ps1	1.62453		intergenic
TCR-alpha chain	1.62355		intergenic
Gm12796	1.62238		intergenic
Gm13564	1.62149		intergenic
1110038B12Rik	1.61952		intergenic
Gm4489	1.61806		intergenic
XLOC_008837	1.61715		intergenic
AK156601	1.61659		intergenic
4933424G06Rik	1.61254		intergenic
AK044124	1.611		intergenic
XLOC_026432	1.61054		intergenic
DQ693687	1.60983		intergenic
Lypd6b	1.60879	Lypd6b	exon sense-overlapping
XLOC_003450	1.60859		intergenic
Gm14222	1.60679		intergenic
AK043804	1.60405	Helz	natural antisense
Megf6	1.60229	Megf6	exon sense-overlapping
Gm12351	1.60051		intergenic
AK084038	1.59827		intergenic
AK138291	1.59717	Fam172a	intronic antisense
uc.479	1.59399	Gria3	exon sense-overlapping
Gm12523	1.59139	Sort1	natural antisense
mouselincRNA0786	1.59013		intergenic
AK140557	1.58993		intergenic
AK012876	1.58616		intergenic
uc.39	1.58268		intergenic
Gm16755	1.58065	Mrpl12	natural antisense
Gba2	1.57941	Gba2 or Creb3	exon sense-overlapping or natural antisense
Gosr2	1.57862	Gosr2	exon sense-overlapping
Cst8	1.57819	Cst8	exon sense-overlapping
Lass2	1.57714	Cers2	exon sense-overlapping
Gm14122	1.57555		intergenic
Frs3os	1.57426	Frs3	natural antisense
AK157418	1.57278		intergenic
Zfp120	1.56958	Zfp120	exon sense-overlapping
Olfr595-ps1	1.56764		intergenic
Gm12345	1.56594	Efcab5	intronic antisense
uc.398	1.5648	Zfp423	bidirectional
4930515G16Rik	1.56097		intergenic
Gm14340	1.55604		intergenic
Gm13201	1.55235		intergenic
DQ726495	1.54984		intergenic
Cenpa	1.54977	Cenpa	exon sense-overlapping
AK155564	1.54725		intergenic
humanlincRNA1153	1.54697		intergenic
Gm15324	1.54519		intergenic
Gm12157	1.54517		intergenic
Gm15425	1.54236		intergenic
Gm14635	1.53637		intergenic
mouselincRNA1243	1.53592		intergenic
6330418K02Rik	1.53426	Gal3st4	natural antisense
Doc2g	1.53278	Doc2g	exon sense-overlapping
Sema4a	1.52945	Sema4a	exon sense-overlapping
Ptgis	1.52596	Ptgis	exon sense-overlapping
Has2os	1.52365		intergenic
AK144670	1.52304		intergenic
2900056M20Rik	1.52188		intergenic
Trim63	1.52137	Trim63	exon sense-overlapping
Matr3-ps2	1.52034	Ces2c	bidirectional
Gm15721	1.51959	Mtus2	bidirectional
Gm13789	1.51861	Myo1h or Kctd10	exon sense-overlapping or natural antisense
Myh7b	1.51796	Myh7b	exon sense-overlapping
AK217986	1.5156	Ssh2	intron sense-overlapping
Gm11833	1.51273		intergenic
Gm5176	1.50909		intergenic
mouselincRNA0113	1.50238		intergenic
humanlincRNA2319	1.5017		intergenic
Gm12945	1.50128	Tekt2	natural antisense

## Sheet: Down DTG ISO vs. Vehicle
Downregulated cardiac lncRNAs in GRK-beta1AR;miR-150 DTG mice subjected to ISO vs. Vehicle (> 2 folds)
Gene Symbol	Fold Change	Associated Gene Name	Relationship
XLOC_025140	0.188998		intergenic
4933413L06Rik	0.204676	Hcn1	intronic antisense
Gm16958	0.21009		intergenic
humanlincRNA1050	0.231118		intergenic
AK039258	0.261896		intergenic
Hoxd3os1	0.267442	Hoxd3	intronic antisense
AK138137	0.303978		intergenic
Ccnd1	0.3331	Ccnd1	exon sense-overlapping
AI480526	0.342141		intergenic
8430437L04Rik	0.343132		intergenic
Ap1g2	0.348444	Ap1g2 or Thtpa	exon sense-overlapping or natural antisense
Ptk2b	0.350271	Ptk2b	exon sense-overlapping
AK048775	0.351675	Thbs1	bidirectional
1700109F18Rik	0.357195	Hoxd3	natural antisense
Wdr72	0.358195	Wdr72	exon sense-overlapping
AK135004	0.370513	Rftn2	natural antisense
Gm15051	0.370748	Hoxa1	bidirectional
9330111N05Rik	0.371786	Gpr98	intronic antisense
AK085768	0.374898	Banf2	intronic antisense
XLOC_011112	0.377905		intergenic
AK152734	0.382221		intergenic
Gm13715	0.383291		intergenic
AK053137	0.385169		intergenic
AK085888	0.389041	Hltf	natural antisense
Unc13a	0.390075	Unc13a	exon sense-overlapping
Calr	0.393041	Calr	exon sense-overlapping
Gm9783	0.394348	Frmd8	natural antisense
Gm15051	0.394888	Hoxa1	bidirectional
Gm12153	0.402896		intergenic
AK016327	0.405338	Dld	natural antisense
Socs2	0.410638	Socs2	exon sense-overlapping
AK179850	0.41346	Hps4	exon sense-overlapping
AK050310	0.41477		intergenic
Arid3a	0.418047	Arid3a	exon sense-overlapping
Ticam2	0.418664	Ticam2	exon sense-overlapping
TCONS_00006785	0.419896		intergenic
Neil3	0.420606	Neil3	exon sense-overlapping
Irf2	0.424497	Irf2	exon sense-overlapping
AK085006	0.425718	A230046K03Rik	bidirectional
Cbx4	0.426542	Cbx4	exon sense-overlapping
Mrm1	0.428398	Mrm1	exon sense-overlapping
uc.103	0.428722	Ola1	intron sense-overlapping
AK144903	0.430477		intergenic
Gm10822	0.431588	Atf2	bidirectional
AK006202	0.436054		intergenic
AK145973	0.438129	Hhex	bidirectional
AK021364	0.438259		intergenic
AK016731	0.442725		intergenic
AB341123	0.443023		intergenic
uc.172	0.444605	2210408I21Rik	intronic antisense
AK042495	0.444632		intergenic
Vwa3b	0.44674		intergenic
R3hcc1l	0.44741	R3hcc1l	exon sense-overlapping
XLOC_001769	0.449959		intergenic
Pirt	0.453526	Pirt	exon sense-overlapping
Mob3a	0.454617	Mob3a	exon sense-overlapping
XLOC_019033	0.455944	Rnf4	bidirectional
Gm9929	0.45686	Dusp12	natural antisense
AK039990	0.457686	Dennd1c	bidirectional
Trim66	0.460689	Trim66	exon sense-overlapping
Ovca2	0.462233	Ovca2 or Dph1	exon sense-overlapping
Cpped1	0.462309	Cpped1	exon sense-overlapping
humanlincRNA2274	0.462629		intergenic
Usf2	0.462646	Usf2	exon sense-overlapping
AK157804	0.463707		intergenic
AK043886	0.464953		intergenic
humanlincRNA1007	0.465202		intergenic
Cd300c	0.466185	Cd300c	exon sense-overlapping
AK046177	0.468293		intergenic
XLOC_008358	0.468565		intergenic
AK046927	0.4687	Osbpl6	natural antisense
2810468N07Rik	0.469729	Sox8	bidirectional
Jag1	0.469871	Jag1	exon sense-overlapping
AK028736	0.471296		intergenic
Cox17	0.47326	Cox17	exon sense-overlapping
AK134032	0.47436	Ptpn18	natural antisense
AK009593	0.475036		intergenic
D8Ertd82e	0.47563	D8Ertd82e	exon sense-overlapping
9430091E24Rik	0.477724	Pdpr	natural antisense
Tomm34	0.478448	Tomm34	exon sense-overlapping
Rhot2	0.480328	Rhot2	exon sense-overlapping
4933413G19Rik	0.480408	Foxm1 or 4933413G19Rik	exon sense-overlapping
Gm14895	0.481394	Klhl4	intron sense-overlapping
3110045C21Rik	0.484103	Ddr2	natural antisense
Phf7	0.487354	Phf7	exon sense-overlapping
Pax5	0.488991	Pax5	exon sense-overlapping
Gtf3a	0.490188	Gtf3a or Mtif3	exon sense-overlapping or natural antisense
Pou4f1	0.491052	Pou4f1	exon sense-overlapping
Vax2os	0.491716	Vax2	bidirectional
AK051292	0.494061		intergenic
Cul7	0.494064	Cul7	exon sense-overlapping
AK080796	0.496979		intergenic
Gm16315	0.497083	Pip5k1c	intronic antisense
AK043675	0.497436	Ryr2	natural antisense
AK037850	0.497845		intergenic
1110050K14Rik	0.498589		intergenic
AK134674	0.498707	Ppap2b	natural antisense
Downregulated cardiac lncRNAs in GRK-beta1AR;miR-150 DTG mice subjected to ISO vs. Vehicle (< 2 folds)
Gene Symbol	Fold Change	Associated Gene Name	Relationship
4930570G19Rik	0.500498	Negr1	bidirectional
AK089955	0.500615	Zfp68	natural antisense
Mir191	0.500839	Ndufaf3	bidirectional
Foxa2	0.501193	Foxa2	exon sense-overlapping
Gm13596	0.502408		intergenic
AK157250	0.503768		intergenic
AK052191	0.50444		intergenic
XLOC_023770	0.505898		intergenic
Aebp1	0.506857	Aebp1	exon sense-overlapping
Pex26	0.509082	Pex26	exon sense-overlapping
AK144316	0.509406	Ranbp2	bidirectional
AK136754	0.511576		intergenic
AK032585	0.512291		intergenic
AK035916	0.513827		intergenic
Zdhhc2	0.516328	Zdhhc2	exon sense-overlapping
Gm4211	0.516677		intergenic
AK078653	0.518326	Pde8b	intronic antisense
AK082796	0.520479		intergenic
Herc1	0.522636	Herc1	exon sense-overlapping
AK219094	0.523066	Chaf1b	exon sense-overlapping
Cnnm3	0.523218	Cnnm3	exon sense-overlapping
AA545190	0.525635		intergenic
Bcl11a	0.525694	Bcl11a	exon sense-overlapping
Dennd2a	0.52653	Dennd2a	exon sense-overlapping
Cnot3	0.527253	Cnot3 or Leng1	exon sense-overlapping or natural antisense
Gm26573	0.527585	Gm13251, Zfp600, Rex2, or Gm13247	intronic antisense
Gm16160	0.52816	Vangl1	natural antisense
AK041809	0.528907		intergenic
Gm13713	0.530378		intergenic
A530013C23Rik	0.533168		intergenic
AK017444	0.535122	Gcnt2	intronic antisense
AK051008	0.537426	Rsph3a	natural antisense
AK153393	0.538506		intergenic
Hoxb3os	0.539054	Hoxb3 or Hoxb2	natural antisense
AK039882	0.540884	Hoxa4 or Hoxa3	intronic antisense
Gm11639	0.541833		intergenic
Gm15517	0.542235		intergenic
AK087282	0.542329		intergenic
AK040056	0.542859		intergenic
AK019668	0.543353		intergenic
Tnks1bp1	0.543465	Tnks1bp1	exon sense-overlapping
AK158580	0.543631	Mfap1b	bidirectional
AK078352	0.546812	2810403A07Rik	natural antisense
1700064E03Rik	0.547113	Kdm6b	natural antisense
Spc25	0.547335	Spc25	exon sense-overlapping
Cox19	0.547507	Cox19	exon sense-overlapping
9330111N05Rik	0.548595	Gpr98	intronic antisense
Cops7b	0.548765	Cops7b	exon sense-overlapping
BC046401	0.549562	Zmynd8	intronic antisense
AK079505	0.550522	Dntt	bidirectional
AA536875	0.550688		intergenic
AK156916	0.552701	Mef2c	natural antisense
AK142920	0.55459		intergenic
XLOC_000399	0.555735		intergenic
Taf10	0.555972	Taf10	exon sense-overlapping
Gm10620	0.556164		intergenic
Plxna4os1	0.556611	Plxna4	intronic antisense
Gm26801	0.557714		intergenic
Rpl23	0.558127	Rpl23	exon sense-overlapping
Hba-ps4	0.558663		intergenic
XLOC_021499	0.558854		intergenic
Tle6	0.559262	Tle6	exon sense-overlapping
AK144529	0.560345	Pde4d	intronic antisense
AK017909	0.560355		intergenic
Gm26588	0.56132	Mgll	natural antisense
Inpp4b	0.563168	Inpp4b	exon sense-overlapping
1700011B04Rik	0.563493		intergenic
Gm9889	0.563922	S1pr1	bidirectional
uc.89	0.56482	Psmd14	intron sense-overlapping
BC057381	0.566566	Tcp11l1	exon sense-overlapping
uc.265	0.568424	Slc44a1	natural antisense
Malt1	0.568426	Malt1	exon sense-overlapping
Acvr1	0.56883	Acvr1	exon sense-overlapping
XLOC_015617	0.568937		intergenic
XLOC_007223	0.570303		intergenic
Hist1h2aj	0.570925	Hist1h2bm	natural antisense
Gm20404	0.571162	Tmcc1	intronic antisense
Daxx	0.571558	Daxx	exon sense-overlapping
AK140030	0.572841	Evpl	natural antisense
Hs6st2	0.574088	Hs6st2	exon sense-overlapping
5830416P10Rik	0.574502		intergenic
Gm13523	0.574814	Fam129b	bidirectional
AK144876	0.575261		intergenic
Faah	0.575462	Faah	exon sense-overlapping
Gm20719	0.576182		intergenic
Atxn7l1	0.577595	Atxn7l1	exon sense-overlapping
TCONS_00002324	0.578029	Vmn2r86	intronic antisense
AK020824	0.578789	Psip1	intronic antisense
Prdm11	0.579415	Prdm11	exon sense-overlapping
Decr1	0.579869	Decr1	intron sense-overlapping
uc.428	0.580165	4930426D05Rik	exon sense-overlapping
Cabp2	0.581456	Cabp2	exon sense-overlapping
Snx11	0.581986	Snx11	exon sense-overlapping
Clk1	0.582741	Clk1	exon sense-overlapping
AK016255	0.582954		intergenic
5033406O09Rik	0.584046		intergenic
Psph	0.584838	Psph	exon sense-overlapping
Mroh8	0.585902	Mroh8 or Rpn2	exon sense-overlapping or natural antisense
0610025J13Rik	0.586446		intergenic
mouselincRNA0518	0.586546		intergenic
Pcna	0.587467	Pcna	exon sense-overlapping
Gm3764	0.588191		intergenic
AK038508	0.588456		intergenic
1700108F19Rik	0.588588		intergenic
Aldh18a1	0.589232	Aldh18a1	exon sense-overlapping
Sirpa	0.589521	Sirpa	exon sense-overlapping
Angptl2	0.589793	Angptl2	exon sense-overlapping
Gm13967	0.589985	Fmn1	intron sense-overlapping
Gm16119	0.590046	Znf512b	natural antisense
Gm17193	0.590174	Arel1	intron sense-overlapping
Meis1	0.590499	Meis1	exon sense-overlapping
uc.425	0.591385	Zfp521	intron sense-overlapping
XLOC_006822	0.592041		intergenic
4930527J03Rik	0.592833		intergenic
Map2	0.594934	Map2	exon sense-overlapping
AK144448	0.595086	Deptor	natural antisense
4930448N21Rik	0.595183	Stox2	intron sense-overlapping
AK037749	0.595832		intergenic
Gm20483	0.59729		intergenic
Ints8	0.597721	Ints8	exon sense-overlapping
XLOC_000842	0.598076		intergenic
Mapk3	0.5981	Mapk3	exon sense-overlapping
4933411K20Rik	0.598587	4933411K20Rik	exon sense-overlapping
Gcfc2	0.599462	Gcfc2	exon sense-overlapping
AK138454	0.599512		intergenic
XLOC_000033	0.599728		intergenic
Zfp770	0.600306	Zfp770	exon sense-overlapping
AK079675	0.600539		intergenic
Ntm	0.60095	Ntm	exon sense-overlapping
XLOC_018879	0.60159		intergenic
Lrrk1	0.60188	Lrrk1	exon sense-overlapping
Gm26644	0.603105		intergenic
Kctd13	0.603865	Kctd13	exon sense-overlapping
AK209396	0.60524	Got2	natural antisense
4931409K22Rik	0.605538	4931409K22Rik	exon sense-overlapping
Acn9	0.606996	Acn9	exon sense-overlapping
mouselincRNA0269	0.607392		intergenic
AK052957	0.607809	Slc43a1	natural antisense
Cks2	0.608088	Cks2	exon sense-overlapping
uc.440	0.608326	Zfp407	intron sense-overlapping
AK135476	0.609083	Zfp462	natural antisense
Golga2	0.609094	Golga2	exon sense-overlapping
Nphp3	0.609403	Nphp3	exon sense-overlapping
2700054A10Rik	0.609736		intergenic
AK013359	0.609972	Samd4	natural antisense
AK020801	0.610147	Ccnh	natural antisense
AK051229	0.610505		intergenic
Gm13510	0.610589	Mbd5	intron sense-overlapping
Stil	0.610698	Stil	exon sense-overlapping
Atf5	0.611708	Atf5 and Nup62-il4i1 or Nup62	exon sense-overlapping and natural antisense
AK020967	0.611784	Agpat6	bidirectional
AK087073	0.61209		intergenic
Wdr27	0.613065	Wdr27	exon sense-overlapping
Recql5	0.615671	Recql5	exon sense-overlapping
Akr1b3	0.615907	Akr1b3	exon sense-overlapping
AK052126	0.617103	Kansl1l	natural antisense
Gca	0.618345	Gca	exon sense-overlapping
AK002901	0.618496	Tomm20	bidirectional
Iscu	0.618659	Iscu	exon sense-overlapping
3632451O06Rik	0.618852	3632451O06Rik	exon sense-overlapping
AK040151	0.619194		intergenic
AK046445	0.619356	Zfand5	bidirectional
AK037099	0.619676		intergenic
2810403D21Rik	0.619713	Brwd3	bidirectional
XLOC_005491	0.620652		intergenic
Tpd52l2	0.620753	Tpd52l2	exon sense-overlapping
AK047528	0.62118	Ppp2r3a	intronic antisense
4931406P16Rik	0.621268	4931406P16Rik	exon sense-overlapping
Gm13187	0.621517	Frmd4a	intronic antisense
Il24	0.62302	Il24	exon sense-overlapping
9630013D21Rik	0.623392		intergenic
Zfp62	0.623451	Zfp62	exon sense-overlapping
Ino80e	0.62355	Ino80e	exon sense-overlapping
Pcgf1	0.623863	Pcgf1	exon sense-overlapping
AI504432	0.624586		intergenic
AK033645	0.624623	Kansl1l	natural antisense
Xylt1	0.62502	Xylt1	exon sense-overlapping
Tcrb	0.625813		intergenic
Gm14167	0.626271	Fkbp1a	bidirectional
TCONS_00008362	0.627122		intergenic
Ndufaf6	0.62747	Ndufaf6	exon sense-overlapping
Mxra7	0.627582	Mxra7	exon sense-overlapping
AK042005	0.627603	Orc3	natural antisense
Gm14005	0.628306		intergenic
Gm16014	0.628666	Cd38	intron sense-overlapping
AK163594	0.628765		intergenic
AK046615	0.629734	Tcea1	natural antisense
AK135997	0.62993		intergenic
Gm9430	0.631058		intergenic
Gm14262	0.631522		intergenic
4631405J19Rik	0.633963	Prdm11	intronic antisense
BC002221	0.634053	Celf1	exon sense-overlapping
Heph	0.634549	Heph	exon sense-overlapping
AK158512	0.634571		intergenic
Fkbp15	0.635204	Fkbp15	exon sense-overlapping
Gm15941	0.635379	Ncald or 4930447A16Rik	intron sense-overlapping or intronic antisense
Ncf1	0.636236	Ncf1	exon sense-overlapping
AK138255	0.636645	Ska3	natural antisense
Gm26902	0.636758	Ch25h	natural antisense
Aoah	0.636908	Aoah	exon sense-overlapping
Gm20732	0.636923		intergenic
XLOC_012060	0.63722		intergenic
AK042398	0.637674	Lyst	natural antisense
AK082454	0.638511		intergenic
AK020425	0.639187	Nr2c2	intronic antisense
AK034684	0.639539		intergenic
Sc4mol	0.639548	Sc4mol	exon sense-overlapping
AA467197	0.639623	AA467197	exon sense-overlapping
AK089049	0.639994	Tnfaip8	intronic antisense
uc.144	0.640432	Hnrnpdl	intronic antisense
XLOC_018921	0.640544	4933402N22Rik	intronic antisense
AK085954	0.640701		intergenic
D830026I12Rik	0.641938		intergenic
Gm21747	0.643327	Mib1	intronic antisense
Gm12940	0.643849		intergenic
BC028528	0.644253	BC028528	exon sense-overlapping
AK039246	0.644362	Ube3a	intronic antisense
AK135581	0.644616	Myo9a	natural antisense
AK031369	0.64535		intergenic
humanlincRNA1523	0.645803		intergenic
AK035095	0.64644		intergenic
humanlincRNA0522	0.647812		intergenic
AK186849	0.648341		intergenic
Npc1	0.648483	Npc1	exon sense-overlapping
1600010M07Rik	0.648669		intergenic
AK032281	0.648744	Tpgs2	natural antisense
AK148003	0.648833	Maml3	intronic antisense
Fbxw7	0.648966	Fbxw7 or Dear1	exon sense-overlapping or natural antisense
Lsm5	0.649362	Lsm5	exon sense-overlapping
Mtg1	0.650178	Mtg1	exon sense-overlapping
Ampd3	0.65074	Ampd3	exon sense-overlapping
AK033969	0.651441		intergenic
AK148742	0.652135	Pcdha1	intronic antisense
Gm15648	0.652349	Ube2l3	natural antisense
Acadvl	0.652678	Acadvl	exon sense-overlapping
Gm26760	0.653054		intergenic
Rgl2	0.653418	Rgl2	exon sense-overlapping
uc.458	0.653597	Rbfox2	exon sense-overlapping
5031434C07Rik	0.65448	Lmcd1	intronic antisense
AK138046	0.654918	Trip4	intronic antisense
XLOC_002542	0.655499		intergenic
Zfp707	0.65619	Zfp707	exon sense-overlapping
Frmd4a	0.656302	Frmd4a	exon sense-overlapping
Rnf6	0.656316	Rnf6	exon sense-overlapping
Lrrtm3	0.656945	Lrrtm3	exon sense-overlapping
Ddx19a	0.656978	Ddx19a	exon sense-overlapping
Zfp410	0.657188	Zfp410	exon sense-overlapping
humanlincRNA2135	0.657955		intergenic
Chn1os3	0.658063	Chn1	natural antisense
Diap3	0.65831	Diap3	exon sense-overlapping
AK040672	0.658736	Akap7	natural antisense
Mov10	0.659239	Mov10	exon sense-overlapping
D7Ertd715e	0.660088		intergenic
Tvp23b	0.660345	Tvp23b	exon sense-overlapping
Fam126a	0.661227	Fam126a	exon sense-overlapping
Ubald2	0.661485	Ubald2	exon sense-overlapping
XLOC_011025	0.662115		intergenic
humanlincRNA0088	0.662574		intergenic
Gm13357	0.663533	Abi1	intron sense-overlapping
Gpatch3	0.663729	Gpatch3	exon sense-overlapping
1700012D14Rik	0.663953		intergenic
uc.395	0.664312	Rbbp6	natural antisense
Fpr2	0.664372	Fpr2	exon sense-overlapping
Khdrbs3	0.664556	Khdrbs3	exon sense-overlapping
uc.47	0.664699		intergenic
2610203C20Rik	0.664699		intergenic
AK019349	0.66628		intergenic

## Sheet: Up Vehicle DTG vs. GRK
Upregulated cardiac lncRNAs in GRK-beta1AR;miR-150 DTG vs. GRK-beta1AR TG mice subjected to Vehicle (> 2 folds)
Gene Symbol	Fold Change	Associated Gene Name	Relationship
AK039258	7.93397		intergenic
AK038009	6.91844		intergenic
AK053585	5.43745		intergenic
C130060C02Rik	5.31618	Cep78	bidirectional
Olfr367-ps	5.26916	Olfr367-ps	exon sense-overlapping
TCONS_00011022	4.83013		intergenic
humanlincRNA0955	4.72028		intergenic
Cuedc2	4.55713	Cuedc2	exon sense-overlapping
XLOC_011112	4.30896		intergenic
Gm15075	4.06354		intergenic
1700042O10Rik	4.05	Ddc	intronic antisense
C530005A16Rik	3.92163	Ccdc17 or Gpbp1l1	natural antisense
AK076651	3.79986	Cep85l	natural antisense
AK015474	3.70399		intergenic
Tex14	3.69092	Tex14	exon sense-overlapping
XLOC_000503	3.63004		intergenic
AK145514	3.48097		intergenic
mouselincRNA0364	3.32396		intergenic
Olfr837	3.32143	Olfr837	exon sense-overlapping
AK156947	3.29757		intergenic
Gm13425	3.29359	Prdm12	natural antisense
DQ542709	3.2699		intergenic
XLOC_018569	3.15473		intergenic
Abcb5	3.13841	Abcb5	exon sense-overlapping
mouselincRNA1379	3.10502		intergenic
Pmis2	3.06344		intergenic
XLOC_025140	3.05675		intergenic
humanlincRNA2274	3		intergenic
DQ723226	2.98067		intergenic
Mup11	2.9479	Mup11	exon sense-overlapping
2900056M20Rik	2.91565		intergenic
AK040580	2.90418		intergenic
Pitx2	2.90197	Pitx2	exon sense-overlapping
Olfr759-ps1	2.89911		intergenic
AK029223	2.89101		intergenic
AK080018	2.88404		intergenic
AK006312	2.88229	Ppp2r5c	natural antisense
C430039J16Rik	2.8432		intergenic
Vmn2r-ps72	2.82218		intergenic
4932414J04Rik	2.82045		intergenic
XLOC_009804	2.80163		intergenic
Ptk2b	2.79163	Ptk2b	exon sense-overlapping
AK157617	2.78418		intergenic
AK154991	2.78163	Srek1ip1	natural antisense
AK015194	2.72149		intergenic
Cela3b	2.71377	Cela3b	exon sense-overlapping
Gm16933	2.69124	Htra4 or Plekha2	natural antisense
4930412L05Rik	2.68546		intergenic
XLOC_006188	2.67156		intergenic
AK157571	2.66246		intergenic
Satb1	2.64319	Satb1	exon sense-overlapping
Gm14464	2.62523		intergenic
Dennd2a	2.61765	Dennd2a	exon sense-overlapping
Gm11231	2.61136		intergenic
Gm14304	2.59709		intergenic
AK171171	2.57998	Cbl	natural antisense
1700023F02Rik	2.57734		intergenic
mouselincRNA0815	2.56568		intergenic
Gm16170	2.55003	Trim7	natural antisense
DQ714311	2.53831		intergenic
Gm26635	2.53755	Hic2	natural antisense
XLOC_001458	2.53463		intergenic
XLOC_020039	2.51585		intergenic
mouselincRNA0049	2.50568		intergenic
AK013797	2.49718		intergenic
AK009977	2.48969	Trim17	natural antisense
Gm9929	2.48846	Dusp12	natural antisense
AK044257	2.48382		intergenic
AK076929	2.47272		intergenic
DQ700069	2.4718		intergenic
Mapk4	2.46307	Mapk4	exon sense-overlapping
C630031E19Rik	2.46266	Myt1l	intronic antisense
1700072B07Rik	2.45171	Tbc1d21	bidirectional
AK016255	2.44698		intergenic
XLOC_024364	2.43948		intergenic
mouselincRNA0898	2.4362		intergenic
XLOC_018596	2.42639		intergenic
XLOC_008282	2.41195	Kansl2	bidirectional
Drg1	2.41119	Drg1	exon sense-overlapping
AK028600	2.40171	Grik4	intronic antisense
humanlincRNA0565	2.39049		intergenic
Gm12440	2.38426		intergenic
9830166K06Rik	2.36666	Chrm1	bidirectional
AK027991	2.35789	Fam65c	natural antisense
4930556I23Rik	2.35451	2010300C02Rik	intronic antisense
mouselincRNA1358	2.34397		intergenic
AK046182	2.33523		intergenic
1700054K02Rik	2.33426	Olfr1413	bidirectional
AK019720	2.32165		intergenic
XLOC_008400	2.31892		intergenic
AK006774	2.31228		intergenic
AK133439	2.31117		intergenic
humanlincRNA0522	2.30835		intergenic
2700086A05Rik	2.29449	Hoxa3	natural antisense
1700006J14Rik	2.28897	Hmga2	natural antisense
Gm12116	2.27351	Ranbp17	natural antisense
Taf10	2.26344	Taf10	exon sense-overlapping
mouselincRNA0069	2.26311		intergenic
DQ542984	2.2515		intergenic
Fam64a	2.25069	Fam64a	exon sense-overlapping
AK082378	2.24863		intergenic
humanlincRNA1939	2.23776		intergenic
uc.339	2.23536		intergenic
XLOC_021513	2.2317		intergenic
mouselincRNA0390	2.22989		intergenic
AK141380	2.22025		intergenic
Dip2a	2.21476	Dip2a	exon sense-overlapping
humanlincRNA1612	2.21184		intergenic
Gm12982	2.20835		intergenic
AK035458	2.2067		intergenic
humanlincRNA1518	2.20613		intergenic
XLOC_026183	2.20383		intergenic
AK016725	2.19886		intergenic
Gm17100	2.19765	Rgs20	intron sense-overlapping
Gm11837	2.19669	Gm11837	exon sense-overlapping
Gm11837	2.19669	Necab1	natural antisense
DQ686042	2.17586		intergenic
XLOC_008116	2.17582		intergenic
AK140985	2.17204		intergenic
AK017001	2.16839	Zfp787	intronic antisense
FJ541136	2.15822		intergenic
Gm13381	2.15423	Cel or Gtf3c5	intronic antisense
AK042904	2.14972	Syt3	intronic antisense
Chst8	2.1468	Chst8	exon sense-overlapping
AK216459	2.14543	Trpm1	intronic antisense
AK037756	2.14384		intergenic
AK008570	2.13726		intergenic
Casq2	2.13577	Casq2	exon sense-overlapping
AK089118	2.1339		intergenic
AK132670	2.12888		intergenic
XLOC_005556	2.11118		intergenic
Slc7a9	2.10428	Slc7a9	exon sense-overlapping
1700120G11Rik	2.0989		intergenic
XLOC_024167	2.0808		intergenic
FJ541085	2.07795		intergenic
Gm15055	2.07303		intergenic
humanlincRNA1773	2.07283		intergenic
Wdr72	2.06949	Wdr72	exon sense-overlapping
AK153393	2.06936		intergenic
Vmn2r-ps58	2.05764		intergenic
AK149735	2.05408		intergenic
mouselincRNA0228	2.04218		intergenic
AK008157	2.03723		intergenic
AK155887	2.03682		intergenic
uc.215	2.03462	Gli3	intronic antisense
Gm14259	2.0296	Bcas1	natural antisense
AK138592	2.02932	Nos3	natural antisense
mouselincRNA0544	2.02748		intergenic
G730013B05Rik	2.01812		intergenic
AK006624	2.01557	Ppm1l	intronic antisense
humanlincRNA0691	2.01548		intergenic
Gm9119	2.01018		intergenic
Zan	2.00912	Zan	exon sense-overlapping
Gm16386	2.00637		intergenic
AK157082	2.00522	Fto	intronic antisense
Upregulated cardiac lncRNAs in GRK-beta1AR;miR-150 DTG vs. GRK-beta1AR TG mice subjected to Vehicle (< 2 folds)
Gene Symbol	Fold Change	Associated Gene Name	Relationship
AK007576	1.99385		intergenic
Gm12415	1.99078		intergenic
XLOC_007009	1.98879		intergenic
Gcgr	1.96884	Gcgr	exon sense-overlapping
humanlincRNA0691	1.96166		intergenic
DQ541976	1.95761		intergenic
uc.202	1.95693	Ascc3	intron sense-overlapping
AK155988	1.9546	Rora	intronic antisense
Mapk3	1.95038	Mapk3	exon sense-overlapping
Gm13965	1.94681	Fmn1	intron sense-overlapping
AK079527	1.94669	Abcb1b	natural antisense
Cpped1	1.94397	Cpped1	exon sense-overlapping
humanlincRNA0897	1.93408		intergenic
Gm12512	1.93132		intergenic
XLOC_016847	1.92845		intergenic
AK035241	1.92813		intergenic
AK080579	1.92735		intergenic
AK078180	1.92612	Mnat1	natural antisense
Arr3	1.92078	Arr3	exon sense-overlapping
AK087798	1.91186	Sgpp2	intronic antisense
AK157067	1.90637		intergenic
AK037159	1.90052	Dmtf1	intron sense-overlapping
AK146850	1.89549		intergenic
Lypd6b	1.8935	Lypd6b	exon sense-overlapping
9530052E02Rik	1.89226	Irs2	natural antisense
AK140557	1.89118		intergenic
Nfkbiz	1.88815	Nfkbiz	exon sense-overlapping
Grhl2	1.88756	Grhl2	exon sense-overlapping
Rgp1	1.8832	Rgp1	exon sense-overlapping
XLOC_024662	1.88015		intergenic
humanlincRNA0531	1.87525		intergenic
4933407K13Rik	1.87372		intergenic
1110020A21Rik	1.86728	Ppm1b	intronic antisense
AK161360	1.8664	Hmx1	natural antisense
Dolpp1	1.86411	Dolpp1	exon sense-overlapping
XLOC_016231	1.85124		intergenic
uc.2	1.8437	Casz1	intronic antisense
Gm5759	1.8396		intergenic
AK150191	1.83583	App	intronic antisense
XLOC_001393	1.83538		intergenic
Gm13187	1.833	Frmd4a	intronic antisense
uc.311	1.8287	D19Ertd737e	intron sense-overlapping
humanlincRNA2316	1.82612		intergenic
XLOC_019454	1.82536		intergenic
AK008826	1.82381		intergenic
AK043537	1.81604		intergenic
FJ541075	1.8079		intergenic
mouselincRNA1422	1.80693		intergenic
Gm12294	1.80525	Arhgap44	intron sense-overlapping
Gm26607	1.80365		intergenic
Osgin1	1.80187	Osgin1	exon sense-overlapping
XLOC_006001	1.80016		intergenic
AK037749	1.79904		intergenic
uc.118	1.79592		intergenic
M1ap	1.79236	M1ap	exon sense-overlapping
Gm15721	1.79098	Mtus2	bidirectional
BE994494	1.78937		intergenic
Gm20490	1.78884	Rbm38	natural antisense
1700016L04Rik	1.78683	Gje1	intronic antisense
Kel	1.78623	Kel	exon sense-overlapping
AK046063	1.78591	Esrrg	intronic antisense
mouselincRNA1459	1.78212		intergenic
Gm15819	1.78172	Rell1	natural antisense
Gm4822	1.77649		intergenic
Axdnd1	1.77385		intergenic
4930579G18Rik	1.76658	Acin1	natural antisense
Gm20617	1.7664		intergenic
AK043153	1.76536	Cacng2	bidirectional
mouselincRNA0715	1.76239		intergenic
XLOC_000997	1.75811	Wnt10a	intronic antisense
DQ716287	1.75655		intergenic
4732487G21Rik	1.75292	Gpatch2l	natural antisense
Gm15425	1.74517		intergenic
Gm23755	1.74505		intergenic
AK140492	1.74298		intergenic
Hbb-bh3	1.74276		intergenic
Gm16169	1.74205	Pacrg	intronic antisense
AW047730	1.74125		intergenic
AK137272	1.73578		intergenic
XLOC_000353	1.73519		intergenic
Gm12566	1.73074		intergenic
1700067G17Rik	1.72896		intergenic
DQ715968	1.72764		intergenic
Cdk16	1.72268	Cdk16	exon sense-overlapping
Ralgps2	1.71828	Ralgps2	exon sense-overlapping
Hoxa11os	1.71545	Hoxa11	natural antisense
B230319C09Rik	1.70706	Tet3	bidirectional
XLOC_023715	1.70688		intergenic
D330022A01Rik	1.70425		intergenic
Vmn2r-ps73	1.70127		intergenic
XLOC_024517	1.69903		intergenic
Stk11	1.69717	Stk11 or Dos	exon sense-overlapping or natural antisense
4930444E06Rik	1.69556		intergenic
Gm11845	1.69237		intergenic
XLOC_015846	1.69199		intergenic
Tecpr1	1.68759	Tecpr1	exon sense-overlapping
A530006G24Rik	1.68278		intergenic
AK015865	1.68167		intergenic
humanlincRNA0479	1.68085		intergenic
Gm13783	1.67678	Acp2	bidirectional
Gm13421	1.67048		intergenic
AK079974	1.67031		intergenic
Pafah1b1-ps1	1.66861		intergenic
Gm13219	1.66413		intergenic
DQ724533	1.661		intergenic
4933433C11Rik	1.65959	4933433C11Rik	exon sense-overlapping
Myh2	1.65936	Myh2	exon sense-overlapping
XLOC_003929	1.6564		intergenic
humanlincRNA0794	1.65622		intergenic
AK085789	1.65384	Kctd1	intronic antisense
Gnao1	1.65313	Gnao1	exon sense-overlapping
XLOC_023885	1.65291		intergenic
Gm26785	1.6516	Tjap1	intronic antisense
B130055M24Rik	1.65042	Zfp689	natural antisense
mouselincRNA1294	1.65038		intergenic
AK053409	1.64869		intergenic
Gm16015	1.6474	Cd38	intronic antisense
XLOC_004326	1.64607		intergenic
AK051857	1.64584	Osbpl1a	natural antisense
Coro7	1.64235	Coro7	exon sense-overlapping
Unc13a	1.63128	Unc13a	exon sense-overlapping
Mir1a-2	1.6283	Mib1	intronic antisense
AK076709	1.62713		intergenic
Gm26580	1.62437	Kcnq5	natural antisense
A730056A06Rik	1.62219	Rgma	natural antisense
humanlincRNA2106	1.62165		intergenic
AK054431	1.62161		intergenic
Vps36	1.61603	Vps36	exon sense-overlapping
D330050I16Rik	1.61208	Sart1	natural antisense
Cacng4	1.61034	Cacng4	exon sense-overlapping
Slc24a5	1.60889	Slc24a5	exon sense-overlapping
Gm15835	1.60879	Cdip1	intron sense-overlapping
XLOC_004161	1.59964		intergenic
Mpc2	1.59948	Mpc2	exon sense-overlapping
Olfr400-ps1	1.59947		intergenic
Gm14081	1.59729		intergenic
4933411K20Rik	1.59525	4933411K20Rik	exon sense-overlapping
humanlincRNA2260	1.59215		intergenic
Gm13748	1.59061	Klf7	natural antisense
D830026I12Rik	1.5896		intergenic
Adam22	1.5887	Adam22	exon sense-overlapping
Gm14840	1.58777		intergenic
Smyd5	1.58609	Smyd5	exon sense-overlapping
XLOC_009790	1.58158		intergenic
Gm20548	1.58142	Wdfy3	natural antisense
9430008C03Rik	1.58118		intergenic
4930455F16Rik	1.57815		intergenic
Fbxw7	1.5761	Fbxw7 or Dear1	exon sense-overlapping or natural antisense
AK136750	1.57355		intergenic
Scn8a	1.57264	Scn8a	exon sense-overlapping
humanlincRNA1366	1.57248		intergenic
Gm24057	1.57188	Colq	intron sense-overlapping
Ap2m1	1.57114	Ap2m1	exon sense-overlapping
Col25a1	1.56249	Col25a1	exon sense-overlapping
1700001G11Rik	1.55822	Trim35	natural antisense
uc.341	1.55515	Hoxc10	natural antisense
humanlincRNA0677	1.55285		intergenic
AK047830	1.54959		intergenic
Spn-ps	1.54593		intergenic
AK139554	1.54451	Immp2l	intronic antisense
AK160359	1.54377	Ube2j2	exon sense-overlapping
AK047461	1.54302		intergenic
AK016894	1.53185		intergenic
2700054A10Rik	1.53151		intergenic
Arhgef18	1.52485	Arhgef18	exon sense-overlapping
AK156710	1.52376	Bmp6	intronic antisense
Gm16168	1.52158	Pacrg	intronic antisense
Gm12147	1.51946	Atp10b	natural antisense
Fblim1	1.51901	Fblim1	exon sense-overlapping
AK135893	1.51659	Itpr2	intronic antisense
AK138792	1.51629		intergenic
AK155781	1.51605	Mtus2	intronic antisense
Rassf10	1.5156	Rassf10	exon sense-overlapping
Heatr6	1.51258	Heatr6	exon sense-overlapping
6030408B16Rik	1.51223		intergenic
Scml1	1.50893		intergenic
Gm26630	1.50305		intergenic
Speer9-ps1	1.5012		intergenic

## Sheet: Down Vehicle DTG vs. GRK
Downregulated cardiac lncRNAs in GRK-beta1AR;miR-150 DTG vs. GRK-beta1AR TG mice subjected to Vehicle (> 2 folds)
Gene Symbol	Fold Change	Associated Gene Name	Relationship
Sprn	0.176101	Sprn	exon sense-overlapping
AK053689	0.185419	Ntng1	exon sense-overlapping
Cpxm2	0.196949	Cpxm2	exon sense-overlapping
A730036I17Rik	0.243678		intergenic
Pak1	0.269972	Pak1	exon sense-overlapping
A730036I17Rik	0.324816		intergenic
AK019733	0.329223		intergenic
Svep1	0.336208	Svep1	exon sense-overlapping
Ccdc141	0.339206	Ccdc141	exon sense-overlapping
AK135066	0.339245		intergenic
Gm13710	0.344912		intergenic
AK052812	0.347248		intergenic
A630089N07Rik	0.361399		intergenic
Gm13966	0.372413	Fmn1	intronic antisense
3010001F23Rik	0.376501	Gpr173	bidirectional
Neat1	0.380242		intergenic
Slc4a4	0.401696	Slc4a4	exon sense-overlapping
4933407E24Rik	0.420532		intergenic
AK032792	0.429651		intergenic
Fam221b	0.431175	Fam221b or Tmem8b	exon sense-overlapping or natural antisense
AK158374	0.44521	Rpl34-ps1 or Rpl34	bidirectional
AK135321	0.446826	Ago3	bidirectional
AK144133	0.446914		intergenic
A230083N12Rik	0.46111	Kdm4c	intronic antisense
XLOC_005233	0.464385		intergenic
XLOC_003979	0.465622		intergenic
4930565N06Rik	0.465716	Golgb1	intronic antisense
Arhgap15	0.472359	Arhgap15	exon sense-overlapping
1110032A03Rik	0.476739	1110032A03Rik and Alg9 or Fdxacb1	exon sense-overlapping and natural antisense
AK044014	0.480338		intergenic
Hmgcll1	0.490206	Hmgcll1	exon sense-overlapping
Gm13901	0.498793		intergenic
Extl2	0.499835	Extl2	exon sense-overlapping
Downregulated cardiac lncRNAs in GRK-beta1AR;miR-150 DTG vs. GRK-beta1AR TG mice subjected to Vehicle (< 2 folds)
Gene Symbol	Fold Change	Associated Gene Name	Relationship
AK217986	0.504216	Ssh2	intron sense-overlapping
AK006677	0.505086		intergenic
AK218226	0.505203		intergenic
Tmcc2	0.505757	Tmcc2	exon sense-overlapping
Gm7823	0.506396		intergenic
AK014162	0.510802		intergenic
Evc2	0.512836	Evc2	exon sense-overlapping
Casp12	0.51722	Casp12	exon sense-overlapping
uc.289	0.522688	1700112E06Rik	intron sense-overlapping
Gm17518	0.523489	Mis18a	bidirectional
Gm8378	0.524675	Ston2	intron sense-overlapping
uc.313	0.526399	Tial1	intronic antisense
Gm12345	0.528627	Efcab5	intronic antisense
Gm15328	0.549827		intergenic
uc.180	0.550615	Ranbp17	intron sense-overlapping
AK157531	0.555748		intergenic
BC038906	0.563809	Cds1	exon sense-overlapping
4933412A08Rik	0.568568	D19Ertd737e	natural antisense
humanlincRNA0307	0.569267		intergenic
Cdcp1	0.572927	Cdcp1	exon sense-overlapping
XLOC_006789	0.578736		intergenic
Gm13789	0.579271	Myo1h or Kctd10	exon sense-overlapping or natural antisense
AK080174	0.589198	Ss18	bidirectional
St8sia6	0.591031	St8sia6	exon sense-overlapping
AK136873	0.598261		intergenic
mouselincRNA1545	0.59834		intergenic
Gm4890	0.610152	Mmaa	bidirectional
AK139189	0.610391	Gpr125	bidirectional
4930404H11Rik	0.611801		intergenic
Gm15149	0.615151		intergenic
TCR-beta chain	0.619289		intergenic
AK044182	0.620317		intergenic
AK156398	0.625575		intergenic
Mfsd2a	0.628453	Mfsd2a	exon sense-overlapping
AK017289	0.637257	H2-L or H2-D1	natural antisense
Gm13663	0.638902		intergenic
XLOC_018946	0.640032		intergenic
AK044674	0.652733	Mxra7	intronic antisense
Rbp7	0.653476	Rbp7	exon sense-overlapping
Pld3	0.655221	Pld3	exon sense-overlapping
Emc8	0.655302	Emc8	exon sense-overlapping
Creg1	0.66001	Creg1	exon sense-overlapping
Gm10714	0.661397		intergenic
Foxo4	0.663461	Foxo4	exon sense-overlapping
Milr1	0.663531	Milr1 or Polg2	exon sense-overlapping or natural antisense
Tyw5	0.66379	Tyw5	exon sense-overlapping

## Sheet: Up ISO DTG vs. GRK
Upregulated cardiac lncRNAs in GRK-beta1AR;miR-150 DTG vs. GRK-beta1AR TG mice subjected to ISO (> 2 folds)
Gene Symbol	Fold Change	Associated Gene Name	Relationship
C130080G10Rik	109.489		intergenic
Cpb1	42.771	Cpb1	exon sense-overlapping
XLOC_020790	36.3694		intergenic
XLOC_019516	32.0394		intergenic
4930442J19Rik	25.8379		intergenic
XLOC_008004	21.554		intergenic
Wdr63	21.3448	Wdr63	exon sense-overlapping
mouselincRNA0455	20.7432		intergenic
AK045951	18.9176		intergenic
4930463O16Rik	18.8493		intergenic
XLOC_020790	18.7055		intergenic
XLOC_005556	18.1283		intergenic
uc.28	15.0725	Srsf11	intronic antisense
XLOC_018193	15.0636		intergenic
4933431E20Rik	14.9497	Gstm5	bidirectional
Gm10007	13.605	Gfra1	natural antisense
Gm7405	13.1011		intergenic
uc.237	12.9714	St18	intronic antisense
AK016969	12.812		intergenic
AK191498	12.6145		intergenic
Gm15207	12.5519		intergenic
humanlincRNA0958	12.177		intergenic
Dgat2l6	11.9265	Dgat2l6	exon sense-overlapping
uc.282	11.2328	Grin1	natural antisense
XLOC_010428	11.2247		intergenic
Gm12288	11.0516		intergenic
Gm12361	10.7469		intergenic
Cd6	10.4851	Cd6	exon sense-overlapping
1700029B22Rik	10.3996	4933402N03Rik	bidirectional
Gm2018	10.2867	Nog	bidirectional
Gnl1	10.0759	Gnl1	exon sense-overlapping
Nbeal2	10.0467	Nbeal2	exon sense-overlapping
humanlincRNA0255	9.92144		intergenic
Glt6d1	9.87195	Glt6d1	exon sense-overlapping
Jakmip2	9.76115	Jakmip2	exon sense-overlapping
humanlincRNA0459	9.67618		intergenic
Gm2373	9.60274		intergenic
Gm11536	9.46558	Hoxb3	intronic antisense
mouselincRNA1337	9.45181		intergenic
uc.128	9.41467		intergenic
XLOC_009514	9.37571	Ptplb	bidirectional
AK157428	9.22185	Veph1	natural antisense
Boll	9.17377	Boll	exon sense-overlapping
Atp11b	9.1094	Atp11b	exon sense-overlapping
AK148803	9.00419		intergenic
AK076711	8.91528		intergenic
Gm14825	8.77459		intergenic
Gm14875	8.76746		intergenic
Dnah9	8.71846	Dnah9	exon sense-overlapping
Gm12644	8.64762		intergenic
Gm11212	8.40134		intergenic
Gm14575	8.38364		intergenic
Gm14549	8.25786		intergenic
uc.402	8.25498	Rpgrip1l	intronic antisense
XLOC_005456	8.17485		intergenic
Gm14858	8.14757	Cited1	bidirectional
1700008K24Rik	8.07506		intergenic
Gm3242	8.03135		intergenic
humanlincRNA2237	8.02064		intergenic
AK085942	7.96367	Thoc7	natural antisense
AK036358	7.91971	Ctnna3	intronic antisense
AK017182	7.82006		intergenic
Ndst3	7.80961	Ndst3	exon sense-overlapping
1700119H24Rik	7.80582	Mylk	intronic antisense
XLOC_014612	7.72456		intergenic
Gm13110	7.68452		intergenic
Gm12303	7.61708	Stx8	intronic antisense
Gm11490	7.58918	Ppm1e	intronic antisense
XLOC_013743	7.53261		intergenic
XLOC_016284	7.50521		intergenic
Gm15575	7.42121	B4galt4	intronic antisense
Hspe1-ps4	7.40251		intergenic
mouselincRNA0086	7.39006		intergenic
4930444F02Rik	7.38441		intergenic
Pea15b	7.36684		intergenic
Vmn2r-ps82	7.29926		intergenic
Als2	7.23373	Als2	exon sense-overlapping
XLOC_008018	7.18183		intergenic
4930473O22Rik	7.15391		intergenic
Crip3	7.12943	Crip3	exon sense-overlapping
Terc	7.12129		intergenic
1600019K03Rik	7.11964		intergenic
AK089576	7.11652	Ptgs1	natural antisense
AK014901	7.03591	Parpbp	intronic antisense
Gm14912	6.94834		intergenic
Ccl25	6.93108	Ccl25	exon sense-overlapping
humanlincRNA0931	6.92596		intergenic
humanlincRNA0011	6.8505		intergenic
Gm12970	6.83999	Sdc3	intronic antisense
XLOC_015250	6.83348		intergenic
mouselincRNA0739	6.76934		intergenic
XLOC_005092	6.76729		intergenic
4933407K13Rik	6.74614		intergenic
AK033311	6.74068	Gng2	natural antisense
XLOC_009815	6.73958		intergenic
uc.273	6.70499	Pbx3	intronic antisense
XLOC_003626	6.62558		intergenic
AK039610	6.60756	Zfp954	bidirectional
Gm8810	6.51462		intergenic
AK141342	6.50528	T	bidirectional
XLOC_000353	6.46205		intergenic
AK158891	6.42116		intergenic
AK136771	6.28211		intergenic
Rps15a-ps6	6.28019	Nudcd3	intron sense-overlapping
Sytl4	6.20266	Sytl4	exon sense-overlapping
humanlincRNA0789	6.16907		intergenic
Gm15848	6.1507		intergenic
Tbx15	6.13798	Tbx15	exon sense-overlapping
uc.239	6.1206	Tox	intronic antisense
AK006053	6.10658		intergenic
Gm12155	6.10135		intergenic
Gm16256	6.08816	Rapgef3	natural antisense
AK039659	6.07204	Sorbs2	intronic antisense
1700029B22Rik	6.06736	4933402N03Rik	bidirectional
AK156635	6.02617	F830045P16Rik	intronic antisense
Olfr446	6.01971		intergenic
uc.256	5.98697	Elavl2	exon sense-overlapping
AK158974	5.94879		intergenic
AK036494	5.92932		intergenic
XLOC_008924	5.88594		intergenic
AK086330	5.85642		intergenic
Gm11905	5.77413		intergenic
AK041974	5.77329		intergenic
2610035F20Rik	5.73361	Zic2	bidirectional
Gm15510	5.72996	Ccdc106	natural antisense
Gm4719	5.72858		intergenic
AK015664	5.72379		intergenic
Gm13173	5.71341		intergenic
AK144704	5.69215		intergenic
Gm15243	5.6831	Phka2	natural antisense
humanlincRNA0076	5.65113		intergenic
Gjb6	5.62949	Gjb6	exon sense-overlapping
XLOC_011861	5.60535		intergenic
Ndufaf5	5.60137	Ndufaf5	exon sense-overlapping
Gm15189	5.58701		intergenic
G630055G22Rik	5.55093	Gm5506	intron sense-overlapping
humanlincRNA0495	5.52082		intergenic
C130021I20Rik	5.49598	Lmx1b	bidirectional
Gm11422	5.48146	Cct6b	intronic antisense
Gm11816	5.44954	Clvs1	intronic antisense
AK155038	5.4458	Elavl2	intronic antisense
1700021L23Rik	5.43079		intergenic
Tmem132c	5.42071	Tmem132c	exon sense-overlapping
Gm16075	5.37518	Rph3al	intronic antisense
Gm13059	5.36494	Fhad1	intronic antisense
AK077046	5.35143		intergenic
XLOC_026431	5.32182		intergenic
TCONS_00025081	5.32154		intergenic
Gm20796	5.29537		intergenic
Ces2a	5.29002	Ces2a	exon sense-overlapping
uc.448	5.25516	Zfp536	intronic antisense
humanlincRNA0229	5.25369		intergenic
Gm10578	5.23851	Ebf3	intronic antisense
AK144610	5.23093	Lekr1	intronic antisense
Galnt3	5.22801	Galnt3	exon sense-overlapping
AK087672	5.21598		intergenic
Gm14014	5.21394		intergenic
mouselincRNA0139	5.20873		intergenic
AK045196	5.20245	Zrsr2	natural antisense
Gm3765	5.17755		intergenic
Gm24248	5.1763		intergenic
AK018576	5.153		intergenic
AK029768	5.14928		intergenic
DQ707326	5.13636		intergenic
AU015791	5.11704		intergenic
XLOC_015250	5.07738		intergenic
C230014O12Rik	5.07501		intergenic
humanlincRNA0546	5.04877		intergenic
EU234017	5.02346		intergenic
humanlincRNA2316	5.00728		intergenic
Tcl1	4.9875	Tcl1	exon sense-overlapping
Gm21972	4.97862	Psmd1 or Armc9	exon sense-overlapping
B230323A14Rik	4.96908	Foxb1	bidirectional
uc.133	4.9529	Rsrc1	intronic antisense
Gm14649	4.94952		intergenic
XLOC_006707	4.94917		intergenic
Prr14l	4.9376	Prr14l	exon sense-overlapping
Med19	4.93387	Med19	exon sense-overlapping
Gm12860	4.93203		intergenic
mouselincRNA0725	4.92977		intergenic
uc.358	4.9		intergenic
AK142659	4.89086		intergenic
Safb2	4.88704	Safb2	exon sense-overlapping
Osm	4.85321	Osm	exon sense-overlapping
4931408D14Rik	4.83947		intergenic
XLOC_013838	4.80844		intergenic
Prph2	4.79715	Prph2	exon sense-overlapping
Gm13818	4.79605	Ext2	intronic antisense
AK047632	4.79574	Slc12a6	natural antisense
Rad51c	4.78738	Rad51c	exon sense-overlapping
Gm14638	4.78373		intergenic
Gm9133	4.7678		intergenic
Wdr5	4.75771	Wdr5	exon sense-overlapping
Gm14871	4.75565		intergenic
Defa-ps4	4.74184		intergenic
Gm13505	4.73528		intergenic
C030013G03Rik	4.73348	Slc22a3	intronic antisense
mouselincRNA0569	4.72921		intergenic
Gm10505	4.71509		intergenic
AK029357	4.71179	Hif3a	intronic antisense
AK041375	4.70084		intergenic
AK153575	4.69471		intergenic
Gm11244	4.69273	Ptprd	intron sense-overlapping
uc.183	4.6883	Fbxw11	natural antisense
Gm14314	4.68338		intergenic
XLOC_006216	4.68023		intergenic
AK146386	4.65084	Iqgap2	intronic antisense
BC040754	4.64616	Nfasc	intronic antisense
AK005987	4.64563	St6galnac3	intron sense-overlapping
Gm26856	4.64425	Prmt3	natural antisense
mouselincRNA0288	4.6437		intergenic
Tnip3	4.64052	Tnip3	exon sense-overlapping
mouselincRNA0079	4.63894		intergenic
Dpysl5	4.6122	Dpysl5	exon sense-overlapping
XLOC_008775	4.60908		intergenic
Pag1	4.60803	Pag1	exon sense-overlapping
AK020973	4.6006		intergenic
Focad	4.58354	Focad	exon sense-overlapping
Cxcl11	4.57851	Art3	intronic antisense
Gm14723	4.57018		intergenic
1700012A03Rik	4.56872	1700012A03Rik	exon sense-overlapping
Zfp85os	4.55638	Zfp85	natural antisense
4930593A02Rik	4.55412	Siah2	bidirectional
Gm381	4.5491		intergenic
Gm13046	4.5365		intergenic
AK029023	4.53239	Mgll	natural antisense
Gm22207	4.52487		intergenic
AK078684	4.52303	Ldlrad4	intronic antisense
Six3os1	4.52294		intergenic
Gm15685	4.4963		intergenic
Acat2	4.48895	Acat2	exon sense-overlapping
AK016049	4.487		intergenic
AK148584	4.48342		intergenic
Gm17117	4.47979	Dock3	intronic antisense
Proca1	4.47726	Proca1	exon sense-overlapping
Gm12994	4.47342		intergenic
Cbwd1	4.4621	Cbwd1	exon sense-overlapping
Cacnb1	4.45047	Cacnb1	exon sense-overlapping
Gm20451	4.44945		intergenic
uc.118	4.44531		intergenic
mouselincRNA1631	4.44457		intergenic
Gm13033	4.44356	Stx12	bidirectional
AK157533	4.44164		intergenic
Gm13483	4.4381	Mmadhc	bidirectional
DQ701436	4.43265		intergenic
Pmis2	4.43173		intergenic
AK042845	4.43019	Pcdha1, Pcdha2, Pcdha3, Pcdha4-g, Pcdha4, Pcdha5, Pcdha6, Pcdha7, Pcdha8, Pcdha9, Pcdha10, Pcdha11, Pcdha12, Pcdhac1, or Pcdhac2	intronic antisense
XLOC_025325	4.42897		intergenic
1700007P06Rik	4.41579	Spata17	intronic antisense
AK156812	4.39769		intergenic
AK044208	4.38108		intergenic
AK156974	4.37218		intergenic
AK006186	4.37023		intergenic
XLOC_012224	4.3605		intergenic
AK089761	4.35968		intergenic
Fam3b	4.34724	Fam3b	exon sense-overlapping
XLOC_026756	4.33902		intergenic
Gm17205	4.3313	Dock3	intronic antisense
XLOC_020760	4.32933		intergenic
DQ540480	4.31029		intergenic
Rab3b	4.30939	Rab3b	exon sense-overlapping
AK050061	4.30758		intergenic
XLOC_020933	4.30255		intergenic
AK086683	4.30169		intergenic
DQ703447	4.29706		intergenic
AK084368	4.28424		intergenic
Tpte	4.26152	Tpte	exon sense-overlapping
Paqr7	4.24976	Paqr7	exon sense-overlapping
1700026D11Rik	4.23671		intergenic
AK018780	4.22688		intergenic
Gm16481	4.22343		intergenic
AK038711	4.20815		intergenic
XLOC_017302	4.18602		intergenic
XLOC_018596	4.18596		intergenic
AK157505	4.17934		intergenic
Gm12196	4.17259		intergenic
XLOC_017302	4.17206		intergenic
XLOC_015658	4.1542		intergenic
Gm15270	4.14992		intergenic
AK133259	4.14797		intergenic
Gm16227	4.13985		intergenic
XLOC_021633	4.13936		intergenic
Gm12576	4.13392		intergenic
AK133086	4.13182	Kcng1	natural antisense
Lmtk3	4.13016	Lmtk3	exon sense-overlapping
Arsa	4.12394	Arsa	exon sense-overlapping
Meg3	4.11738		intergenic
Apoa1	4.11444	Apoa1	exon sense-overlapping
Hnf4a	4.11074	Hnf4a	exon sense-overlapping
Fbxo16	4.10181	Fbxo16	exon sense-overlapping
Gm3764	4.08471		intergenic
Glra3	4.0769	Glra3	exon sense-overlapping
XLOC_016682	4.06989	BC055111	bidirectional
Prr5l	4.06216	Prr5l	exon sense-overlapping
1700007J10Rik	4.05493	Mprip	natural antisense
uc.191	4.0423		intergenic
D030024E09Rik	4.0382		intergenic
XLOC_023643	4.03322		intergenic
XLOC_000073	4.03062		intergenic
AK011318	4.01985		intergenic
Gm14283	4.01719		intergenic
Gm12445	4.01381		intergenic
humanlincRNA0740	4.00663		intergenic
humanlincRNA1655	4.00246		intergenic
Otub2	3.96681	Otub2	exon sense-overlapping
Klhl23	3.95857	Klhl23	exon sense-overlapping
mouselincRNA1630	3.94897		intergenic
humanlincRNA1645	3.94264		intergenic
Gm18833	3.92714		intergenic
AA465934	3.9182		intergenic
Tex29	3.91409	Tex29	exon sense-overlapping
Paxbp1	3.90627	Paxbp1	exon sense-overlapping
mouselincRNA0065	3.89682		intergenic
Gm2694	3.88742	Cbln1	bidirectional
Gm14579	3.88734	Gm362	bidirectional
humanlincRNA0955	3.88621		intergenic
Gm11635	3.88502	LOC666331	exon sense-overlapping
A830093I24Rik	3.88364	Fam228b	exon sense-overlapping
Gm5778	3.87812		intergenic
AK156384	3.8756	Pex3	natural antisense
Ccdc30	3.86193	Ccdc30	exon sense-overlapping
Sumf2	3.86026	Sumf2	exon sense-overlapping
Gm12939	3.8593		intergenic
Gm14640	3.85917		intergenic
AK036023	3.85442		intergenic
Gm20519	3.85243	AB124611	intronic antisense
AK142725	3.85164		intergenic
Gm18409	3.84705		intergenic
DQ717383	3.84262		intergenic
Smpd5	3.83827	Smpd5	exon sense-overlapping
Smpd5	3.83827	Oplah	natural antisense
Gm13066	3.83742	Ctnnbip1	natural antisense
Gm13360	3.83218		intergenic
D430040D24Rik	3.8265	Fam178b or Sema4c	natural antisense
Gm26550	3.81874	Lypd3	natural antisense
E030013I19Rik	3.81553	Itga8	natural antisense
Gm25455	3.80898		intergenic
AK006397	3.80242	Iqgap1	natural antisense
Csrnp3	3.79919	Csrnp3	exon sense-overlapping
Gm17192	3.79825		intergenic
Shroom2	3.79176	Shroom2	exon sense-overlapping
XLOC_007515	3.78536		intergenic
humanlincRNA0646	3.78493		intergenic
BC049966	3.77746		intergenic
AK076845	3.77438	Slc16a7	intronic antisense
Speer1-ps1	3.77078		intergenic
XLOC_022819	3.76475		intergenic
1700125G22Rik	3.75649	Ect2	bidirectional
Gm22217	3.75555		intergenic
humanlincRNA0635	3.7532		intergenic
humanlincRNA1166	3.75		intergenic
Gm7841	3.74993		intergenic
XLOC_005827	3.74974		intergenic
Gm13663	3.74965		intergenic
Fntb	3.74864	Fntb or Churc1	exon sense-overlapping
AK161725	3.74846		intergenic
humanlincRNA0212	3.74016		intergenic
2010111I01Rik	3.73533	2010111I01Rik	exon sense-overlapping
Rnf128	3.73355	Rnf128	exon sense-overlapping
Gm13332	3.70413		intergenic
4930503B20Rik	3.70413	4930503B20Rik	exon sense-overlapping
DQ705702	3.69111		intergenic
Alas1	3.6908	Alas1	exon sense-overlapping
AA415398	3.68649	AA415398	exon sense-overlapping
Mpped2	3.67779	Mpped2	exon sense-overlapping
BC053974	3.67478	Usp3	exon sense-overlapping
Syt1	3.67324	Syt1	exon sense-overlapping
Gm11512	3.67007	Stxbp4	intron sense-overlapping
Fscn3	3.66943	Fscn3	exon sense-overlapping
DQ719307	3.66728		intergenic
XLOC_010800	3.66695		intergenic
AK158089	3.66518	Vps53	intronic antisense
XLOC_025930	3.65848		intergenic
AK089614	3.65339		intergenic
XLOC_006065	3.65078		intergenic
4930404A05Rik	3.6485		intergenic
Mipol1	3.64825	Prps1l3 or Mipol1	exon sense-overlapping
Gm14204	3.64367	Slc32a1	bidirectional
XLOC_002537	3.6345		intergenic
Gm20459	3.63077	Akap2 or Palm2	exon sense-overlapping
6330418K02Rik	3.63062	Gal3st4	natural antisense
Prkag3	3.62382	Prkag3	exon sense-overlapping
XLOC_021497	3.62193		intergenic
humanlincRNA1456	3.61769		intergenic
Gm15877	3.61179	2900092C05Rik	intron sense-overlapping
Gm14104	3.61144	Crls1	natural antisense
Vps4a	3.60938	Vps4a	exon sense-overlapping
AK139755	3.60576	Lrp1b	intronic antisense
mouselincRNA1377	3.60216		intergenic
XLOC_007008	3.59383		intergenic
Gm16125	3.59056	Sdha	intronic antisense
AK157061	3.58474	Il1rapl1	intronic antisense
4930423M02Rik	3.58367		intergenic
Gm12449	3.58032		intergenic
AK015570	3.57904	Lypd6b	intronic antisense
2610028E06Rik	3.57127		intergenic
Gm16225	3.56472	Runx3	bidirectional
XLOC_005444	3.56448		intergenic
Rpl9	3.56423	Rpl9	exon sense-overlapping
AK157617	3.56049		intergenic
Rmnd5a	3.5591	Rmnd5a	exon sense-overlapping
Gm14330	3.54954	Grin2b	intronic antisense
Ido2	3.54829		intergenic
Pacrg	3.54244	Pacrg	exon sense-overlapping
AK039837	3.53806		intergenic
Zfp783	3.53792		intergenic
BC018473	3.53644		intergenic
humanlincRNA0566	3.53565		intergenic
Gm16215	3.53334	Clca4	intronic antisense
Nrbp1	3.52329	Nrbp1	exon sense-overlapping
Gm14946	3.52222		intergenic
AK083058	3.51802		intergenic
AK154351	3.51672	Lmtk2	natural antisense
Gm7056	3.51629		intergenic
Mup11	3.50986	Mup11	exon sense-overlapping
Gm4287	3.5094		intergenic
AK015974	3.50665		intergenic
humanlincRNA1094	3.50573		intergenic
4930405P13Rik	3.49502	Scpep1	natural antisense
Gm6368	3.49357		intergenic
XLOC_007118	3.49129		intergenic
6330418K02Rik	3.48883	Gal3st4	natural antisense
XLOC_005831	3.48177		intergenic
DQ693259	3.47759		intergenic
XLOC_000997	3.47752	Wnt10a	intronic antisense
humanlincRNA1283	3.46572		intergenic
AK018281	3.46285		intergenic
XLOC_020760	3.45406		intergenic
AK016725	3.4482		intergenic
XLOC_027074	3.44644		intergenic
Cela3b	3.44544	Cela3b	exon sense-overlapping
AK157111	3.4366		intergenic
Gm16226	3.4338		intergenic
AK005917	3.4299		intergenic
AK138620	3.42987		intergenic
humanlincRNA0644	3.42938		intergenic
Gm2788	3.42876	E2f8	natural antisense
AK157067	3.42176		intergenic
AK016122	3.41965		intergenic
humanlincRNA2433	3.41958		intergenic
TCONS_00008279	3.41855		intergenic
AK030131	3.41697		intergenic
XLOC_023715	3.41372		intergenic
Gm12525	3.4078		intergenic
4933405E24Rik	3.40373		intergenic
Dscaml1	3.40308	Dscaml1	exon sense-overlapping
Ankrd13d	3.39781	Ankrd13d	exon sense-overlapping
Gm24534	3.38814		intergenic
AK016822	3.38638		intergenic
TCONS_00020982	3.38578		intergenic
Gm14617	3.38384		intergenic
uc.220	3.37829		intergenic
XLOC_018569	3.37829		intergenic
Gm13846	3.37807		intergenic
Il20ra	3.37683	Il20ra	exon sense-overlapping
AK156639	3.37574		intergenic
uc.73	3.37109	Gtdc1	intronic antisense
AK156193	3.37092		intergenic
AK145215	3.36825		intergenic
Gm16032	3.36138		intergenic
AK149959	3.3612		intergenic
Gm20664	3.35985		intergenic
XLOC_013800	3.35946		intergenic
mouselincRNA1612	3.35894		intergenic
AK139912	3.35332	Ush2a	intronic antisense
mouselincRNA1392	3.35223		intergenic
1700097N02Rik	3.35069	Dnah8	bidirectional
AK015187	3.34839	Map3k9	bidirectional
Gm7457	3.34737	St8sia1	natural antisense
Ptch2	3.34299	Ptch2	exon sense-overlapping
AK013627	3.34		intergenic
DQ704965	3.33757		intergenic
DQ702939	3.33347		intergenic
AK039907	3.33174		intergenic
Greb1	3.3299	Greb1	exon sense-overlapping
Gm15436	3.32727		intergenic
Raxos1	3.32555	Rax	natural antisense
Dcun1d2	3.32502	Dcun1d2 or Tmco3	exon sense-overlapping or natural antisense
XLOC_020211	3.30729		intergenic
Gm16465	3.30332		intergenic
Pnma2	3.30017	Pnma2	exon sense-overlapping
mouselincRNA1224	3.29555		intergenic
Prdm15	3.29482	Prdm15	exon sense-overlapping
Kcna4	3.29281	Kcna4	exon sense-overlapping
AK044526	3.29276	Fam184b	natural antisense
AK016740	3.28686		intergenic
3110003A17Rik	3.28603	Abracl	exon sense-overlapping
Cdc14b	3.27694	Cdc14b	exon sense-overlapping
AK085955	3.27493		intergenic
Gm14200	3.27392	Ralgapb	intronic antisense
BC033916	3.27084		intergenic
Gm7340	3.27065		intergenic
A930038B10Rik	3.26705		intergenic
Smad6	3.26638	Smad6	exon sense-overlapping
DQ557584	3.26359		intergenic
Gm14747	3.26336		intergenic
Pdzd11	3.26289	Pdzd11	exon sense-overlapping
humanlincRNA1824	3.25924		intergenic
0610005C13Rik	3.25908	Bcat2	intronic antisense
Gm14827	3.25789		intergenic
AK043153	3.25519	Cacng2	bidirectional
Prima1	3.25383	Prima1	exon sense-overlapping
Padi4	3.25173	Padi4	exon sense-overlapping
Bub1b	3.25024	Bub1b	exon sense-overlapping
mouselincRNA0079	3.24717		intergenic
uc.473	3.24549	Nlgn3	natural antisense
mouselincRNA0398	3.24289		intergenic
AK015983	3.24227		intergenic
mouselincRNA1339	3.24155		intergenic
Gm18336	3.2361		intergenic
Gm13884	3.23437		intergenic
4930556N09Rik	3.23414		intergenic
AK015962	3.23034	Hist3h2a	natural antisense
AK090196	3.22891		intergenic
Mief2	3.22734	Mief2	exon sense-overlapping
5730412P04Rik	3.22637		intergenic
XLOC_017294	3.22416		intergenic
uc.155	3.22234	Otp	exon sense-overlapping
AK148321	3.22099		intergenic
uc.156	3.21881		intergenic
mouselincRNA0528	3.21759		intergenic
Csdc2	3.2113	Csdc2	exon sense-overlapping
Gm26861	3.2112	Chrm3	intronic antisense
AK005576	3.2096		intergenic
AK016094	3.20945		intergenic
Clec4g	3.2081	Clec4g	exon sense-overlapping
4930528G23Rik	3.20784		intergenic
Col9a2	3.20296	Col9a2	exon sense-overlapping
AK054202	3.19908		intergenic
AK076676	3.19593	Gm1322	intronic antisense
humanlincRNA0721	3.1954		intergenic
Gm15833	3.19509	Mettl21e	intronic antisense
Gm11343	3.19425	Lrrc16a	intronic antisense
humanlincRNA1230	3.18855		intergenic
4922501C03Rik	3.18633	4922501C03Rik	exon sense-overlapping
XLOC_020328	3.1846		intergenic
humanlincRNA1167	3.18345		intergenic
Nt5c1b	3.18195	Nt5c1b	exon sense-overlapping
Ttll9	3.18136	Ttll9	exon sense-overlapping
AK047583	3.18124	Brpf1	bidirectional
Bnip3l	3.17923	Bnip3l	exon sense-overlapping
XLOC_021491	3.17754		intergenic
Gm15787	3.17474	Chfr	intronic antisense
Gm15936	3.17169	Slc5a1	intron sense-overlapping
Serac1	3.16735	Serac1	exon sense-overlapping
humanlincRNA0538	3.16463		intergenic
AK138334	3.16359	Enox1	intronic antisense
4921513I03Rik	3.16324		intergenic
mouselincRNA0154	3.16235		intergenic
DQ692763	3.15553		intergenic
Aurkb	3.15463	Aurkb	exon sense-overlapping
XLOC_023712	3.1536		intergenic
Ddx58	3.1516	Ddx58	exon sense-overlapping
Olfr343-ps1	3.1511		intergenic
AK084468	3.1421		intergenic
XLOC_013840	3.13427		intergenic
XLOC_008776	3.13402		intergenic
6430710C18Rik	3.13288		intergenic
Gm12006	3.13081		intergenic
humanlincRNA2217	3.13064		intergenic
humanlincRNA0406	3.12979		intergenic
Gm11857	3.12509		intergenic
AK006729	3.12228		intergenic
AK045655	3.11859		intergenic
Gm11502	3.11633		intergenic
Col4a2	3.11106	Col4a2	exon sense-overlapping
AK044569	3.10789	Egf	natural antisense
Gm13847	3.10417		intergenic
Gm13888	3.10342		intergenic
Gm5262	3.10209		intergenic
humanlincRNA0712	3.09867		intergenic
Gm12255	3.09706	Olfr330	intron sense-overlapping
C230038L03Rik	3.09446	Nars2	natural antisense
Abca16	3.09008		intergenic
TCONS_00011022	3.08889		intergenic
Cdc42bpg	3.08852	Cdc42bpg	exon sense-overlapping
RP24-448C16.2	3.08485		intergenic
Tmem120b	3.08465	Tmem120b	exon sense-overlapping
FJ541085	3.08167		intergenic
uc.243	3.0808	Zfhx4	intron sense-overlapping
E130307A14Rik	3.07989	Traf3ip2	natural antisense
XLOC_011323	3.07983		intergenic
Gm11201	3.07983	Ksr1	natural antisense
Acss1	3.07796	Acss1	exon sense-overlapping
4930428N03Rik	3.07526		intergenic
Gm13122	3.07168		intergenic
Zic5	3.07023	Zic5	exon sense-overlapping
Gm14677	3.07018		intergenic
Olfr754-ps1	3.06851		intergenic
DQ694142	3.06798		intergenic
Sox2ot	3.06591		intergenic
Gm13338	3.06396		intergenic
Gm11241	3.06335		intergenic
XLOC_015598	3.06324	Clca6	intronic antisense
Gm11466	3.06239		intergenic
DQ543983	3.05948		intergenic
9330179D12Rik	3.05861	Ccnd2	intronic antisense
humanlincRNA1364	3.05845		intergenic
Repin1	3.05685	Repin1	exon sense-overlapping
Gm5229	3.05151		intergenic
Gm7568	3.05094	Stau2	intronic antisense
XLOC_011135	3.04657	Nme5	intronic antisense
Spint2	3.0459	Spint2	exon sense-overlapping
DQ717534	3.0453		intergenic
B430212C06Rik	3.04469	Cidea	natural antisense
uc.132	3.04393	Rsrc1	intronic antisense
AK168746	3.04143	Myo9a	natural antisense
mouselincRNA0219	3.03764		intergenic
uc.223	3.03502	Foxp2	intron sense-overlapping
Scube2	3.03466	Scube2	exon sense-overlapping
2810471M01Rik	3.03324		intergenic
AK156680	3.0321		intergenic
D330041H03Rik	3.02813		intergenic
A530058N18Rik	3.02327	Gjd2	natural antisense
Gm12040	3.02249		intergenic
AK006774	3.01917		intergenic
AK021278	3.01292	Ntrk2	intronic antisense
mouselincRNA0919	3.01226		intergenic
Lamtor2	3.0115	Lamtor2	exon sense-overlapping
Gm15165	3.01095		intergenic
Gm8839	3.00873		intergenic
humanlincRNA2266	3.00822		intergenic
TCONS_00034216	3.0079		intergenic
Gm11929	3.00571		intergenic
Gm20446	3.0054		intergenic
uc.442	3.00485	Zfp407	intron sense-overlapping
AB349106	3.00465	Kif4	natural antisense
Vmn1r-ps108	3.00341		intergenic
AK135717	3.00183		intergenic
Gm5287	3.00159		intergenic
humanlincRNA0469	2.99995		intergenic
AK140667	2.99897		intergenic
Gm15635	2.99815	Slco2b1	natural antisense
Mylpf	2.99579	Mylpf	exon sense-overlapping
Gm13263	2.99189		intergenic
uc.477	2.99166	Plp1	natural antisense
2810011L19Rik	2.99033		intergenic
Grhl2	2.98837	Grhl2	exon sense-overlapping
Gm20701	2.98789	Trip11	intronic antisense
Gm14651	2.9878		intergenic
Gm14964	2.98663	Nrxn2	natural antisense
AK157082	2.9829	Fto	intronic antisense
AK137535	2.98289	Dusp2	bidirectional
4930401G09Rik	2.98265		intergenic
Gm15196	2.97888		intergenic
AK153896	2.97823		intergenic
Gm14599	2.9773		intergenic
Cyp2c29	2.97705	Cyp2c29	exon sense-overlapping
Hectd3	2.97485	Hectd3	exon sense-overlapping
AK041605	2.97439		intergenic
Fa2h	2.97376	Fa2h	exon sense-overlapping
Gm14834	2.97294		intergenic
AK146131	2.96529		intergenic
AK016393	2.96514		intergenic
Gm12973	2.96512		intergenic
Sox10	2.96352	Sox10	exon sense-overlapping
Gm11348	2.9622	Dcdc2a	intronic antisense
Pla2g1b	2.95674	Pla2g1b	exon sense-overlapping
AK133439	2.95634		intergenic
AK029223	2.9545		intergenic
TCRB	2.95235	Gm5409, Try10, Gm5771, or Try4 and Try5, Gm10334, or Prss3	intron sense-overlapping and intronic antisense
humanlincRNA0813	2.95123		intergenic
BC048001	2.95071	Tmem200a	natural antisense
Ankdd1b	2.94888	Ankdd1b	exon sense-overlapping
Gm14426	2.94869		intergenic
4933425B07Rik	2.94561		intergenic
Gm11783	2.94487		intergenic
AK133451	2.94393		intergenic
Pax3	2.94211	Pax3	exon sense-overlapping
Arhgap1	2.94115	Arhgap1	exon sense-overlapping
4933406J08Rik	2.93962	4933406J08Rik	exon sense-overlapping
AK138240	2.93805		intergenic
4921536K21Rik	2.93695	4921536K21Rik	exon sense-overlapping
Gm12974	2.93621		intergenic
Armc7	2.93618	Armc7	exon sense-overlapping
AK156794	2.93578	Sesn2	intronic antisense
AK145794	2.93531		intergenic
Gm12596	2.93286		intergenic
Gm12482	2.93193		intergenic
Gm4917	2.92925		intergenic
Gm13372	2.92864	Col5a1	natural antisense
4930474H20Rik	2.92359		intergenic
AK041368	2.92344	Dym	intronic antisense
Nr1h3	2.92142	Nr1h3	exon sense-overlapping
2410088K16Rik	2.91843		intergenic
Tcrb	2.91532		intergenic
mouselincRNA1453	2.91394		intergenic
4930444F02Rik	2.91344		intergenic
Dclre1c	2.91252	Dclre1c	exon sense-overlapping
mouselincRNA0770	2.91232		intergenic
AK219036	2.91154	Tbc1d22a	natural antisense
mouselincRNA0774	2.90682		intergenic
9330198N18Rik	2.90663		intergenic
Fth-ps2	2.90396	Braf	intron sense-overlapping
Gm20396	2.9032	Rbms3	intronic antisense
AK041727	2.9031		intergenic
Bik	2.90309	Bik	exon sense-overlapping
humanlincRNA1808	2.90181		intergenic
Gm16244	2.90021	Hps1	natural antisense
Gm15011	2.90007	Rbm41	intronic antisense
Polg2	2.89972	Polg2	exon sense-overlapping
Rxrb	2.89776	Rxrb	exon sense-overlapping
Gm14884	2.89697	Jade3	bidirectional
Fam213b	2.89482	Fam213b	exon sense-overlapping
Fam213b	2.89482	Mmel1	natural antisense
Scgn	2.89263	Scgn	exon sense-overlapping
Gm19932	2.89153		intergenic
DQ684838	2.8915		intergenic
DQ692255	2.89116		intergenic
Gm15230	2.89075		intergenic
Ctrcos	2.89041	Ctrc	intronic antisense
Gm11198	2.88992	Nf1	intronic antisense
Gm16191	2.8887	Pxt1	natural antisense
Vars2	2.88764	Vars2	exon sense-overlapping
TCR-alpha chain	2.88571		intergenic
Gm12408	2.8839		intergenic
BC079901	2.88318		intergenic
2610203C20Rik	2.88149		intergenic
1810053B23Rik	2.87911		intergenic
DQ706049	2.87787		intergenic
Gm13617	2.87633	Csrnp3	intronic antisense
Tctn2	2.87576		intergenic
DQ541050	2.8738		intergenic
humanlincRNA1382	2.87222		intergenic
DQ720427	2.87213		intergenic
Gm11750	2.87134	Rbfox3	intronic antisense
Gm13806	2.86956		intergenic
Gm12982	2.86413		intergenic
Gm16030	2.86117	Egflam	intronic antisense
AK077805	2.86071	Gpc1	intronic antisense
Gm8935	2.86058		intergenic
AK089777	2.85873		intergenic
XLOC_021126	2.85861	Sox6	natural antisense
Gm17169	2.85781	Inpp4b	intronic antisense
Gm16243	2.85665	Pde8b	intronic antisense
XLOC_001914	2.85374		intergenic
1700084E18Rik	2.85198	Lrrc8a	natural antisense
Olfr408-ps1	2.85192		intergenic
Gm13778	2.85058	Rapsn	natural antisense
Gm14936	2.8498		intergenic
DQ727057	2.84829		intergenic
XLOC_002158	2.84669	Cnksr3	bidirectional
4930419G24Rik	2.84641	Pex5l	intronic antisense
Gm14340	2.84443		intergenic
AK019810	2.8442		intergenic
Gm19897	2.84378	Sirt2	natural antisense
Gm6132	2.84181		intergenic
humanlincRNA1553	2.84023		intergenic
AK036033	2.83884		intergenic
Nelfe	2.83631	Nelfe	exon sense-overlapping
Gm11873	2.83599	Nkain3	intronic antisense
humanlincRNA0312	2.83508		intergenic
Nmi	2.83364	Nmi	exon sense-overlapping
AK154437	2.83189		intergenic
AK134720	2.83167		intergenic
Gm23069	2.82908		intergenic
XLOC_005827	2.8273		intergenic
AK054165	2.82711		intergenic
Gm8321	2.82522		intergenic
AK138450	2.82231		intergenic
Tsc22d3	2.82196	Tsc22d3	exon sense-overlapping
Gm11591	2.82192		intergenic
XLOC_013897	2.81859		intergenic
AK006664	2.817		intergenic
AK076935	2.81624		intergenic
Vmn1r-ps67	2.81407		intergenic
XLOC_026432	2.80983		intergenic
AK135753	2.80772		intergenic
DQ691429	2.80647		intergenic
Rpl7a-ps9	2.80579	Cpeb1	intronic antisense
AK049221	2.80561		intergenic
DQ716051	2.80488		intergenic
Gpr68	2.80241	Gpr68	exon sense-overlapping
AK149332	2.79962		intergenic
AK142343	2.79929		intergenic
AK137845	2.79794		intergenic
AK041658	2.79792		intergenic
humanlincRNA0513	2.79521		intergenic
Gm6587	2.79387		intergenic
AK144037	2.79286		intergenic
mouselincRNA1309	2.79234		intergenic
4930451C15Rik	2.78804	4930451C15Rik	exon sense-overlapping
uc.173	2.78726	Ube2b	exon sense-overlapping
Gm13359	2.78524		intergenic
uc.1	2.78483	Pex14	intronic antisense
Gm15665	2.78434	Stxbp5l	intron sense-overlapping
AK015712	2.78403	Smpd3	intronic antisense
Gm17157	2.78373	Ulk4	intronic antisense
XLOC_024527	2.77902		intergenic
AK089755	2.77671		intergenic
Gm11656	2.77657		intergenic
Gcom1	2.77581	Myzap or Polr2m	exon sense-overlapping
DQ704678	2.77575		intergenic
uc.342	2.77282		intergenic
XLOC_018569	2.76992		intergenic
AK012417	2.76832		intergenic
Gm20631	2.76692	Hmcn1	intronic antisense
Gm14817	2.76641	Pdzd4	natural antisense
Gm11219	2.76234		intergenic
XLOC_014405	2.76112		intergenic
Gm26527	2.76087	Arsb	natural antisense
Nebl	2.75956	Nebl	intron sense-overlapping
AK154397	2.75861		intergenic
Gm17166	2.75809		intergenic
Gm15841	2.75783	Ccdc108	natural antisense
Gm26691	2.75716	Cxxc4	natural antisense
AK157571	2.75364		intergenic
Sema4a	2.75277	Sema4a	exon sense-overlapping
AK006277	2.75081		intergenic
Mib2	2.74883	Mib2	exon sense-overlapping
Mcoln1	2.7475	Mcoln1	exon sense-overlapping
Gm12955	2.74643		intergenic
AK133388	2.74543		intergenic
AK030137	2.74532	Rbms3	intronic antisense
Gm23171	2.74307	Mphosph9	intronic antisense
Ift140	2.74153	Ift140	exon sense-overlapping
Gm17101	2.74096	Rgs20	intronic antisense
AK140557	2.74045		intergenic
D930019O06Rik	2.74036	Creg2	natural antisense
Alad	2.73854	Alad	exon sense-overlapping
AK076688	2.73464		intergenic
TCONS_00023113	2.73277		intergenic
Add1	2.73225	Add1	exon sense-overlapping
Gm16178	2.732	Nek1	intronic antisense
Tbx19	2.73126	Tbx19	exon sense-overlapping
Brd7	2.73111	Brd7	exon sense-overlapping
4930483C13Rik	2.73091	Grip1	intronic antisense
4930546G22Rik	2.72996	Hmgb4	bidirectional
AK035156	2.72682		intergenic
Vax2os	2.72515		intergenic
Gm1947	2.72278		intergenic
mouselincRNA0980	2.72222		intergenic
XLOC_025930	2.71987		intergenic
AK052909	2.71633	Prkrir	bidirectional
Nfx1	2.71537	Nfx1	exon sense-overlapping
AK012974	2.71324		intergenic
Gm13776	2.71288	Harbi1	intronic antisense
humanlincRNA1073	2.71233		intergenic
Gm11742	2.71164	Ube2o	intronic antisense
Gm12608	2.71115		intergenic
Gm11426	2.70939		intergenic
XLOC_025924	2.70908		intergenic
Snord88a	2.70819	2410002F23Rik	intron sense-overlapping
uc.432	2.70771		intergenic
AK040392	2.70708	Atr	natural antisense
mouselincRNA1188	2.70444		intergenic
uc.398	2.70322	Zfp423	bidirectional
Msx1os	2.70117	Msx1	natural antisense
Stxbp2	2.70074	Stxbp2	exon sense-overlapping
9130204K15Rik	2.69972		intergenic
Gm13323	2.69624		intergenic
FJ541137	2.69455		intergenic
Zscan4a	2.69191		intergenic
Slc22a21	2.69024	Slc22a21	exon sense-overlapping
AK041817	2.68795	Arhgap10	intronic antisense
DQ687127	2.68707		intergenic
Gm15049	2.68587	Tmem164	intronic antisense
uc.469	2.68329		intergenic
AK030078	2.68311		intergenic
Galnt9	2.68028	Galnt9	exon sense-overlapping
AK082844	2.6791		intergenic
AK033690	2.67853		intergenic
Ptgfr	2.67532	Ptgfr	exon sense-overlapping
A930019D19Rik	2.67296	Ralgapa2	intronic antisense
AK135764	2.6708		intergenic
Gm11813	2.66919		intergenic
Arl4c	2.66575	Arl4c	exon sense-overlapping
Plscr3	2.66157	Plscr3 or Tnk1	exon sense-overlapping or natural antisense
Gm11809	2.66107		intergenic
Gm13013	2.66074		intergenic
mouselincRNA0394	2.65977		intergenic
TCONS_00034211	2.65819		intergenic
Gm14237	2.6577		intergenic
BC044745	2.65407		intergenic
Gm12604	2.65238		intergenic
TCONS_00008117	2.65069		intergenic
B230359F08Rik	2.65038		intergenic
Gm6921	2.64884	Pard3	intron sense-overlapping
XLOC_006758	2.64412		intergenic
Gm11545	2.64162	Gm11545	exon sense-overlapping
humanlincRNA0728	2.6401		intergenic
AW046200	2.63855	Galnt7	intronic antisense
humanlincRNA1016	2.63825		intergenic
1700028P15Rik	2.63778		intergenic
Gm11270	2.63687		intergenic
humanlincRNA1030	2.63591		intergenic
humanlincRNA0319	2.6359		intergenic
humanlincRNA1929	2.63178		intergenic
Gm14564	2.62969		intergenic
mouselincRNA0740	2.62731		intergenic
humanlincRNA1505	2.62377		intergenic
AK040784	2.6232		intergenic
AK082813	2.61953		intergenic
DQ704378	2.61914		intergenic
Sox2ot	2.6191	Sox2	intron sense-overlapping
Vax2os	2.61866	Vax2	bidirectional
AK089741	2.61699	Lpl	natural antisense
Gm11404	2.61473		intergenic
Defb44-ps	2.61465		intergenic
Bsph2	2.61398	Bsph2	exon sense-overlapping
AK084081	2.61241	Tceanc2	natural antisense
AK132863	2.60916		intergenic
C030017K20Rik	2.609		intergenic
humanlincRNA0174	2.60663		intergenic
DQ542047	2.60478		intergenic
AK086666	2.60144		intergenic
Pramel6	2.60133	Pramel6	exon sense-overlapping
humanlincRNA2141	2.60023		intergenic
Fgfr4	2.59733	Fgfr4	exon sense-overlapping
AK086623	2.59411	Car10	bidirectional
AK040143	2.594		intergenic
Kdm3b	2.58777	Kdm3b	exon sense-overlapping
Gm14454	2.58701	Pmepa1	bidirectional
Gm12384	2.58677		intergenic
Gm12679	2.58594		intergenic
Ndel1	2.58552	Ndel1	exon sense-overlapping
AK046063	2.5847	Esrrg	intronic antisense
Gm13904	2.5821		intergenic
XLOC_026020	2.58163		intergenic
Sh3kbp1	2.58118	Sh3kbp1	exon sense-overlapping
Gm8813	2.58061	Arfip1	intron sense-overlapping
Vmn1r-ps65	2.57976		intergenic
1810053B23Rik	2.5781		intergenic
AK016395	2.57781		intergenic
AK136242	2.57753		intergenic
Vmn2r-ps72	2.57585		intergenic
mouselincRNA0157	2.57521		intergenic
Gm15332	2.57449		intergenic
Myo5a	2.57404	Myo5a	exon sense-overlapping
XLOC_000503	2.57327		intergenic
AK156542	2.57285	Cdk14	natural antisense
Gm13579	2.57213		intergenic
Gm14613	2.57169		intergenic
Slc26a3	2.57072	Slc26a3	exon sense-overlapping
humanlincRNA2498	2.57057		intergenic
Pnck	2.56958	Pnck	exon sense-overlapping
Gm13070	2.56949	Spsb1	natural antisense
AK085480	2.56797		intergenic
Mia	2.56675	Mia	exon sense-overlapping
AK019557	2.56645		intergenic
Gm26834	2.5651		intergenic
Gm6288	2.56445	Ccdc91	natural antisense
4930467K11Rik	2.56269	Hsf2	bidirectional
Gm12332	2.56264		intergenic
Gm14126	2.5615		intergenic
Tnfaip8	2.5596	Tnfaip8	exon sense-overlapping
humanlincRNA2207	2.55893		intergenic
Gm5512	2.55722	Rmnd1	exon sense-overlapping
AK157468	2.55653	Agbl1	natural antisense
4930412L05Rik	2.5557		intergenic
Cnksr2	2.55421	Cnksr2	exon sense-overlapping
AK149735	2.55377		intergenic
1700012B09Rik	2.55312	1700012B09Rik	exon sense-overlapping
XLOC_019850	2.55288		intergenic
Gm14974	2.55272		intergenic
Skint5	2.55104	Skint5	exon sense-overlapping
Heatr1	2.55029	Heatr1	exon sense-overlapping
Heatr1	2.55029	Lgals8	natural antisense
LOC171588	2.54796		intergenic
DQ709186	2.54776		intergenic
humanlincRNA0919	2.54661		intergenic
Gm11507	2.54585		intergenic
AK133231	2.54497		intergenic
Gm17094	2.54403	1700009N14Rik	bidirectional
Gm3943	2.54327		intergenic
Gm14481	2.54287		intergenic
AK146555	2.54244		intergenic
XLOC_019775	2.54234	Creb3l2	bidirectional
humanlincRNA0922	2.53895		intergenic
AY512943	2.53884		intergenic
Gm22726	2.53684		intergenic
Cadm2	2.53652	Cadm2	exon sense-overlapping
C230004F18Rik	2.53637		intergenic
Accn1/Mpped2	2.5356	Mpped2	exon sense-overlapping
Agtr1a	2.53559	Agtr1a	exon sense-overlapping
XLOC_006096	2.53485		intergenic
humanlincRNA1486	2.53438		intergenic
Smim1	2.53335	Smim1	exon sense-overlapping
AK149819	2.53212		intergenic
Hpn	2.52986	Hpn	exon sense-overlapping
Acsbg1	2.52833	Acsbg1	intron sense-overlapping
Gm15650	2.52226	Sh3tc1	natural antisense
Gm5381	2.52186		intergenic
DQ539950	2.5212		intergenic
AK049871	2.52004		intergenic
D730039F16Rik	2.51958	Cutal	exon sense-overlapping
AK133621	2.51934		intergenic
Gm13446	2.51867	Dab2ip	natural antisense
Gm5843	2.51742		intergenic
Gm13705	2.51672		intergenic
BC024386	2.51645		intergenic
Gm4558	2.51629		intergenic
Vmn1r-ps9	2.514		intergenic
Gm15986	2.51234		intergenic
Sema4g	2.51194	Sema4g	exon sense-overlapping
Uncx	2.51099	Uncx	exon sense-overlapping
AK196832	2.5109	Trpm1	exon sense-overlapping
Rasgrp1	2.50998	Rasgrp1	exon sense-overlapping
Cacng5	2.50753	Cacng5	exon sense-overlapping
1700047F07Rik	2.50589		intergenic
AK150260	2.50469		intergenic
Miat	2.50338		intergenic
Phc3	2.50288	Phc3	exon sense-overlapping
Pla2g3	2.50247	Pla2g3	exon sense-overlapping
Gm14465	2.50144		intergenic
AK034364	2.50133		intergenic
XLOC_004567	2.50129		intergenic
Cdip1	2.49988	Cdip1	exon sense-overlapping
AK158384	2.49847	Stk40	bidirectional
humanlincRNA1977	2.49803		intergenic
Gm12815	2.49799		intergenic
4930439A04Rik	2.49747	Inpp4a	intronic antisense
Drp2	2.49493	Drp2	exon sense-overlapping
Nhlrc4	2.49376	Nhlrc4	exon sense-overlapping
AK155259	2.49315		intergenic
humanlincRNA2213	2.49235		intergenic
AK156478	2.49138	Vwa8	intronic antisense
DQ721414	2.49066		intergenic
Gm14418	2.48982		intergenic
Gm7731	2.48977		intergenic
XLOC_023884	2.48955		intergenic
AK027991	2.48947	Fam65c	natural antisense
Mroh4	2.48946	Mroh4	exon sense-overlapping
AK035861	2.48926		intergenic
Gm15110	2.48307		intergenic
Gm8801	2.4799		intergenic
Wdr46	2.4778	Wdr46	exon sense-overlapping
Gm14215	2.47682		intergenic
Gm20715	2.47592	Gm16532	exon sense-overlapping
Gm20715	2.47592	Olfr1344	exon sense-overlapping
Gm14555	2.47532		intergenic
TCONS_00025318	2.47484		intergenic
Gm6977	2.47474		intergenic
AK080057	2.47448		intergenic
9330104G04Rik	2.47353	Dact3	bidirectional
Vil1	2.47324	Vil1	exon sense-overlapping
Ide	2.47312	Ide	exon sense-overlapping
AK015147	2.46912	Gzmf	natural antisense
XLOC_025952	2.46815		intergenic
4930544M13Rik	2.46658		intergenic
Actg2	2.46624	Actg2	exon sense-overlapping
AK082072	2.46571		intergenic
Hook2	2.46334	Hook2	exon sense-overlapping
Fah	2.46327	Fah	exon sense-overlapping
AK044352	2.46064		intergenic
AK080592	2.45849		intergenic
XLOC_022014	2.45812		intergenic
XLOC_023897	2.45806	Sall1	intronic antisense
AK006659	2.45748		intergenic
humanlincRNA0289	2.45739		intergenic
AK019563	2.45686		intergenic
Gm13455	2.45673		intergenic
Gm22669	2.45653		intergenic
Gm15781	2.45649	Dennd5b	intronic antisense
Gm10244	2.4561	Mkrn1	natural antisense
XLOC_020936	2.45469		intergenic
9630013A20Rik	2.45449	Pcdh17	intronic antisense
Gm13388	2.45435	Usp6nl	intronic antisense
Gm9218	2.45213		intergenic
AK144224	2.44971		intergenic
4921508A21Rik	2.44954		intergenic
mouselincRNA0786	2.44772		intergenic
Gm21269	2.44716		intergenic
Ces1e	2.44694	Ces1e	exon sense-overlapping
mouselincRNA0665	2.44637		intergenic
Gm11923	2.44613		intergenic
Akap7	2.44554	Akap7	exon sense-overlapping
Gm16336	2.44502	Mrvi1	natural antisense
Ydjc	2.44473	Ydjc	exon sense-overlapping
Gm3764	2.44355		intergenic
mouselincRNA1466	2.44287		intergenic
Krtdap	2.44272	Krtdap	exon sense-overlapping
mouselincRNA0768	2.44195		intergenic
humanlincRNA0847	2.44134		intergenic
AK172630	2.44072		intergenic
Gm26789	2.44026	Herc4	intronic antisense
humanlincRNA2316	2.43922		intergenic
AK005750	2.43811		intergenic
A630052C17Rik	2.43648	Smek2	natural antisense
XLOC_019987	2.43588		intergenic
2810001G20Rik	2.43557	Cox10	bidirectional
Gm25386	2.43492		intergenic
4933416I08Rik	2.43458	4933416I08Rik	exon sense-overlapping
Gm26761	2.43293		intergenic
XLOC_018764	2.43286		intergenic
uc.115	2.43283		intergenic
Gm13564	2.43117		intergenic
DQ696131	2.43061		intergenic
4930547E14Rik	2.42981	Epha6	intronic antisense
4930547E14Rik	2.42981	Arl6	intronic antisense
Gm13526	2.42972		intergenic
4930520P13Rik	2.42703		intergenic
Gm14911	2.42699		intergenic
2310044K18Rik	2.42672	Il16	natural antisense
Gm14714	2.42655		intergenic
AK089602	2.4243		intergenic
Egfl8	2.42377	Egfl8	exon sense-overlapping
Egfl8	2.42377	Agpat1	natural antisense
AK039694	2.42365	Onecut2	natural antisense
Gm13631	2.42344	Myo3b	exon sense-overlapping
AK050153	2.42262	Cd247	intronic antisense
mouselincRNA1318	2.42245		intergenic
XLOC_006222	2.42026		intergenic
Gm11504	2.41932		intergenic
Glra4	2.41836	Glra4	exon sense-overlapping
Gm12116	2.41825	Ranbp17	natural antisense
Lrpprc	2.41821	Lrpprc	exon sense-overlapping
Gm26526	2.41766		intergenic
Armcx6	2.41357	Armcx6	exon sense-overlapping
DQ554718	2.4131		intergenic
Crocc	2.41204	Crocc	exon sense-overlapping
XLOC_000221	2.41181		intergenic
Wipi1	2.4115	Wipi1	exon sense-overlapping
Tmem44	2.41113	Tmem44	exon sense-overlapping
XLOC_023714	2.41048		intergenic
Gm15502	2.41	Cyp3a13	intron sense-overlapping
AK162437	2.4095		intergenic
mouselincRNA0174	2.40772		intergenic
AK082065	2.40695	Plxna1	intronic antisense
Gm7701	2.40473	Galnt1	intron sense-overlapping
Mgat4c	2.40228	Mgat4c	exon sense-overlapping
Gm3053	2.40193		intergenic
7530422B04Rik	2.40102	Dnmt3b	intronic antisense
Gm23780	2.40075		intergenic
AK076739	2.3995		intergenic
AK020691	2.39934		intergenic
DQ714290	2.39842		intergenic
XLOC_013787	2.39823		intergenic
Gm12719	2.39819		intergenic
Rabgef1	2.39769	Rabgef1	exon sense-overlapping
Wiz	2.3973	Wiz	exon sense-overlapping
humanlincRNA1277	2.39618		intergenic
Abhd17c	2.39598	Abhd17c	exon sense-overlapping
XLOC_021090	2.39464		intergenic
mouselincRNA1321	2.39394	Itpr1	bidirectional
Pitx2	2.39359	Pitx2	exon sense-overlapping
Gm23179	2.39292	Macrod2	intron sense-overlapping
Slc4a10	2.39273	Slc4a10	exon sense-overlapping
C230038L03Rik	2.39065	Nars2	bidirectional
DQ701487	2.39039		intergenic
Gm12299	2.39027		intergenic
mouselincRNA0815	2.38841		intergenic
U90926	2.38807		intergenic
Gm11944	2.38757	Patz1	exon sense-overlapping
DQ724806	2.38751		intergenic
Tcfl5	2.38687	Tcfl5	exon sense-overlapping
Fam169b	2.3864	Fam169b	exon sense-overlapping
Gm13244	2.38403		intergenic
Mill2	2.38334	Mill2	exon sense-overlapping
1700072B07Rik	2.38209	Tbc1d21	bidirectional
Grm5	2.38199	Grm5	exon sense-overlapping
DQ704329	2.38178		intergenic
XLOC_009704	2.38069		intergenic
4930594O21Rik	2.38036		intergenic
Nlgn2	2.37855	Nlgn2	exon sense-overlapping
Gm17061	2.37663		intergenic
Mis18a	2.37647	Mis18a	exon sense-overlapping
AK086476	2.37577		intergenic
DQ700069	2.37531		intergenic
AK006412	2.37415		intergenic
AK007778	2.37414		intergenic
Gm13503	2.37247		intergenic
Mrpl51	2.37025	Mrpl51	exon sense-overlapping
Grm4	2.36872	Grm4	exon sense-overlapping
Gm15132	2.3683		intergenic
2700069I18Rik	2.368	Zfhx4	intronic antisense
Gm14158	2.36766		intergenic
mouselincRNA0364	2.3671		intergenic
XLOC_011793	2.36703		intergenic
AK139870	2.36502		intergenic
TCRA	2.36467		intergenic
Gm14624	2.36454		intergenic
mouselincRNA0340	2.36428		intergenic
XLOC_014122	2.3642		intergenic
Gm20693	2.36372	B230118H07Rik	intronic antisense
Gm15208	2.36305		intergenic
2900002K06Rik	2.36295	Rbm3	bidirectional
AK156111	2.36224	Thrb	intronic antisense
Taf4a	2.36158	Taf4a	exon sense-overlapping
E430016F16Rik	2.35942		intergenic
AK076740	2.35934	D930020B18Rik	natural antisense
AK040272	2.35924	Rab11fip1	intronic antisense
DQ553595	2.35856		intergenic
AK144797	2.35833		intergenic
E130218I03Rik	2.35773	Zfp593	natural antisense
uc.371	2.35564	Ralgapa1	intron sense-overlapping
humanlincRNA2199	2.35487		intergenic
AK007223	2.35428	Ube4b	natural antisense
Gm14966	2.35404	Sf1	bidirectional
mouselincRNA0726	2.35384		intergenic
Gm26723	2.35383	Calm1	natural antisense
AK015531	2.35172	2010300C02Rik	intronic antisense
Gm7426	2.35156		intergenic
Sh3bp4	2.35099	Sh3bp4	exon sense-overlapping
Cdk15	2.35067	Cdk15	exon sense-overlapping
AK029245	2.34828		intergenic
Gm11730	2.34806		intergenic
Gm11761	2.34673	Rptor	intronic antisense
AK164736	2.34621	Fstl4	intronic antisense
AK002255	2.34596		intergenic
Gm26464	2.34516	Sec63	intronic antisense
LOC100043315	2.34429		intergenic
Gm8858	2.34226		intergenic
Rpl29-ps1	2.34144	Pigk	intronic antisense
Sap25	2.33983	Sap25	exon sense-overlapping
Gm20717	2.33975	Asap1	intronic antisense
humanlincRNA1942	2.33952		intergenic
D130020L05Rik	2.33932	Smek1	natural antisense
Olfr1456-ps1	2.33918		intergenic
B230110C06Rik	2.33878	Lrrc3b	intronic antisense
Gm3896	2.3381	Pknox2	intronic antisense
4930567H12Rik	2.33801		intergenic
humanlincRNA0623	2.33798		intergenic
P2rx3	2.33718	P2rx3	intron sense-overlapping
AK141380	2.33687		intergenic
Hmg20b	2.3368	Hmg20b	exon sense-overlapping
AW047730	2.33458		intergenic
Qprt	2.33434	Qprt	exon sense-overlapping
BC065416	2.33397	Mical3	natural antisense
Sim2	2.33277	Sim2	exon sense-overlapping
uc.349	2.3327	Dach1	intron sense-overlapping
Gm26552	2.33227		intergenic
4932412D23Rik	2.33014		intergenic
Gm12575	2.32737	Unc45b	natural antisense
Gm853	2.32603	Gm853	exon sense-overlapping
Gm14694	2.32455		intergenic
Gm17315	2.32206	Cdc42ep3	natural antisense
AK140446	2.32187	Ralyl	natural antisense
4932702P03Rik	2.32137		intergenic
AK015494	2.32096		intergenic
AK034810	2.3201		intergenic
AK007113	2.32	Ybx1	natural antisense
TCONS_00010917	2.31773		intergenic
TCONS_00012246	2.3172		intergenic
Gm11424	2.31698		intergenic
XLOC_005419	2.31629		intergenic
DQ072390	2.31607		intergenic
Napa	2.31486	Napa	exon sense-overlapping
AK144528	2.31446		intergenic
Gm20619	2.31294		intergenic
BC049717	2.3125		intergenic
Gm20646	2.31243	Pou3f3	intron sense-overlapping
Slc48a1	2.31202	Slc48a1	exon sense-overlapping
Gm15879	2.31102	Dnase1	natural antisense
XLOC_009234	2.30967		intergenic
AK139058	2.30897	Pou3f2	natural antisense
AK054338	2.30896		intergenic
AK079527	2.30758	Abcb1b	natural antisense
Tfpi	2.30702	Tfpi	exon sense-overlapping
Gm13754	2.30642		intergenic
Megf11	2.30555	Megf11	exon sense-overlapping
AK085468	2.3055	Cdh1	intronic antisense
XLOC_006738	2.30367		intergenic
AK089621	2.30155		intergenic
XLOC_006834	2.30119		intergenic
F930015N05Rik	2.30002	Hs3st3a1	natural antisense
Gm26811	2.29993	Plxna1	natural antisense
Tmem68	2.29989	Tmem68	exon sense-overlapping
Tmem132cos	2.29956	Tmem132c	intronic antisense
A330023F24Rik	2.29951		intergenic
AK041910	2.29858		intergenic
mouselincRNA0303	2.29757		intergenic
mouselincRNA1548	2.29612		intergenic
AK078592	2.29595		intergenic
Uck1	2.29483	Uck1	exon sense-overlapping
Pkhd1	2.29174	Pkhd1	exon sense-overlapping
Gm8459	2.29106		intergenic
XLOC_008430	2.29099		intergenic
Gm15197	2.29055	Lace1	intron sense-overlapping
AK033893	2.29052		intergenic
Gm13485	2.28906		intergenic
0610040F04Rik	2.2889	Bhlhe40	natural antisense
uc.324	2.28824	Mpped2	exon sense-overlapping
AK034657	2.2882		intergenic
XLOC_007385	2.28654		intergenic
XLOC_011059	2.28595		intergenic
5830444B04Rik	2.28529	2010015L04Rik	natural antisense
Tmem39b	2.2849	Tmem39b	exon sense-overlapping
XLOC_001255	2.28117		intergenic
Kis2	2.27965		intergenic
humanlincRNA1859	2.27794		intergenic
XLOC_002623	2.27741		intergenic
Abcf1	2.27679	Abcf1	exon sense-overlapping
XLOC_021674	2.27649		intergenic
Gm8837	2.27519		intergenic
AK015852	2.2751	Sycp1	natural antisense
Zfp786	2.27427	Zfp786	exon sense-overlapping
0610005C13Rik	2.27339	Bcat2	intronic antisense
4930474G06Rik	2.27313		intergenic
1700023L04Rik	2.27288		intergenic
XLOC_006822	2.27285		intergenic
humanlincRNA0220	2.27216		intergenic
AK030191	2.27181		intergenic
mouselincRNA1317	2.27175		intergenic
4930444F02Rik	2.27168		intergenic
mouselincRNA0441	2.27035		intergenic
AK081807	2.26973		intergenic
F2	2.26894	F2	exon sense-overlapping
uc.258	2.26723	Zcchc7	intron sense-overlapping
C230052I12Rik	2.26522	C230052I12Rik	exon sense-overlapping
AK161360	2.26375	Hmx1	natural antisense
AK090241	2.26352		intergenic
C530005A16Rik	2.26252	Ccdc17 or Gpbp1l1	natural antisense
mouselincRNA1636	2.26185		intergenic
XLOC_018596	2.25964		intergenic
humanlincRNA0120	2.25794		intergenic
Adh4	2.2579	Adh4	exon sense-overlapping
XLOC_025514	2.25783		intergenic
AK153778	2.25644		intergenic
AK043156	2.25603		intergenic
H2-Ob	2.25569	H2-Ob	exon sense-overlapping
Tspan9	2.25552	Tspan9	exon sense-overlapping
Casq2	2.25524	Casq2	exon sense-overlapping
uc.276	2.255	Pbx3	intronic antisense
Gm13405	2.25408	Gpr107	intronic antisense
AK020770	2.253		intergenic
mouselincRNA1294	2.25193		intergenic
Gm20713	2.25118	Gpc5	natural antisense
AK078638	2.25025	Vmn2r89	natural antisense
Kcna10	2.25006	Kcna10	exon sense-overlapping
XLOC_024517	2.24974		intergenic
Csf3r	2.24971	Csf3r	exon sense-overlapping
Csf3r	2.24971	Csf3r	exon sense-overlapping
Ndufa12	2.24738	Ndufa12	exon sense-overlapping
Hspe1	2.24691	Hspe1	exon sense-overlapping
Fam69c	2.2465	Fam69c	exon sense-overlapping
AK006012	2.24649	9030624J02Rik	natural antisense
Dlx1os	2.24618	Dlx1	intronic antisense
humanlincRNA1684	2.24613		intergenic
Etohd2	2.24566	Zcchc6	natural antisense
humanlincRNA0518	2.24552		intergenic
Gins2	2.24522	Gins2 or Gse1	exon sense-overlapping or natural antisense
2210408F21Rik	2.24472		intergenic
Vmn1r-ps63	2.24269		intergenic
Chat	2.24098	Chat	exon sense-overlapping
mouselincRNA1484	2.23922		intergenic
Cd72	2.2392	Cd72	exon sense-overlapping
AK041042	2.2391	Zfp689	natural antisense
humanlincRNA1797	2.23845		intergenic
Gm12234	2.23801		intergenic
XLOC_008209	2.23746		intergenic
humanlincRNA1355	2.23696		intergenic
Gm11407	2.23636		intergenic
Gm12042	2.23616	Vps54	intron sense-overlapping
Gm11986	2.23613		intergenic
Gm3143	2.23558		intergenic
XLOC_016231	2.23481		intergenic
Gm13115	2.23444		intergenic
X02930	2.23413		intergenic
AK133346	2.23323	Fam21	natural antisense
DQ543350	2.23312		intergenic
FJ541115	2.23227		intergenic
Xxylt1	2.2321	Xxylt1	exon sense-overlapping
Aurka	2.23199	Cstf1	bidirectional
2700054A10Rik	2.23194		intergenic
Igll1	2.23017	Igll1	exon sense-overlapping
Gm17188	2.23009		intergenic
4930405A10Rik	2.22904	1700112E06Rik	intronic antisense
Gm17208	2.22874		intergenic
AK054367	2.22816	Zfyve28	natural antisense
Gm6206	2.2271		intergenic
Pax6os1	2.22669		intergenic
humanlincRNA0115	2.22634		intergenic
AK015404	2.22602	Bsn	intronic antisense
Lmnb2	2.22532	Lmnb2	exon sense-overlapping
Caskin2	2.22501	Caskin2	exon sense-overlapping
4930526F13Rik	2.22501		intergenic
Gm4489	2.22416		intergenic
Timm22	2.22401	Timm22	exon sense-overlapping
B230312C02Rik	2.22383		intergenic
DQ713604	2.22379		intergenic
4930469B13Rik	2.2236		intergenic
AK014692	2.22341		intergenic
Gm14660	2.2233		intergenic
Gm12399	2.22161		intergenic
Wdr62	2.22012	Wdr62	exon sense-overlapping
F730043M19Rik	2.21914	Atxn7l1	bidirectional
Bcas3	2.21912	Bcas3	exon sense-overlapping
humanlincRNA0346	2.21866		intergenic
Gm5759	2.2173		intergenic
Aldob	2.21713	Aldob	exon sense-overlapping
Gm26991	2.21707		intergenic
DQ548135	2.21674		intergenic
Ociad2	2.21656	Ociad2	exon sense-overlapping
Jmjd1c	2.2161	Jmjd1c	exon sense-overlapping
AK015424	2.21509	Arhgef28	natural antisense
4933431E20Rik	2.21327	Gstm5 or Eps8l3	natural antisense
Shc2	2.21254	Shc2	exon sense-overlapping
XLOC_019299	2.21223		intergenic
9330158H04Rik	2.21061		intergenic
DQ552711	2.21009		intergenic
AK015332	2.20929	Kctd3	natural antisense
Gm16938	2.20926	Capn5	intronic antisense
XLOC_010364	2.20915		intergenic
BC028471	2.20827		intergenic
AK034989	2.20824		intergenic
Gm11607	2.20801	Gpr1	intronic antisense
Gm11192	2.20795	2610507B11Rik	natural antisense
Agtrap	2.20627	Agtrap	exon sense-overlapping
Malat1	2.20604		intergenic
Gm5270	2.20516		intergenic
AK016478	2.205		intergenic
Rtn1	2.20476	Rtn1	exon sense-overlapping
DQ907162	2.20324		intergenic
AK080678	2.20311		intergenic
AK031056	2.20036	Fer1l5	natural antisense
AK006067	2.20011		intergenic
AK035545	2.19994		intergenic
AI314831	2.19991		intergenic
AK011587	2.19991	Rspo2	natural antisense
XLOC_002388	2.19773		intergenic
Cxcl10	2.19714	Cxcl10	exon sense-overlapping
Gm16108	2.19641	Svop	intronic antisense
humanlincRNA2182	2.19543		intergenic
Cct3-ps1	2.19541		intergenic
AK082718	2.19536	Ddx39b	natural antisense
Gm11785	2.19358		intergenic
humanlincRNA2216	2.19354		intergenic
humanlincRNA0629	2.19318		intergenic
TCONS_00008297	2.19297	Ercc6l2	intronic antisense
Gm13731	2.19269		intergenic
Gm14627	2.19265	Gm773	intronic antisense
AK081644	2.18988		intergenic
AK089020	2.18961		intergenic
Pigu	2.18885	Pigu	exon sense-overlapping
AK132130	2.18847		intergenic
Gm5974	2.1883		intergenic
Rmst	2.18751		intergenic
XLOC_001914	2.18746		intergenic
BC024386	2.18734		intergenic
humanlincRNA1016	2.18627		intergenic
Gm14022	2.18411	Ttl	bidirectional
Ctage5	2.18344	Ctage5	exon sense-overlapping
DQ685610	2.17718		intergenic
4930515G16Rik	2.17717		intergenic
AK027997	2.17685		intergenic
mouselincRNA0812	2.17647		intergenic
AK032087	2.17629		intergenic
Gm8428	2.17499		intergenic
Alox12e	2.17496	Alox12e	exon sense-overlapping
mouselincRNA1277	2.17483		intergenic
Olfr544	2.17463	Olfr544	intronic antisense
XLOC_011023	2.17455		intergenic
Gm14129	2.17428		intergenic
XLOC_000723	2.17404		intergenic
XLOC_018928	2.17298		intergenic
AK016022	2.17249		intergenic
Vbp1	2.17171	Vbp1	exon sense-overlapping
Gm15033	2.1712		intergenic
Gm15210	2.17075		intergenic
AK140569	2.17043	Sbspon	natural antisense
Ehmt1	2.17035	Ehmt1	exon sense-overlapping
XLOC_002402	2.16959		intergenic
DQ552163	2.1672		intergenic
AK085643	2.16684		intergenic
AK142627	2.16626	Vmn2r9	intronic antisense
XLOC_008405	2.16625		intergenic
uc.85	2.16498		intergenic
9530036M11Rik	2.16474	Chn2	intronic antisense
Gm6335	2.16385		intergenic
Zfp420	2.16302	Zfp420	exon sense-overlapping
Gm12082	2.16296		intergenic
AK139823	2.16296		intergenic
Gm15935	2.16287	Dusp13	natural antisense
Gm13402	2.16271	Med27	natural antisense
Gm26563	2.1627	Suz12	intronic antisense
XLOC_019565	2.1626		intergenic
Gm12349	2.16253		intergenic
B230206H07Rik	2.16224	Eps8l2	natural antisense
Gm5383	2.16211		intergenic
Gm11679	2.16165		intergenic
Nrd1	2.16156	Nrd1 or Osbpl9	exon sense-overlapping or natural antisense
AK047335	2.16148	Dab2	natural antisense
DQ707666	2.16145		intergenic
XLOC_006822	2.16115		intergenic
D630042F21Rik	2.1605	Tmem52b	exon sense-overlapping
humanlincRNA2333	2.16048		intergenic
AK157105	2.15912		intergenic
Gm21986	2.15757	Med12 or Nlgn3	exon sense-overlapping
Gm15645	2.1569	Dchs1	natural antisense
AK015118	2.15675		intergenic
Nle1	2.15599	Nle1	exon sense-overlapping
Sema4f	2.15524	Sema4f	exon sense-overlapping
C230091D08Rik	2.15331		intergenic
humanlincRNA2237	2.15308		intergenic
AK028579	2.153		intergenic
Ap1s1	2.15266	Ap1s1	exon sense-overlapping
Gm14099	2.15187		intergenic
XLOC_024225	2.15185		intergenic
DQ723226	2.15113		intergenic
AK040043	2.15105		intergenic
Gm14565	2.15052		intergenic
2700086A05Rik	2.15	Hoxa3	natural antisense
1700049E15Rik	2.14983		intergenic
Ldlrad3	2.14923	Ldlrad3	exon sense-overlapping
Gm11190	2.14898		intergenic
Gm12745	2.14887	Acot11	intronic antisense
AK033085	2.14878	Cdh5	intronic antisense
Gm19807	2.14838		intergenic
Gm13386	2.14806	Ak8	intronic antisense
A530058N18Rik	2.14805	Gjd2	bidirectional
XLOC_012142	2.14765		intergenic
Gm15561	2.14735	Klhdc1	natural antisense
Gm16551	2.1473		intergenic
AK044800	2.14595		intergenic
Cdca3	2.14556	Cdca3	exon sense-overlapping
Amy2a5	2.1454	Amy2a5	exon sense-overlapping
Gm14688	2.14494		intergenic
XLOC_011014	2.1442		intergenic
Gm12814	2.14346	Skint2	intron sense-overlapping
Gm12796	2.14345		intergenic
Gm11267	2.14297		intergenic
DQ718398	2.14278		intergenic
Olfr1103-ps1	2.1425		intergenic
Gm13784	2.14239	Acacb	intronic antisense
AK045044	2.14215		intergenic
1700122E12Rik	2.14146	Calr	bidirectional
Gm15167	2.14091		intergenic
Pfkfb2	2.14009	Pfkfb2	exon sense-overlapping
Efcab3	2.14002	Efcab3	exon sense-overlapping
AK016962	2.13894	Trim66	intronic antisense
AK134227	2.13847		intergenic
Gm26695	2.1376	Zfp213	natural antisense
XLOC_010436	2.13743		intergenic
XLOC_009442	2.13628		intergenic
Vmn1r-ps48	2.13512		intergenic
Hes5	2.13475	Hes5	exon sense-overlapping
BC065997	2.13469		intergenic
AK153584	2.13427		intergenic
AK089306	2.13424	Unc5b	intronic antisense
Gm9458	2.13381		intergenic
1700042G15Rik	2.1337		intergenic
Med1	2.13362	Med1	exon sense-overlapping
humanlincRNA2354	2.13293		intergenic
Tmco5	2.13167	Tmco5	exon sense-overlapping
AK046573	2.1313	Bmpr2	bidirectional
AK156689	2.12969		intergenic
Zmynd12	2.12837	Zmynd12 or Rimkla	exon sense-overlapping or natural antisense
A930011G23Rik	2.12825		intergenic
Ptpn22	2.12805	Ptpn22	exon sense-overlapping
Gm11577	2.12734		intergenic
Gm16220	2.12605	Gm5134	natural antisense
Gm26655	2.12575		intergenic
AK089863	2.12515		intergenic
Ubr3	2.12498	Ubr3	exon sense-overlapping
Atg16l2	2.12113	Atg16l2	exon sense-overlapping
AK156980	2.12093		intergenic
Ndufs7	2.1202	Ndufs7	exon sense-overlapping
6330418K02Rik	2.11966	Gal3st4	natural antisense
Gm17044	2.11962	Ttc23l	intron sense-overlapping
AK050681	2.11949		intergenic
Skap1	2.11943	Skap1	exon sense-overlapping
Gm13462	2.11878	Lrp1b	intronic antisense
Fcho1	2.11822	Fcho1	exon sense-overlapping
AK157498	2.1158	Syt1	intronic antisense
Aatk	2.11559	Aatk	exon sense-overlapping
5930412G12Rik	2.11449	Fzd10	bidirectional
Vmn1r-ps46	2.11403		intergenic
XLOC_008097	2.11402	Eppk1	intronic antisense
Gse1	2.11395	Gse1	exon sense-overlapping
Tnfrsf14	2.11357	Tnfrsf14	exon sense-overlapping
Gm12493	2.1135		intergenic
Gm14682	2.11312		intergenic
humanlincRNA0011	2.1126		intergenic
Ipo7	2.11141	Ipo7	exon sense-overlapping
TCONS_00032422	2.11137		intergenic
mouselincRNA0069	2.11061		intergenic
AK018240	2.1105		intergenic
AK029610	2.11039		intergenic
mouselincRNA1267	2.10949		intergenic
AK079595	2.10931		intergenic
AK052627	2.10745	Dennd1a	intron sense-overlapping
mouselincRNA0664	2.10543		intergenic
4930403D09Rik	2.10522	Dock2	intronic antisense
AK138323	2.10356		intergenic
Cps1	2.10344		intergenic
AK138447	2.10318		intergenic
Psmd4	2.10085	Psmd4	exon sense-overlapping
Gm12308	2.09988		intergenic
AK142107	2.09971	Neto1	natural antisense
mouselincRNA0547	2.09884		intergenic
Gm15172	2.09858	Phex	intron sense-overlapping
XLOC_010030	2.09849		intergenic
AK079392	2.09773		intergenic
AK028087	2.09764		intergenic
Ttpal	2.09752	Ttpal	exon sense-overlapping
Gm25363	2.09709	Rheb	intron sense-overlapping
Gm26786	2.09516	Zfp90	natural antisense
Itgb6	2.09376	Itgb6	exon sense-overlapping
Abhd11	2.09359	Abhd11	exon sense-overlapping
AK020603	2.09339		intergenic
Grin2b	2.09295	Grin2b	exon sense-overlapping
Azi1	2.09271	Azi1	exon sense-overlapping
Gm14304	2.09187		intergenic
AK039561	2.09172		intergenic
Tnxa	2.09135	Cyp21a1	natural antisense
AK038355	2.08948		intergenic
Gm17072	2.08945	Inpp4b	intron sense-overlapping
humanlincRNA0541	2.08934		intergenic
uc.482	2.08763		intergenic
humanlincRNA1132	2.08744		intergenic
Gm26549	2.08725	Brd4	bidirectional
Gm11107	2.08682		intergenic
Gm14644	2.08635		intergenic
Atf7ip2	2.08588	Atf7ip2	exon sense-overlapping
uc.162	2.08511		intergenic
AK184064	2.08439	Lgals8	natural antisense
AK019605	2.08348	Rtn1	natural antisense
XLOC_019299	2.08276		intergenic
Ccdc162	2.08255	Ccdc162	exon sense-overlapping
Emx1	2.08239	Emx1	exon sense-overlapping
Efna3	2.08212	Efna3	exon sense-overlapping
Gm15017	2.08112		intergenic
humanlincRNA0296	2.08028		intergenic
A630089N07Rik	2.08009		intergenic
Gm11900	2.07939		intergenic
Lpo	2.07893	Lpo	exon sense-overlapping
DQ700361	2.07857		intergenic
Dnase1l3	2.07797	Dnase1l3	exon sense-overlapping
XLOC_016682	2.07719	BC055111	bidirectional
Zfp955a	2.07711	Zfp955a	exon sense-overlapping
TCONS_00032197	2.07667	1700029H14Rik	intronic antisense
Gm14716	2.07649		intergenic
Ghr	2.07533	Ghr	exon sense-overlapping
Gm15807	2.07318	2900011O08Rik	intronic antisense
BC099577	2.07263	Cdipt	bidirectional
Emc1	2.07215	Emc1	exon sense-overlapping
Gm16320	2.07097	Grip1	intronic antisense
AK145764	2.07071	Itgae	natural antisense
humanlincRNA1828	2.07002		intergenic
Gm11188	2.06918		intergenic
Cda	2.06903	Cda	exon sense-overlapping
Gm13230	2.06798		intergenic
Abl1	2.06757	Abl1	exon sense-overlapping
Gm13508	2.06742		intergenic
Csnk1e	2.06738	Csnk1e	exon sense-overlapping
AK156124	2.06698		intergenic
Miat	2.06688		intergenic
uc.385	2.06665	Meis2	intron sense-overlapping
AK138900	2.06664		intergenic
Fam71f2	2.06651	Fam71f2	exon sense-overlapping
AK041742	2.06561	Abhd11	natural antisense
AK017240	2.06408		intergenic
uc.57	2.06403		intergenic
Gata3	2.06328	Gata3	exon sense-overlapping
Vax2os	2.06282	Vax2	bidirectional
Gm14838	2.06248		intergenic
AK009977	2.06243	Trim17	natural antisense
TCONS_00034209	2.06207		intergenic
Tmc7	2.06124	Tmc7	exon sense-overlapping
Gm16117	2.06113	Wwox	intronic antisense
Gm12806	2.06108	Agbl4	intron sense-overlapping
4933434M16Rik	2.06099		intergenic
humanlincRNA1924	2.06058		intergenic
Yeats4	2.06033	Yeats4	exon sense-overlapping
AK157099	2.06015		intergenic
Zan	2.05977	Zan	exon sense-overlapping
St3gal6	2.05914	St3gal6	exon sense-overlapping
mouselincRNA0640	2.05897		intergenic
AK043250	2.05886		intergenic
DQ726275	2.05783		intergenic
Zfp952	2.05753	Zfp952	exon sense-overlapping
Foxa3	2.05743	Foxa3	exon sense-overlapping
Gpr39	2.05707	Gpr39 or Lypd1	exon sense-overlapping or natural antisense
Ism2	2.05662		intergenic
1700003D09Rik	2.05613	Ppp1r1b	natural antisense
AK015033	2.05482	Hspa9	natural antisense
XLOC_005004	2.05191		intergenic
mouselincRNA0510	2.05086		intergenic
Gm20409	2.05044		intergenic
1700112K13Rik	2.04802		intergenic
Cenpo	2.04737	Cenpo or Adcy3	exon sense-overlapping or natural antisense
mouselincRNA0327	2.04727		intergenic
Opcml	2.04723	Opcml	exon sense-overlapping
1700030L20Rik	2.04677		intergenic
XLOC_007124	2.04666		intergenic
Alas2	2.04649	Alas2	exon sense-overlapping
AK164260	2.04611		intergenic
Gm20619	2.04601		intergenic
Noc4l	2.04591	Noc4l	exon sense-overlapping
Lgr6	2.04522	Lgr6	exon sense-overlapping
Mapkbp1	2.04392	Mapkbp1	exon sense-overlapping
Gm20548	2.04376	Wdfy3	natural antisense
Bscl2	2.04351	Bscl2	exon sense-overlapping
Hmgb1-rs18	2.04173		intergenic
Prdx6-ps2	2.04163		intergenic
XLOC_016847	2.04163		intergenic
Gm15215	2.04097		intergenic
Gm23259	2.03847	Sbspon	intronic antisense
humanlincRNA2200	2.0383		intergenic
Miat	2.03823		intergenic
humanlincRNA2129	2.0378		intergenic
Gm14259	2.03769	Bcas1	natural antisense
humanlincRNA0815	2.03503		intergenic
XLOC_004973	2.03487		intergenic
AK158189	2.03468	Pet112	bidirectional
mouselincRNA0302	2.03416		intergenic
AK087425	2.03343		intergenic
Tecpr1	2.03256	Tecpr1	exon sense-overlapping
DQ692751	2.03212		intergenic
XLOC_001254	2.03187		intergenic
XLOC_023451	2.0314		intergenic
Knstrn	2.03086	Knstrn	exon sense-overlapping
Gm17176	2.03029	4933417A18Rik	intron sense-overlapping
Grid1	2.0302	Grid1	exon sense-overlapping
AK078579	2.03014		intergenic
AK048741	2.02973		intergenic
Numb	2.02947	Numb	exon sense-overlapping
Tmc8	2.02917	Tmc8	exon sense-overlapping
Gm12377	2.02823		intergenic
Gm15545	2.02811	Bcl2l12	natural antisense
Gm7713	2.02773		intergenic
Gm4566	2.02755		intergenic
Paqr5	2.02725	Paqr5	exon sense-overlapping
Gm5903	2.02671		intergenic
Uox	2.02661	Uox	exon sense-overlapping
4930403O15Rik	2.02657	Pde7b	intron sense-overlapping
Cacna2d2	2.02648	Cacna2d2	exon sense-overlapping
AK139585	2.02387	Col5a2	intronic antisense
B230208B08Rik	2.02332	Ptprd	bidirectional
AK043935	2.02316		intergenic
Gsn	2.02301	Gsn	exon sense-overlapping
Kcnab3	2.02189	Kcnab3	exon sense-overlapping
Npm3	2.02172	Npm3	exon sense-overlapping
Gm11827	2.02018		intergenic
D930028M14Rik	2.01985		intergenic
XLOC_012999	2.01937		intergenic
AK053705	2.01915		intergenic
Gtpbp10	2.01884	Gtpbp10	exon sense-overlapping
AK037203	2.01852	Nphp3	natural antisense
XLOC_024163	2.01807		intergenic
AK076329	2.01527		intergenic
Gm14053	2.01443	Snap25	intronic antisense
Gm13214	2.01317		intergenic
Gm13471	2.0131		intergenic
AK136154	2.01153		intergenic
Trmt10b	2.01089	Trmt10b	exon sense-overlapping
Syngr3	2.01073	Syngr3	exon sense-overlapping
Gm13016	2.01039		intergenic
mouselincRNA1223	2.00917		intergenic
mouselincRNA0843	2.0086		intergenic
AK079356	2.00839		intergenic
AK194005	2.00813		intergenic
AK156776	2.00761		intergenic
XLOC_019217	2.00742		intergenic
Gm16863	2.00669		intergenic
AB336671	2.00665		intergenic
AK077001	2.00568		intergenic
Gm11977	2.00491		intergenic
C6	2.00358	C6	exon sense-overlapping
E230016K23Rik	2.00319		intergenic
humanlincRNA2199	2.00296		intergenic
4930455F16Rik	2.00246		intergenic
AK084353	2.00126		intergenic
humanlincRNA1612	2.00121		intergenic
Gm20554	2.00112	Irx2	bidirectional
AK035678	2.00106	Cd274	natural antisense
Prss30	2.00083	Prss30	exon sense-overlapping
Tor4a	2.00037	Tor4a	exon sense-overlapping
Gm16260	2.00014		intergenic
Upregulated cardiac lncRNAs in GRK-beta1AR;miR-150 DTG vs. GRK-beta1AR TG mice subjected to ISO (< 2 folds)
Gene Symbol	Fold Change	Associated Gene Name	Relationship
AK050158	1.99983	Zfp213	bidirectional
Gm11399	1.99947	Sfi1	natural antisense
humanlincRNA1622	1.99944		intergenic
5033406O09Rik	1.99934		intergenic
DQ714311	1.99856		intergenic
XLOC_010207	1.99855	Enpp4	bidirectional
Gm13460	1.99818	Lrp1b	intronic antisense
AK133491	1.99769		intergenic
Vmn1r-ps112	1.99749		intergenic
XLOC_004161	1.99726		intergenic
AK139201	1.9971		intergenic
AK020347	1.99522		intergenic
Acsf2	1.99512	Acsf2	exon sense-overlapping
Snapin	1.99476	Snapin	exon sense-overlapping
Snapin	1.99476	Ilf2	natural antisense
Calb1	1.99471	Calb1	exon sense-overlapping
Gm15843	1.99466	March4	intronic antisense
XLOC_007794	1.99447	Stc1	intronic antisense
Pram1	1.99418	Pram1	exon sense-overlapping
9330175E14Rik	1.99279		intergenic
Gm5436	1.9921		intergenic
Gm15635	1.99177	Slco2b1	natural antisense
Gm15635	1.99177	Slco2b1	natural antisense
Slc26a11	1.99093	Slc26a11	exon sense-overlapping
XLOC_027267	1.99086		intergenic
Kcnab2	1.99009	Kcnab2	exon sense-overlapping
Dll1	1.99009	Dll1	exon sense-overlapping
Gm20448	1.98971	Dtnb	intronic antisense
AK158949	1.9896		intergenic
AK133315	1.98829		intergenic
AK014883	1.98766	Ntrk3	intronic antisense
Cpne9	1.98726	Cpne9	exon sense-overlapping
Fam48a	1.98677	Supt20 or Exosc8	exon sense-overlapping or natural antisense
Thtpa	1.98613	Thtpa and Zfhx2 or Ap1g2	exon sense-overlapping and natural antisense
AK076528	1.98425		intergenic
1700039E15Rik	1.98393	1700039E15Rik	exon sense-overlapping
Ndufb5	1.98366	Ndufb5	exon sense-overlapping
AK006939	1.98328		intergenic
4930581F22Rik	1.98315	Dcps	natural antisense
AK008758	1.98288	Pcyt1a	intronic antisense
2010012P19Rik	1.98251	Tnfsf12Tnfsf13	natural antisense
mouselincRNA1427	1.98112		intergenic
Gm14671	1.98078		intergenic
XLOC_006822	1.97947		intergenic
humanlincRNA2190	1.97819		intergenic
Cd82	1.97813	Cd82	exon sense-overlapping
A930013B10Rik	1.97671		intergenic
Gm11612	1.97607	Srcin1	intronic antisense
2610206C17Rik	1.97581		intergenic
Gm13944	1.97491	Zfp385b	intronic antisense
AK015353	1.97423		intergenic
Cul3	1.97416	Cul3	exon sense-overlapping
AK042099	1.97277	Ppp2r5c	intronic antisense
Prc1	1.97263	Prc1	exon sense-overlapping
Vps51	1.97196	Vps51	exon sense-overlapping
Ucp3	1.97146	Ucp3	exon sense-overlapping
IgK	1.97136		intergenic
Tradd	1.97105	Tradd	exon sense-overlapping
mouselincRNA1035	1.97086		intergenic
Wfikkn2	1.97069	Wfikkn2	exon sense-overlapping
Sox2ot	1.97058		intergenic
humanlincRNA2345	1.97007		intergenic
AA536875	1.96962		intergenic
1700031F10Rik	1.96948	Dnajb8	natural antisense
Gm15592	1.96936	Cftr	natural antisense
Gm17751	1.96909		intergenic
humanlincRNA0638	1.96894		intergenic
AI427809	1.96859		intergenic
XLOC_001620	1.96848		intergenic
Gm16853	1.96805	Ilf3	natural antisense
Gm12828	1.96771	Rnf220	intronic antisense
humanlincRNA1940	1.9677		intergenic
AK089701	1.96654		intergenic
DQ072391	1.9658		intergenic
Olfr115	1.96562	Olfr115	exon sense-overlapping
XLOC_002524	1.96554		intergenic
Gm11645	1.96517		intergenic
Gm16170	1.96484	Trim7	natural antisense
Dytn	1.96483	Dytn	exon sense-overlapping
Gm11915	1.96457	Epha7	intronic antisense
AK157329	1.96428		intergenic
AK157112	1.96422	Cpxcr1	intronic antisense
4921513I03Rik	1.9635		intergenic
March5	1.96343	March5	exon sense-overlapping
AK156594	1.96314		intergenic
AK085789	1.96293	Kctd1	intronic antisense
AK160987	1.96232		intergenic
Elovl1	1.96163	Elovl1	exon sense-overlapping
Tnik	1.96058	Tnik	exon sense-overlapping
Gm18367	1.96038	Gpc5	intronic antisense
Rnft2	1.95979	Rnft2	exon sense-overlapping
AK156291	1.95969		intergenic
Gm13381	1.95968	Cel	intronic antisense
Gm13381	1.95968	Gtf3c5	intronic antisense
AK156695	1.95887		intergenic
Gm12746	1.95864		intergenic
Defa-ps11	1.95818		intergenic
XLOC_006525	1.95809		intergenic
Gm16353	1.95793	Myo5a	intronic antisense
Smek3-ps	1.95753		intergenic
Gm8809	1.95672		intergenic
AK021161	1.95626	Wdr65	natural antisense
AK157546	1.95537		intergenic
Slc29a3	1.95531	Slc29a3	exon sense-overlapping
Gm11829	1.9541		intergenic
humanlincRNA1211	1.95358		intergenic
4930588K23Rik	1.95348		intergenic
Des	1.95338	Des	exon sense-overlapping
Matr3-ps2	1.95301	Ces2c	bidirectional
Zwint	1.95274	Zwint	exon sense-overlapping
mouselincRNA0788	1.95272		intergenic
AK020405	1.95251	Olfm2	intronic antisense
Gm12047	1.95249	Wdpcp	intronic antisense
AK005895	1.95242		intergenic
Krtap6-2	1.95132	Krtap6-2	exon sense-overlapping
Gm7416	1.95117		intergenic
TCONS_00032360	1.95061		intergenic
Gm11910	1.95024		intergenic
Gm11799	1.9491	Car8	intron sense-overlapping
Gm3931	1.94875		intergenic
AK144532	1.94803		intergenic
Phf10	1.94794	Phf10	exon sense-overlapping
XLOC_010494	1.94625	3110052M02Rik	natural antisense
Ccdc17	1.94563	Ccdc17	exon sense-overlapping
E030013I19Rik	1.94495	Itga8	natural antisense
Ginm1	1.9449	Ginm1	exon sense-overlapping
Gm14256	1.94486	Gss	natural antisense
Smurf2	1.94378	Smurf2	exon sense-overlapping
Gm12941	1.94361		intergenic
AK041795	1.94355		intergenic
AK137272	1.94234		intergenic
Nespos	1.94205	Gnas	natural antisense
Pde7b	1.94175	Pde7b	exon sense-overlapping
Gm16755	1.94174	Mrpl12	natural antisense
Atp6v1a	1.94155	Atp6v1a	exon sense-overlapping
TCONS_00006846	1.94122		intergenic
AK153665	1.94078	Hyal6	natural antisense
Tcaim	1.94043	Tcaim	exon sense-overlapping
XLOC_001988	1.93982		intergenic
XLOC_011567	1.93956		intergenic
1700027J07Rik	1.93924		intergenic
Gm14526	1.93814	Cdrt4	bidirectional
XLOC_006494	1.93785		intergenic
Gm15180	1.93736		intergenic
humanlincRNA0798	1.93625		intergenic
AK050750	1.93563		intergenic
E230001N04Rik	1.93558		intergenic
AK138239	1.93514		intergenic
uc.6	1.93377	Casz1	intron sense-overlapping
2900079G21Rik	1.9332	Arpp21	natural antisense
XLOC_025213	1.9329		intergenic
C87198	1.93169		intergenic
DQ546210	1.93162		intergenic
Habp2	1.93157	Habp2	exon sense-overlapping
Clip4	1.931	Clip4	exon sense-overlapping
Gm14156	1.93076		intergenic
9630001P10Rik	1.9292	Fam184b	natural antisense
humanlincRNA1812	1.92829		intergenic
uc.352	1.9282		intergenic
AK132065	1.92819		intergenic
FJ541086	1.92796		intergenic
Gm14903	1.92707		intergenic
Gm11837	1.92671	Gm11837	exon sense-overlapping
Gm11837	1.92671	Necab1	natural antisense
DQ712765	1.92633		intergenic
AK081111	1.92586		intergenic
AK040421	1.92396		intergenic
Ano6	1.92383	Ano6	exon sense-overlapping
Brat1	1.92373	Brat1	exon sense-overlapping
DQ544286	1.92347		intergenic
Gm13270	1.92342	Cubn	natural antisense
TCONS_00033998	1.92291		intergenic
mouselincRNA1086	1.9218		intergenic
AK006937	1.92139		intergenic
humanlincRNA1535	1.92137		intergenic
C530008M17Rik	1.92069	C530008M17Rik	exon sense-overlapping
AK158543	1.92028		intergenic
AK156360	1.9192		intergenic
4631405J19Rik	1.91907	Prdm11	intronic antisense
Paqr6	1.91848	Paqr6	exon sense-overlapping
Gm13258	1.91835		intergenic
humanlincRNA0218	1.91827		intergenic
Gm10248	1.91819	1700112E06Rik	intronic antisense
humanlincRNA2296	1.91704		intergenic
Gm11983	1.91651		intergenic
Nsmce4a	1.91573	Nsmce4a	exon sense-overlapping
Gm15635	1.91566	Slco2b1	natural antisense
XLOC_001916	1.9148		intergenic
1700008O03Rik	1.9147	1700008O03Rik	exon sense-overlapping
uc.159	1.91462		intergenic
AK046678	1.91441	1110038F14Rik	natural antisense
mouselincRNA1339	1.91421		intergenic
Arhgdig	1.91411	Pdia2 or Arhgdig	exon sense-overlapping
mouselincRNA0130	1.91365		intergenic
Gm16938	1.91353	Capn5	intronic antisense
Gm14122	1.9127		intergenic
Gm5924	1.91227		intergenic
AK044301	1.91191		intergenic
B230208H11Rik	1.91177		intergenic
Vps18	1.91061	Vps18	exon sense-overlapping
humanlincRNA0297	1.91025		intergenic
Gm14450	1.90976		intergenic
Sgol1	1.90967	Sgol1	exon sense-overlapping
Tmbim6	1.90912	Tmbim6	exon sense-overlapping
AK005807	1.90792	Pdzrn4	intronic antisense
Zfx	1.90757	Zfx	exon sense-overlapping
Gm4971	1.90699		intergenic
AK039807	1.90688		intergenic
Cpa1	1.90674	Cpa1	exon sense-overlapping
Trmt61b	1.90642	Spdya	natural antisense
AK052925	1.90624		intergenic
Gm12484	1.90569		intergenic
AK009785	1.90526	Dopey2	natural antisense
2410137F16Rik	1.90497	Srrm4	natural antisense
mouselincRNA0898	1.90485		intergenic
Olfr595-ps1	1.90469		intergenic
Gm12643	1.9045		intergenic
Dlgap4	1.90386	Dlgap4	exon sense-overlapping
Gm13521	1.90346		intergenic
AK013224	1.90342	Auts2	intronic antisense
AK015670	1.90334	Scamp1	natural antisense
Mum1	1.90202	Mum1	exon sense-overlapping
AK020322	1.89962		intergenic
Gm12015	1.89945		intergenic
DQ546939	1.89841		intergenic
Fignl1	1.89831	Fignl1	exon sense-overlapping
Gm14746	1.89807		intergenic
uc.48	1.89791	Pum2	natural antisense
AK041693	1.89739		intergenic
uc.378	1.89739	Nrxn3	natural antisense
mouselincRNA0155	1.89709		intergenic
Gm13384	1.89675		intergenic
humanlincRNA2449	1.89667		intergenic
XLOC_025952	1.89628		intergenic
Tmtc2	1.89623	Tmtc2	exon sense-overlapping
XLOC_018473	1.89607		intergenic
[truncated: 1,052 more rows]

## Sheet: Down ISO DTG vs. GRK
Downregulated cardiac lncRNAs in GRK-beta1AR;miR-150 DTG vs. GRK-beta1AR TG mice subjected to ISO (> 2 folds)
Gene Symbol	Fold Change	Associated Gene Name	Relationship
AI115009	0.0481068	Ak5	natural antisense
AK051681	0.0698672		intergenic
Sart3	0.0725083	Sart3	exon sense-overlapping
AK137033	0.07828	Sfrp2	natural antisense
2810408I11Rik	0.0790643	Ccnyl1	bidirectional
G630071F17Rik	0.0799115		intergenic
AK045060	0.094784		intergenic
Oas3	0.116373	Oas3	exon sense-overlapping
Cd300c	0.118867	Cd300c	exon sense-overlapping
Gm15640	0.123807		intergenic
AK041738	0.126279		intergenic
1810012K16Rik	0.126406	Slc25a15	bidirectional
Slc39a3	0.129571	Slc39a3	exon sense-overlapping
Dio3os	0.132673		intergenic
Xkr4	0.135277	Xkr4	exon sense-overlapping
Mvk	0.137083	Mvk	exon sense-overlapping
mouselincRNA0935	0.141371		intergenic
AK019750	0.14429		intergenic
Pstpip1	0.144779	Pstpip1	exon sense-overlapping
Gm20703	0.148156		intergenic
Apbb1ip	0.150991	Apbb1ip	exon sense-overlapping
Mob3a	0.158589	Mob3a	exon sense-overlapping
humanlincRNA1050	0.161051		intergenic
XLOC_025136	0.165321		intergenic
XLOC_005498	0.167373		intergenic
Gm12610	0.167668		intergenic
Vwa3b	0.173036		intergenic
B4galt2	0.173139	B4galt2	exon sense-overlapping
AK036982	0.175449		intergenic
AK041685	0.176638	Lhfpl2	natural antisense
Cdca2	0.180609	Cdca2	exon sense-overlapping
AK087392	0.182062		intergenic
AK139454	0.182517	Gm765	natural antisense
Rbms3	0.185039	Rbms3	exon sense-overlapping
Cks2	0.186721	Cks2	exon sense-overlapping
AK082258	0.18853		intergenic
BC006965	0.188753		intergenic
XLOC_010800	0.189438		intergenic
Aebp1	0.189516	Aebp1	exon sense-overlapping
Gm10822	0.190242	Atf2	bidirectional
Gap43	0.190547	Gap43	exon sense-overlapping
Gm18808	0.192194		intergenic
Gm14764	0.19401	Gyk	intronic antisense
AK040672	0.194224	Akap7	natural antisense
AK172204	0.195051		intergenic
BC048765	0.198318		intergenic
uc.195	0.199687	Mms22l	intron sense-overlapping
AK028736	0.200723		intergenic
AK136968	0.20108	Klhl29	natural antisense
Xylt1	0.202175	Xylt1	exon sense-overlapping
Acoxl	0.203832	Acoxl	exon sense-overlapping
GU332589	0.204186		intergenic
1700109F18Rik	0.206239	Hoxd3	natural antisense
Sprn	0.208073	Sprn	exon sense-overlapping
Foxred2	0.208919	Foxred2	exon sense-overlapping
Hoxd3os1	0.210105	Hoxd3	intronic antisense
Gm12473	0.2126	Npr2	natural antisense
AK143011	0.212653		intergenic
Serpine2	0.212969	Serpine2	exon sense-overlapping
Lrrk1	0.21363	Lrrk1	exon sense-overlapping
mouselincRNA0549	0.213645		intergenic
Cdh4	0.213909	Cdh4	exon sense-overlapping
Gxylt2	0.214421	Gxylt2	exon sense-overlapping
Gm16958	0.21488		intergenic
AK087612	0.215006		intergenic
AK157314	0.215205		intergenic
Spo11	0.215576	Spo11	exon sense-overlapping
S100a4	0.215627	S100a4	exon sense-overlapping
AK047584	0.217098		intergenic
Aoah	0.219333	Aoah	exon sense-overlapping
uc.65	0.220094		intergenic
AK077358	0.221454	Ntm	intronic antisense
AK219094	0.225865	Chaf1b	exon sense-overlapping
Gm19705	0.226489		intergenic
Gm16334	0.226889	Kcnab2	intron sense-overlapping
Cdhr4	0.230401		intergenic
AK136017	0.23048	Slit3	intron sense-overlapping
Tbc1d31	0.232032	Tbc1d31	exon sense-overlapping
Smtnl2	0.232295	Smtnl2	exon sense-overlapping
Gm9530	0.23235		intergenic
Gm16758	0.233326		intergenic
1190007F08Rik	0.233699	Smim1 or Lrrc47	exon sense-overlapping or natural antisense
Gm15726	0.234241	Mid1	natural antisense
AK144316	0.234742	Ranbp2	bidirectional
AK153351	0.235111		intergenic
2810429I04Rik	0.237245		intergenic
AK030810	0.242264		intergenic
DQ697649	0.244802	Stox1	intronic antisense
AK053137	0.244921		intergenic
Bid	0.247652	Bid or Bcl2l13	exon sense-overlapping or natural antisense
Ncaph	0.24831	Ncaph	exon sense-overlapping
Zdhhc2	0.248808	Zdhhc2	exon sense-overlapping
AK080796	0.249371		intergenic
Gm20033	0.249917	Klf3	intronic antisense
Mpp4	0.250341	Mpp4	exon sense-overlapping
Gm21944	0.251098		intergenic
Calr	0.252936	Calr	exon sense-overlapping
4930579K19Rik	0.25429	Copb2	bidirectional
AK080382	0.256126	Psmd2	bidirectional
Sdc2	0.258982	Sdc2	exon sense-overlapping
AK150325	0.259367		intergenic
humanlincRNA0083	0.260595		intergenic
1190007F08Rik	0.261461	Smim1 or Lrrc47	exon sense-overlapping or natural antisense
Zfp414	0.261854	Zfp414	exon sense-overlapping
3010003L21Rik	0.26243	Fam60a	natural antisense
Gm15334	0.263115	Arhgap26	intronic antisense
AK047020	0.26775	Fam210a	natural antisense
AK080598	0.268352		intergenic
DQ720523	0.268822		intergenic
AK140037	0.269786		intergenic
AW822252	0.269811		intergenic
D5Ertd605e	0.272173		intergenic
AK048595	0.274066	Farp1	intron sense-overlapping
AK030179	0.274862	Fgf12	intronic antisense
Ccnd1	0.275591	Ccnd1	exon sense-overlapping
AK135004	0.275758	Rftn2	natural antisense
Ubl4	0.276	Ubl4	exon sense-overlapping
AK013359	0.276336	Samd4	natural antisense
AK153912	0.276565	Epb4.2	natural antisense
humanlincRNA1738	0.27698		intergenic
mouselincRNA1197	0.277451		intergenic
Galk2	0.27928	Galk2	exon sense-overlapping
AK033617	0.279956	Vps4b	bidirectional
BC028471	0.28141		intergenic
BB014433	0.282094		intergenic
Fam229a	0.282915	Fam229a	exon sense-overlapping
Gm15051	0.283485	Hoxa1	bidirectional
Tenm3	0.283937	Tenm3	exon sense-overlapping
uc.453	0.283973		intergenic
1700109F18Rik	0.284137	Hoxd3	intronic antisense
AK037850	0.284779		intergenic
Gm26652	0.285393		intergenic
Gm26666	0.285687	Bcat1	natural antisense
Gm13541	0.285872	Cacnb4	intronic antisense
Rab4b	0.287615	Rab4b	exon sense-overlapping
1700024J04Rik	0.287715		intergenic
March8	0.28816	March8	exon sense-overlapping
Cd40	0.28865	Cd40	exon sense-overlapping
1810010D01Rik	0.289279		intergenic
4931406P16Rik	0.289812	4931406P16Rik	exon sense-overlapping
AK079017	0.290413		intergenic
Man1c1	0.290598	Man1c1	exon sense-overlapping
Ovca2	0.291017	Ovca2 or Dph1	exon sense-overlapping
Ticam2	0.291582	Ticam2	exon sense-overlapping
AK046177	0.292095		intergenic
AK020441	0.294208		intergenic
Acvr1	0.29476	Acvr1	exon sense-overlapping
Trim66	0.295316	Trim66	exon sense-overlapping
Ppp2r5b	0.295826	Ppp2r5b	exon sense-overlapping
Tmem135	0.295983	Tmem135	exon sense-overlapping
uc.215	0.297647	Gli3	intron sense-overlapping
Gm16026	0.297665	C130026I21Rik	intronic antisense
Rad51	0.298012	Rad51 or Rmdn3	exon sense-overlapping or natural antisense
mouselincRNA0901	0.298056		intergenic
Rbakdn	0.298259		intergenic
Arih1	0.298322	Arih1	exon sense-overlapping
AK038070	0.301293		intergenic
Asf1b	0.302105	Asf1b	exon sense-overlapping
AK140000	0.302191		intergenic
Fpgs	0.303585	Fpgs or Eng	exon sense-overlapping or natural antisense
Jag1	0.304239	Jag1	exon sense-overlapping
Mcph1	0.305281	Mcph1	exon sense-overlapping
AK141565	0.305768		intergenic
Gm11418	0.305841	Asic2	intronic antisense
AK077978	0.306056		intergenic
XLOC_005827	0.306464		intergenic
1700012C08Rik	0.3069	Gm1661	exon sense-overlapping
5033406O09Rik	0.307571		intergenic
mouselincRNA1177	0.308536		intergenic
AK089955	0.308629	Zfp68	natural antisense
AK078004	0.309126		intergenic
Gpr153	0.309475	Gpr153	exon sense-overlapping
Ccdc6	0.309608	Ccdc6	exon sense-overlapping
Pla2g4f	0.31046	Pla2g4f	exon sense-overlapping
AK158525	0.310637		intergenic
BC099561	0.311427	Ubn2	bidirectional
Fbxl21	0.312645	Fbxl21	exon sense-overlapping
AK044014	0.312796		intergenic
Il17rc	0.313313	Il17rc	exon sense-overlapping
AK046500	0.313777	Atrn	intronic antisense
Tcirg1	0.314022	Tcirg1	exon sense-overlapping
Smim1	0.314105	Smim1	exon sense-overlapping
Cdk14	0.314225	Cdk14	exon sense-overlapping
AK029022	0.314947	Sprr2a2	intronic antisense
Kat2b-ps	0.31531		intergenic
Fbxw20	0.315581	Fbxw20	exon sense-overlapping
uc.451	0.315948	Tshz3	intron sense-overlapping
XLOC_019737	0.31631	Copg2	intronic antisense
Cpne2	0.316477	Cpne2	exon sense-overlapping
Ttf2	0.316916	Ttf2	exon sense-overlapping
Tc2n	0.318238	Tc2n	exon sense-overlapping
AK148935	0.318378		intergenic
9430029A11Rik	0.319757	Plxna4	intronic antisense
AK085096	0.320151		intergenic
Hist1h2aj	0.320435	Hist1h2bm	natural antisense
1810019N24Rik	0.320862		intergenic
AK032968	0.323193		intergenic
uc.225	0.324044	Foxp2	intron sense-overlapping
AK157506	0.324259		intergenic
Zfp64	0.324356	Zfp64	exon sense-overlapping
XLOC_010800	0.325524		intergenic
Dpy19l3	0.326038	Dpy19l3	exon sense-overlapping
Neat1	0.326816		intergenic
Pbx3	0.326973	Pbx3	exon sense-overlapping
Pik3cd	0.327053	Pik3cd	exon sense-overlapping
Eftud1	0.327165	Eftud1	exon sense-overlapping
Atpaf2	0.327406	Atpaf2	exon sense-overlapping
AK042101	0.3284		intergenic
Erp29	0.328941	Erp29 or Naa25	exon sense-overlapping or natural antisense
1110038B12Rik	0.329078		intergenic
Ikbke	0.329272	Ikbke	exon sense-overlapping
AK169802	0.329328	Ikzf3	intron sense-overlapping
AK214463	0.329337	Slc35b2	exon sense-overlapping
AK140218	0.32955	Tapbp or Zbtb22	natural antisense
2810410L24Rik	0.329853		intergenic
AK086021	0.329883		intergenic
Melk	0.330211	Melk	exon sense-overlapping
Cenpl	0.330261	Cenpl	exon sense-overlapping
1700001L05Rik	0.330283		intergenic
Socs2	0.331649	Socs2	exon sense-overlapping
Gm16006	0.331764	Zhx2	intronic antisense
AK035111	0.331988		intergenic
F630111L10Rik	0.332063	Med12l	intronic antisense
Gm26588	0.332918	Mgll	natural antisense
Rtn4	0.333005	Rtn4	exon sense-overlapping
Wfdc18	0.333413	Wfdc18	exon sense-overlapping
Gm20534	0.333452		intergenic
AK140786	0.333458		intergenic
AK051120	0.333855	Ppp6r1	natural antisense
AK089901	0.334171		intergenic
AK042305	0.335133		intergenic
Ap1g2	0.335181	Ap1g2 or Thtpa	exon sense-overlapping or natural antisense
1700084C06Rik	0.335191	Raver1	natural antisense
AK141141	0.336004		intergenic
Map2	0.336224	Map2	exon sense-overlapping
4931415C17Rik	0.336511	Tubgcp3	bidirectional
AK157250	0.3377		intergenic
2700038G22Rik	0.33821		intergenic
Aprt	0.338908	Aprt	exon sense-overlapping
Gm10044	0.339154		intergenic
2010010A06Rik	0.339465		intergenic
Flywch1	0.340081	Flywch1	exon sense-overlapping
Gm16838	0.340218	Prdm5	natural antisense
AK042774	0.34033	Itga4	intronic antisense
AK045708	0.340799	1700011L22Rik	intronic antisense
Ggt1	0.341054	Ggt1	exon sense-overlapping
Cftr	0.342676	Cftr	exon sense-overlapping
AK040728	0.342779		intergenic
AK135476	0.343085	Zfp462	natural antisense
5530601H04Rik	0.343363	Pbdc1	bidirectional
Gm20683	0.343512	Rhbdl1 or Rhot2	exon sense-overlapping
Ypel3	0.343639	Ypel3	exon sense-overlapping
2410006H16Rik	0.344417		intergenic
Elmsan1	0.344723	Elmsan1	exon sense-overlapping
Cks1b	0.344969	Cks1b	exon sense-overlapping
Rab12	0.345212	Rab12	exon sense-overlapping
2610204G07Rik	0.345235	Cwc27	intronic antisense
Myl1	0.345386	Myl1	exon sense-overlapping
Slc2a13	0.345785	Slc2a13	exon sense-overlapping
Gm12692	0.345791		intergenic
AK135790	0.346116		intergenic
Srd5a1	0.346916	Srd5a1	exon sense-overlapping
Gm1141	0.347041		intergenic
Thbs1	0.347106	Thbs1	exon sense-overlapping
XLOC_027372	0.347124		intergenic
AK013659	0.348249	Armc1	bidirectional
Trp53inp1	0.348432	Trp53inp1	exon sense-overlapping
1700037C18Rik	0.348603	1700037C18Rik or Naa60	exon sense-overlapping or natural antisense
AK044312	0.348842		intergenic
4930417H01Rik	0.349448		intergenic
Tnip2	0.349487	Tnip2	exon sense-overlapping
Wt1os	0.349969	Wt1	bidirectional
Mir3068	0.350581	Alkbh1	intron sense-overlapping
AK158196	0.351868	Afap1l2	exon sense-overlapping
Tsen54	0.353114	Tsen54	exon sense-overlapping
Gm13643	0.353321	Fhad1	natural antisense
Slc39a14	0.353771	Slc39a14	exon sense-overlapping
Crlf3	0.35382	Crlf3	exon sense-overlapping
Gm12212	0.354011	Shroom1	natural antisense
uc.70	0.355442	Arhgap15	intron sense-overlapping
Atat1	0.355515	Atat1	exon sense-overlapping
Degs1	0.356116	Degs1	exon sense-overlapping
Hyls1	0.356196	Hyls1 or Pus3	exon sense-overlapping or natural antisense
Iars2	0.356717	Iars2	exon sense-overlapping
AK007104	0.357046	Slc12a6	bidirectional
uc.144	0.357442	Hnrnpdl	intronic antisense
AK167921	0.357518	Samd14	natural antisense
Kctd18	0.357652	Kctd18	exon sense-overlapping
Pld2	0.358066	Pld2	exon sense-overlapping
Gm4890	0.358326	Mmaa	bidirectional
Zfp111	0.360003	Zfp111	exon sense-overlapping
AK087257	0.360362	Synpr	intronic antisense
Smtn	0.360641	Smtn	exon sense-overlapping
AK035470	0.360701	Six1	natural antisense
Fam120b	0.361094	Fam120b	exon sense-overlapping
AK020238	0.361201		intergenic
AK161424	0.361709	Atp6v0a2	natural antisense
AK080134	0.361905		intergenic
Fau-ps2	0.362034		intergenic
AA543186	0.362644	Man1b1	bidirectional
Gm17529	0.362921	Sec23a	natural antisense
Mutyh	0.363893	Mutyh	exon sense-overlapping
Fat4	0.364408	Fat4	exon sense-overlapping
AK016793	0.364538		intergenic
AK035466	0.364786	Pkn2	bidirectional
AK078352	0.365058	2810403A07Rik	natural antisense
Sumf1	0.365295	Sumf1	exon sense-overlapping
Gm13523	0.365447	Fam129b	bidirectional
AK013332	0.365732		intergenic
AK145618	0.365971	Tnrc6b	natural antisense
AK140236	0.367429		intergenic
2610528E23Rik	0.367935	Cmss1	exon sense-overlapping
Slco2a1	0.368543	Slco2a1	exon sense-overlapping
AK138046	0.368885	Trip4	intronic antisense
AK051008	0.368984	Rsph3a	natural antisense
AK042397	0.369819		intergenic
0610040F04Rik	0.369859		intergenic
XLOC_008719	0.370149		intergenic
XLOC_003668	0.370662		intergenic
AK179850	0.37096	Hps4	exon sense-overlapping
AK135581	0.371183	Myo9a	natural antisense
AK035280	0.372638		intergenic
Gm17035	0.372649	Ndrg1	natural antisense
Nup88	0.373249	Nup88 or Rabep1	exon sense-overlapping or natural antisense
Hddc2	0.374513	Hddc2	exon sense-overlapping
Irf2	0.374587	Irf2	exon sense-overlapping
AK037384	0.375318	Rnf170	intronic antisense
Gm15051	0.375546	Hoxa1	bidirectional
uc.1	0.375609	Pex14	intron sense-overlapping
Pvt1	0.375685		intergenic
AK054420	0.375702	Orc1	natural antisense
AK018556	0.376414		intergenic
F630028O10Rik	0.376449		intergenic
Skiv2l-ps1	0.37703		intergenic
Nptn	0.377288	Nptn or 2410076I21Rik	exon sense-overlapping or natural antisense
AK079345	0.377377	Ap1s2	bidirectional
AK162545	0.377688		intergenic
Spns1	0.378234	Spns1	exon sense-overlapping
Pdlim7	0.378509	Pdlim7	exon sense-overlapping
AK050092	0.378662		intergenic
uc.89	0.378898	Psmd14	intron sense-overlapping
Gm15589	0.378905	Kcnh2	intronic antisense
Gm13967	0.378972	Fmn1	intron sense-overlapping
AK034314	0.37922	Capn2	intronic antisense
Mlxip	0.379454	Mlxip	exon sense-overlapping
Gm13713	0.379724		intergenic
Gm13840	0.380298	Pxn	intron sense-overlapping
Pfkfb3	0.380383	Pfkfb3	exon sense-overlapping
AK204506	0.380558	0610031J06Rik or Tmem79	exon sense-overlapping or natural antisense
AK039407	0.380711		intergenic
AK052663	0.380989	H1f0	natural antisense
AK016840	0.38132	Cacybp	bidirectional
Gm26523	0.381456	Prrx1	intron sense-overlapping
2610035D17Rik	0.381538		intergenic
AK163667	0.381781	Dnajc24	natural antisense
Fam196a	0.381799	Fam196a	exon sense-overlapping
AK139113	0.382895	Rps26	natural antisense
AK031377	0.383871		intergenic
Rnf26	0.384443	Rnf26	exon sense-overlapping
AK028933	0.384555		intergenic
XLOC_022770	0.38477		intergenic
Fam60a	0.384856	Fam60a	exon sense-overlapping
Wdhd1	0.384996	Wdhd1	exon sense-overlapping
Cdc14a	0.385466	Cdc14a	exon sense-overlapping
Atp7a	0.385729	Atp7a	exon sense-overlapping
Kcnab1	0.385928	Kcnab1	exon sense-overlapping
Syk	0.385986	Syk	exon sense-overlapping
Gm16275	0.386247	Flywch2	intronic antisense
Pmm1	0.386634	Pmm1	exon sense-overlapping
2210008F06Rik	0.386661	Ankrd13b	bidirectional
2810455O05Rik	0.386797		intergenic
2700081O15Rik	0.38746	2700081O15Rik	exon sense-overlapping
Ncf4	0.387677	Ncf4	exon sense-overlapping
uc.458	0.387746	Rbfox2	exon sense-overlapping
AK134400	0.387989	2810474O19Rik	intron sense-overlapping
AK047676	0.388034		intergenic
AK020101	0.388485	Cpt1c	natural antisense
AK042844	0.388712		intergenic
AK085704	0.389516		intergenic
AK046304	0.389753		intergenic
AK134114	0.389847		intergenic
Rbm3os	0.390329	Rbm3	natural antisense
Gm6264	0.390405		intergenic
AK039852	0.390527		intergenic
AK164218	0.390971	Gdi2	intron sense-overlapping
AK035835	0.391011		intergenic
Bai2	0.391339	Bai2	exon sense-overlapping
XLOC_008220	0.391526		intergenic
Plxna4os1	0.391976	Plxna4	intronic antisense
Fam40a	0.39248	Strip1	exon sense-overlapping
Hoxb3os	0.392633	Hoxb3 or Hoxb2	natural antisense
AK016224	0.39292	Hvcn1	intronic antisense
Rnf149	0.393056	Rnf149	exon sense-overlapping
TCONS_00000303	0.393157		intergenic
1810034E14Rik	0.393235	Cdc14b	intronic antisense
AK036448	0.393587	Def6	natural antisense
8430427H17Rik	0.39369	8430427H17Rik	exon sense-overlapping
1500004A13Rik	0.394608		intergenic
AK020926	0.394631	Ssbp1	bidirectional
Afap1l2	0.39555	Afap1l2	exon sense-overlapping
AK029422	0.395578	Tpd52l2	natural antisense
0610012D04Rik	0.395835	Ttc7	intronic antisense
Met	0.395899	Met	exon sense-overlapping
uc.71	0.395912	Gtdc1	intron sense-overlapping
AK014724	0.395977		intergenic
Tbata	0.396002	Tbata	exon sense-overlapping
AK089799	0.396151		intergenic
Slc35a2	0.396236	Slc35a2	exon sense-overlapping
Gm20324	0.397637	Tcf20	intronic antisense
Slc9a7	0.398762	Slc9a7	exon sense-overlapping
AK142482	0.398863	Primpol	natural antisense
AK170612	0.398991	Anxa1	exon sense-overlapping
Gm15676	0.399181		intergenic
Slc38a6	0.399261	Slc38a6	exon sense-overlapping
XLOC_017000	0.399476		intergenic
AK044183	0.399993	Pde3b	natural antisense
uc.31	0.400209		intergenic
Gm18489	0.400211	Rbms3	intronic antisense
AK146114	0.401212	Pank4	natural antisense
AA619741	0.401419		intergenic
Gm14005	0.401895		intergenic
Amz1	0.401967	Amz1 or Gna12	exon sense-overlapping or natural antisense
Cnih2	0.402051	Cnih2 or Yif1a	exon sense-overlapping or natural antisense
Gm15012	0.402144		intergenic
Baiap2l2	0.402317	Baiap2l2	exon sense-overlapping
Gm15888	0.402797	Nipa1	intronic antisense
Cars2	0.403291	Cars2	exon sense-overlapping
AK139818	0.403352		intergenic
Trnt1	0.403676	Trnt1	exon sense-overlapping
AK043361	0.403855		intergenic
AK085185	0.404354	Ctdp1	bidirectional
uc.76	0.404557	Zeb2	intron sense-overlapping
1110050K14Rik	0.404792		intergenic
AK020757	0.405657	Entpd4	natural antisense
Ttc13	0.405712	Ttc13	exon sense-overlapping
AK078653	0.405809	Pde8b	intronic antisense
E030003E18Rik	0.405835		intergenic
uc.265	0.406085	Slc44a1	natural antisense
XLOC_020174	0.406277		intergenic
9430008C03Rik	0.407098		intergenic
Gas7	0.408022	Gas7	exon sense-overlapping
Vwf	0.408832	Vwf	exon sense-overlapping
Fap	0.40897	Fap	exon sense-overlapping
AK020967	0.409174	Agpat6	bidirectional
Gm6525	0.409315	Trim2	intronic antisense
Gm14167	0.409983	Fkbp1a	bidirectional
AK013021	0.411759		intergenic
AK037866	0.411815	Scyl3	bidirectional
Gpatch3	0.41209	Gpatch3	exon sense-overlapping
AK043031	0.413106		intergenic
Rnf6	0.413329	Rnf6	exon sense-overlapping
Zfp235	0.413339	Zfp235	exon sense-overlapping
Phf8	0.413414	Phf8	exon sense-overlapping
AK003907	0.413947		intergenic
Gm15696	0.413968	Senp5	intron sense-overlapping
1700028E10Rik	0.414157		intergenic
AK047963	0.414374		intergenic
Gm15747	0.414557	Mlxip	intronic antisense
Ankle1	0.415652	Ankle1	exon sense-overlapping
AK141205	0.416358	Rbfa	natural antisense
2310001H17Rik	0.41676		intergenic
5530601H04Rik	0.417486	Pbdc1	bidirectional
BC006183	0.417868	Ss18	natural antisense
Atxn7l2	0.41854	Atxn7l2	exon sense-overlapping
Wdpcp	0.418709	Wdpcp	exon sense-overlapping
4930509E16Rik	0.419293	Rfx7	bidirectional
Gm26760	0.419333		intergenic
Gm11457	0.419422	Dnttip1	natural antisense
AK144133	0.419572		intergenic
AK076885	0.420045		intergenic
Plp2	0.420166	Plp2 or Prickle3	exon sense-overlapping or natural antisense
Gm15149	0.420189		intergenic
AK004128	0.420277		intergenic
Npc1	0.420388	Npc1	exon sense-overlapping
AK086486	0.420419		intergenic
AK039230	0.42068	Zfp503	bidirectional
Arnt	0.420812	Arnt	exon sense-overlapping
uc.47	0.421422		intergenic
Gmppb	0.421452	Gmppb	exon sense-overlapping
Gtf3a	0.421782	Gtf3a or Mtif3	exon sense-overlapping or natural antisense
AK146381	0.421792		intergenic
Pgd	0.422135	Pgd	exon sense-overlapping
humanlincRNA0324	0.422437		intergenic
AK016717	0.422692		intergenic
Dagla	0.42308	Dagla	exon sense-overlapping
AK017369	0.423247		intergenic
AK135634	0.423454		intergenic
AK040835	0.4235		intergenic
AK211473	0.423575	Tpd52	natural antisense
AK085043	0.423871		intergenic
AK079872	0.424186		intergenic
Gm14233	0.424476	Pank2 or Rnf24	exon sense-overlapping or natural antisense
Gm9873	0.425064		intergenic
Gas2	0.425132	Gas2 or Fancf	exon sense-overlapping or natural antisense
Rlim	0.4252	Rlim	exon sense-overlapping
AK087077	0.425319	Kdm1a	natural antisense
AK013651	0.425323		intergenic
4930562F07Rik	0.425609	4930523C07Rik	natural antisense
1110038B12Rik	0.425888		intergenic
Rptoros	0.426359	Rptor	natural antisense
AK079675	0.426776		intergenic
Nmt2	0.426893	Nmt2	exon sense-overlapping
Gm14636	0.427136		intergenic
4930523C07Rik	0.427437	4930523C07Rik	exon sense-overlapping
AK020490	0.427513	Nr6a1	intronic antisense
Rbakdn	0.427813		intergenic
AK082690	0.427822	Lgr4	intronic antisense
AK042192	0.428053	Sfswap	bidirectional
AK020705	0.42813		intergenic
Eda2r	0.42851	Eda2r	exon sense-overlapping
Speer7-ps1	0.429111		intergenic
Nphs1	0.429295	Nphs1	exon sense-overlapping
humanlincRNA0806	0.429372		intergenic
Clk1	0.429517	Clk1	exon sense-overlapping
Fbxl2	0.429705	Fbxl2	exon sense-overlapping
AK144334	0.429775	Hnrnpab	natural antisense
AK048946	0.430094	St3gal4	intronic antisense
Ttbk2	0.430104	Ttbk2	exon sense-overlapping
Zcchc4	0.430349	Zcchc4	exon sense-overlapping
AK140883	0.430478		intergenic
Ncstn	0.430896	Ncstn or Copa	exon sense-overlapping or natural antisense
AK136555	0.431145		intergenic
Spata6	0.431182	Spata6	exon sense-overlapping
DQ561380	0.431665		intergenic
Rpa2	0.431916	Rpa2	exon sense-overlapping
uc.132	0.432153	Rsrc1	intron sense-overlapping
AK143399	0.432328		intergenic
uc.313	0.433462	Tial1	intronic antisense
Pax5	0.433543	Pax5	exon sense-overlapping
Rps10-ps2	0.43401		intergenic
Cox17	0.434882	Cox17	exon sense-overlapping
uc.172	0.435211	2210408I21Rik	intron sense-overlapping
Atp13a3	0.435325	Atp13a3	exon sense-overlapping
Ufsp2	0.435812	Ufsp2	exon sense-overlapping
AI662270	0.43597		intergenic
Gm11618	0.43619		intergenic
Prpf40a	0.436313	Prpf40a	exon sense-overlapping
Sil1	0.436503	Sil1	exon sense-overlapping
Gas5	0.436738	Zbtb37	bidirectional
Usf2	0.437089	Usf2	exon sense-overlapping
Sf3a1	0.43713	Sf3a1	exon sense-overlapping
AK085888	0.43717	Hltf	natural antisense
Ddx60	0.437794	Ddx60	exon sense-overlapping
5730577I03Rik	0.437867		intergenic
AI838599	0.43822		intergenic
AK081778	0.438718		intergenic
AK155234	0.438843	Ptpn1	bidirectional
AK043869	0.439005		intergenic
Slc22a15	0.439367	Slc22a15	exon sense-overlapping
mouselincRNA0056	0.439841		intergenic
Spata20	0.439843	Spata20	exon sense-overlapping
Ssu2	0.440414	Ssu2	exon sense-overlapping
A230005M16Rik	0.440469	Bmyc	natural antisense
Rnaset2b	0.440758	Gm1604b or Rnaset2b	exon sense-overlapping
Stx2	0.440789	Stx2	exon sense-overlapping
AK140781	0.441048	Pola1	natural antisense
Pddc1	0.441086	Pddc1	exon sense-overlapping
Cic	0.441099	Cic	exon sense-overlapping
Gm15697	0.441512		intergenic
Igfbp4	0.44201	Igfbp4	exon sense-overlapping
Sept8	0.442127	Sept8	exon sense-overlapping
AK089969	0.442393	Dagla	intronic antisense
1600010M07Rik	0.442735		intergenic
AK138549	0.443287	Pik3c2a	bidirectional
AK042484	0.444264	Zfp59	bidirectional
BC057381	0.444319	Tcp11l1	exon sense-overlapping
AK034507	0.444335		intergenic
AK080749	0.444513	Pgls	natural antisense
Lhx6	0.445036	Lhx6	exon sense-overlapping
Trrap	0.445222	Trrap	exon sense-overlapping
Ankrd44	0.445252	Ankrd44	exon sense-overlapping
Phtf1	0.445294	Phtf1	exon sense-overlapping
Mysm1	0.445296	Mysm1	exon sense-overlapping
Snf8	0.445496	Snf8	exon sense-overlapping
Mtag2	0.445593	Lin7b	natural antisense
Vaultrc5	0.446114		intergenic
AK040785	0.446175	Ly96	natural antisense
B230209K01Rik	0.446275		intergenic
5830428H23Rik	0.44659	Grk5	intronic antisense
AK157583	0.446838	Pign	natural antisense
Cpne8	0.44732	Cpne8	exon sense-overlapping
AK184121	0.447903	Sema3b	natural antisense
9530046B11Rik	0.448272	Suds3	intronic antisense
Rnf181	0.448337	Rnf181	exon sense-overlapping
Gm10612	0.448663	Cbfa2t3	natural antisense
Gas5	0.44941	Zbtb37	bidirectional
Smim1	0.449666	Smim1	exon sense-overlapping
Slc2a6	0.449782	Slc2a6	exon sense-overlapping
AK138342	0.449786		intergenic
Prps1	0.449947	Prps1	exon sense-overlapping
uc.209	0.450392	Tra2a	intronic antisense
Suv39h1	0.45043	Suv39h1	exon sense-overlapping
Cbx4	0.450448	Cbx4	exon sense-overlapping
Spsb4	0.450515	Spsb4	exon sense-overlapping
Gas5	0.451168		intergenic
Nhp2	0.451273	Nhp2	exon sense-overlapping
Prrc2b	0.451712	Prrc2b	exon sense-overlapping
uc.435	0.451739	Tcf4	intron sense-overlapping
Cnot3	0.451937	Cnot3 or Leng1	exon sense-overlapping or natural antisense
Fam195b	0.45213	Fam195b	exon sense-overlapping
Atxn7l1	0.452379	Atxn7l1	exon sense-overlapping
Patz1	0.452441		intergenic
AK029448	0.452829	Mrps31	bidirectional
Pvt1	0.452888		intergenic
TCONS_00000520	0.453106		intergenic
Gm12580	0.453723		intergenic
Smc2	0.45386	Smc2	exon sense-overlapping
Commd6	0.454054	Commd6	exon sense-overlapping
Coro2a	0.454064	Coro2a	exon sense-overlapping
Dync2h1	0.454599	Dync2h1	exon sense-overlapping
AK021285	0.454739	Glis2	bidirectional
Gas5	0.455197	Zbtb37	bidirectional
Hps5	0.455306	Hps5	exon sense-overlapping
AK134172	0.455708		intergenic
Gm15987	0.456116	Clec2g	intronic antisense
Cyp51	0.456125	Cyp51	exon sense-overlapping
Rtf1	0.456492	Rtf1	exon sense-overlapping
Arhgap30	0.456903	Arhgap30	exon sense-overlapping
AK083182	0.456968	Fut8	natural antisense
Cdk5rap3	0.457449	Cdk5rap3	exon sense-overlapping
Slc35b1	0.45753	Slc35b1	exon sense-overlapping
Gm17041	0.45757	Cish	natural antisense
Efemp2	0.457667	Efemp2	exon sense-overlapping
Gm20412	0.458297	Tgm2	natural antisense
AK032585	0.458523		intergenic
Gm26513	0.459068	Senp1	natural antisense
Gm10499	0.459486		intergenic
AK204212	0.45993	Gnb2	natural antisense
Rev3l	0.460371	Rev3l	exon sense-overlapping
Gm12140	0.4606		intergenic
9930104L06Rik	0.461193	9930104L06Rik	exon sense-overlapping
AK171960	0.46177		intergenic
Saal1	0.46247	Saal1	exon sense-overlapping
Anapc2	0.462667	Anapc2	exon sense-overlapping
BC039940	0.462995	9130401M01Rik	intron sense-overlapping
AK158374	0.463037	Rpl34-ps1 or Rpl34	bidirectional
Ccne2	0.463129	Ccne2	exon sense-overlapping
AK015904	0.463241		intergenic
Gmds	0.463731	Gmds	exon sense-overlapping
AK158500	0.464108	Cnbp	bidirectional
AK179066	0.464586	Nr1d1	exon sense-overlapping
Eif2ak1	0.464843	Eif2ak1	exon sense-overlapping
AK081903	0.464868		intergenic
DQ726473	0.464899		intergenic
Gm12934	0.465075	Ago4	intron sense-overlapping
AK027972	0.465126		intergenic
Gm13091	0.465529	Rere	intronic antisense
AK017243	0.465641	Ap3s2	bidirectional
Adamts6	0.466092	Adamts6	exon sense-overlapping
AK042899	0.466175	Usp46	intronic antisense
Cul7	0.466289	Cul7	exon sense-overlapping
AK179044	0.466379	Carhsp1	exon sense-overlapping
AK020475	0.46641	Atf7	natural antisense
Vrk2	0.467102	Vrk2	exon sense-overlapping
Gad1	0.46726	Gad1	exon sense-overlapping
Rngtt	0.467311	Rngtt	exon sense-overlapping
Zmym6	0.467501	Zmym6	exon sense-overlapping
F730043M19Rik	0.467589	Atxn7l1	bidirectional
Synj1	0.467664	Synj1	exon sense-overlapping
AK020154	0.467766	Il6st	bidirectional
Gm1715	0.468002	AI593442	bidirectional
BU704192	0.468947	Fads1	natural antisense
DQ694215	0.469176		intergenic
4930405O22Rik	0.469785	Fbxl17	intron sense-overlapping
XLOC_005908	0.47031		intergenic
AI480526	0.470358		intergenic
St6galnac4	0.470555	St6galnac4	exon sense-overlapping
Cap1	0.470618	Cap1	exon sense-overlapping
Ttc7	0.470651	Ttc7	exon sense-overlapping
Six1	0.470653	Six1	exon sense-overlapping
Ssbp2	0.47107	Ssbp2	exon sense-overlapping
AK017999	0.471374		intergenic
1520401A03Rik	0.471552		intergenic
Gm17120	0.471616	Slc6a20a	natural antisense
AK083877	0.47174	Erbb2ip	bidirectional
AK163877	0.471879	Rab33b	bidirectional
Wls	0.471884	Wls	exon sense-overlapping
AK143157	0.472035	Tiam2	natural antisense
Arl16	0.472052	Arl16	exon sense-overlapping
XLOC_021482	0.472607		intergenic
Foxa2	0.472879	Foxa2	exon sense-overlapping
Cops7b	0.473322	Cops7b	exon sense-overlapping
Soga2	0.473343	Soga2	exon sense-overlapping
Dnajb4	0.4735	Dnajb4	exon sense-overlapping
AK081088	0.473573		intergenic
Gm9828	0.473634		intergenic
Rps27a	0.473742	Rps27a	exon sense-overlapping
AK046972	0.473886	Pdzd2	natural antisense
Ttll13	0.474135	Ttll13	exon sense-overlapping
AK037503	0.474182		intergenic
mouselincRNA1539	0.474192		intergenic
4930556M19Rik	0.474718		intergenic
Plekhm3	0.474818	Plekhm3	exon sense-overlapping
AK198904	0.475072	Mtch1	exon sense-overlapping
Gm8363	0.475092		intergenic
Ept1	0.475363	Ept1	exon sense-overlapping
Vdac2	0.475859	Vdac2	exon sense-overlapping
AK201601	0.475925		intergenic
AK136151	0.475942		intergenic
BC116202	0.47627		intergenic
Mier1	0.476472	Mier1	exon sense-overlapping
AK054319	0.476982	Zfp276	natural antisense
Gm10702	0.477252	Dcst1	natural antisense
1700064E03Rik	0.477436	Kdm6b	natural antisense
Dpm1	0.477599	Dpm1	exon sense-overlapping
uc.91	0.47828	Fap	intron sense-overlapping
Gm26623	0.478417		intergenic
AK156102	0.478596		intergenic
AK078710	0.47884	Col4a3	intronic antisense
Tulp4	0.478985	Tulp4	exon sense-overlapping
Prdm11	0.479625	Prdm11	exon sense-overlapping
XLOC_003930	0.479742		intergenic
AK042005	0.479902	Orc3	natural antisense
Snrpg	0.480177	Snrpg	exon sense-overlapping
AK046703	0.480267		intergenic
Ormdl1	0.480341	Ormdl1	exon sense-overlapping
AK006921	0.480775	Clca1	natural antisense
Stamos	0.48091	Stam	bidirectional
4930417H01Rik	0.480939		intergenic
Cd99l2	0.481489	Cd99l2	exon sense-overlapping
Gm15413	0.481586	Tenm4	intronic antisense
Mov10	0.481779	Mov10	exon sense-overlapping
Srd5a3	0.481944	Srd5a3	exon sense-overlapping
Ugcg	0.482013	Ugcg	exon sense-overlapping
Nrip1	0.482207	Nrip1	exon sense-overlapping
Gm5468	0.482303	Basp1	bidirectional
AK145256	0.482478		intergenic
AK164741	0.482535	Deptor	exon sense-overlapping
XLOC_000399	0.482782		intergenic
DQ543428	0.483078		intergenic
humanlincRNA0559	0.483142		intergenic
Gm17501	0.48329	Cyr61	bidirectional
Ubap2	0.483387	Ubap2	exon sense-overlapping
AK014273	0.483572	Micu2	bidirectional
Exoc6b	0.484047	Exoc6b	exon sense-overlapping
AK017674	0.484163	Cd302	intronic antisense
Fxyd3	0.484555	Fxyd3 or Lgi4	exon sense-overlapping or natural antisense
AK015564	0.484572	Stk38l	natural antisense
Katnbl1	0.484671	Katnbl1	exon sense-overlapping
Prune	0.485331	Prune	exon sense-overlapping
AK044029	0.485392	Chadl	natural antisense
AK089379	0.485549	Eaf2	bidirectional
Gm13032	0.485617	Padi1	natural antisense
Mfsd10	0.486256	Mfsd10	exon sense-overlapping
AK047528	0.486612	Ppp2r3a	intronic antisense
Khdrbs1	0.486881	Khdrbs1	exon sense-overlapping
Tcrd	0.487135	A430107P09Rik	intron sense-overlapping
Gm22820	0.487165	Chrm1	natural antisense
Rexo4	0.48722	Rexo4	exon sense-overlapping
Vopp1	0.487632	Vopp1	exon sense-overlapping
Gm13554	0.487646	Nacc2	natural antisense
AK052126	0.488016	Kansl1l	natural antisense
Gm14512	0.488199		intergenic
Pkd2l1	0.488353	Pkd2l1	exon sense-overlapping
Mvb12b	0.488395	Mvb12b	exon sense-overlapping
2410004N09Rik	0.488417		intergenic
Gm26592	0.488707	Icam5	natural antisense
Abcd4	0.488873	Abcd4	exon sense-overlapping
XLOC_015626	0.489223		intergenic
Cbx3	0.489599	Cbx3	exon sense-overlapping
Ptbp2	0.489623	Ptbp2	exon sense-overlapping
AK039256	0.489807	Iqch	natural antisense
XLOC_004372	0.490133		intergenic
Rpl23	0.490175	Rpl23	exon sense-overlapping
St6galnac2	0.490545	St6galnac2	exon sense-overlapping
D230002A01Rik	0.490548	Irx3	natural antisense
Gm13591	0.490972	Nr6a1	intronic antisense
Clk2	0.490992	Clk2	exon sense-overlapping
AK045717	0.491101		intergenic
D130020L05Rik	0.491144	Smek1	natural antisense
Metrnl	0.491308	Metrnl	exon sense-overlapping
AI506816	0.491471		intergenic
Tspan2os	0.491555	Tspan2	natural antisense
AK037210	0.491652		intergenic
AK028852	0.49175	Tbc1d23	exon sense-overlapping
Gm9828	0.49177	Btf3	natural antisense
Gm14264	0.491792		intergenic
AK020824	0.492634	Psip1	intronic antisense
Plekhd1os	0.493481	Plekhd1	bidirectional
Pir	0.493852	Pir	exon sense-overlapping
Nt5m	0.494051	Nt5m or Cops3	exon sense-overlapping or natural antisense
Cpeb2	0.494121	Cpeb2	exon sense-overlapping
1600012H06Rik	0.494566	1600012H06Rik Phf10	exon sense-overlapping or natural antisense
Nup43	0.49465	Nup43	exon sense-overlapping
Cd86	0.49473	Cd86	exon sense-overlapping
Rmnd5b	0.495168	Rmnd5b or Nhp2	exon sense-overlapping or natural antisense
Idh2	0.495218	Idh2	exon sense-overlapping
Rai1	0.495272	Rai1 or Srebf1	exon sense-overlapping or natural antisense
AK014993	0.495282	Pinx1	natural antisense
AK017444	0.495424	Gcnt2	intronic antisense
AK052807	0.495651	Stx16	natural antisense
Prmt6	0.495875	Prmt6	exon sense-overlapping
Ncor2	0.496164	Ncor2	exon sense-overlapping
AK142365	0.496172	Hpgds	natural antisense
AK157025	0.496224		intergenic
Cgn	0.496263	Cgn	exon sense-overlapping
Gm10584	0.496359	Chst15	natural antisense
Gm16229	0.496402	Nab2	natural antisense
Ttll8	0.496479	Ttll8	exon sense-overlapping
Rab26os	0.496538	Traf7	bidirectional
Tcrb	0.49663		intergenic
mouselincRNA0188	0.496662		intergenic
Piezo1	0.496947	Piezo1 or Ctu2	exon sense-overlapping or natural antisense
Gm4013	0.497122	Rbm27	bidirectional
Nit1	0.497222	Nit1 or Dedd	exon sense-overlapping or natural antisense
Foxn2	0.497268	Foxn2	exon sense-overlapping
AK030906	0.4973	Usp25	exon sense-overlapping
AK039557	0.497433		intergenic
AK019349	0.497912		intergenic
Trmt44	0.497928	Trmt44	exon sense-overlapping
Calm3	0.497968	Calm3	exon sense-overlapping
Snhg8	0.49861		intergenic
XLOC_012986	0.498615		intergenic
Prelp	0.498726	Prelp	exon sense-overlapping
AK017435	0.498748		intergenic
Asxl2	0.498961	Asxl2	exon sense-overlapping
Aftph	0.498983	Aftph	exon sense-overlapping
BC028528	0.499065	BC028528	exon sense-overlapping
AK037624	0.499691		intergenic
Ccdc97	0.499755	Ccdc97	exon sense-overlapping
Gm14154	0.499888		intergenic
Downregulated cardiac lncRNAs in GRK-beta1AR;miR-150 DTG vs. GRK-beta1AR TG mice subjected to ISO (< 2 folds)
Gene Symbol	Fold Change	Associated Gene Name	Relationship
Lasp1	0.500225	Lasp1	exon sense-overlapping
4930502E09Rik	0.500997	Dhrs11	bidirectional
Xpc	0.501115	Xpc	exon sense-overlapping
Gm13306	0.50129	Gm13306 or Ccl27b	exon sense-overlapping
AK145973	0.501303	Hhex	bidirectional
AK052563	0.501481		intergenic
Gm16079	0.501676		intergenic
Sh3tc1	0.50201	Sh3tc1	exon sense-overlapping
Gm11291	0.502091		intergenic
Bhlhe40	0.502138	Bhlhe40	exon sense-overlapping
4930520K10Rik	0.502647	Cdk19	natural antisense
Baiap2	0.50265	Baiap2	exon sense-overlapping
AK035492	0.502688		intergenic
Rsph6a	0.502694	Rsph6a	exon sense-overlapping
4930518P08Rik	0.502787		intergenic
AK079537	0.502883		intergenic
AK040011	0.503213		intergenic
D330023K18Rik	0.503615	Gpr107	bidirectional
Chtf18	0.503815	Chtf18 or Gng13	exon sense-overlapping or natural antisense
Pum1	0.503904	Pum1	exon sense-overlapping
Vps53	0.504053	Vps53	exon sense-overlapping
AK051337	0.504182		intergenic
Cacfd1	0.504382	Cacfd1	exon sense-overlapping
Cacfd1	0.504382	Cacfd1	exon sense-overlapping
AK214512	0.504497	Ilk	natural antisense
AK013121	0.504528		intergenic
AK131705	0.504692	Phospho1	bidirectional
1110035H17Rik	0.504925	Fam98c	natural antisense
Mrps18c	0.504988	Mrps18c	exon sense-overlapping
XLOC_017437	0.505332		intergenic
Gm14968	0.505795		intergenic
Prps2	0.506032	Prps2	exon sense-overlapping
Hjurp	0.506305	A730008H23Rik or Hjurp	exon sense-overlapping
Ptpn6	0.506429	Ptpn6	exon sense-overlapping
AK040681	0.506603		intergenic
Sf1	0.506716	Sf1	exon sense-overlapping
Daxx	0.506844	Daxx	exon sense-overlapping
AK078028	0.5071	Rnf4	natural antisense
XLOC_026907	0.50781		intergenic
Slc30a9	0.507942	Slc30a9	exon sense-overlapping
Phf21b	0.508021	Phf21b	exon sense-overlapping
XLOC_026180	0.508212		intergenic
Casp2	0.508269	Casp2	exon sense-overlapping
AK141163	0.508334	Glg1	bidirectional
XLOC_011759	0.508347	Slc22a28, Slc22a27, or Slc22a29	intronic antisense
AK048868	0.508499		intergenic
AK047500	0.508504		intergenic
Adamtsl1	0.508526	Adamtsl1	exon sense-overlapping
Pabpc1	0.508558	Pabpc1	exon sense-overlapping
Hhat	0.508959	Hhat	exon sense-overlapping
Gm20404	0.510287	Tmcc1	intronic antisense
Gcfc2	0.510386	Gcfc2	exon sense-overlapping
AK082454	0.511028		intergenic
Rps25-ps1	0.511217		intergenic
Zfp398	0.511313	Zfp398	exon sense-overlapping
Gm8129	0.511438		intergenic
Dnajc1	0.511667	Dnajc1	exon sense-overlapping
Rmrp	0.511695	Ccdc107	bidirectional
Snhg3	0.511922		intergenic
Rprl3	0.512437		intergenic
Cwc27	0.512735	Cwc27	exon sense-overlapping
Cdk17	0.512869	Cdk17 or Elk3	exon sense-overlapping or natural antisense
Gm26768	0.513403	Dctn6	natural antisense
Smcr7l	0.513642	Mief1	exon sense-overlapping
Xab2	0.513816	Xab2 or Camsap3	exon sense-overlapping or natural antisense
1700028I16Rik	0.513828		intergenic
AK076610	0.51395	Zfp560	bidirectional
AK077774	0.514345		intergenic
Gm10161	0.514429		intergenic
Usp45	0.514539	Usp45	exon sense-overlapping
Gm10033	0.51461		intergenic
Gm11423	0.514652	Lig3	bidirectional
Xylt2	0.514782	Xylt2	exon sense-overlapping
uc.425	0.515411	Zfp521	intron sense-overlapping
AK085588	0.515435		intergenic
Slc19a1	0.515497	Slc19a1	exon sense-overlapping
Tmem219	0.515721	Tmem219	exon sense-overlapping
Kank4	0.515764	Kank4	exon sense-overlapping
AK042398	0.51599	Lyst	natural antisense
Gm26772	0.516395	Zmiz1	intronic antisense
Gm11408	0.516498		intergenic
DQ691881	0.516534		intergenic
AK142920	0.517222		intergenic
AK036067	0.517316	Rin2	intronic antisense
Morf4l2	0.517467	Morf4l2	exon sense-overlapping
Bbc3	0.517742	Bbc3	exon sense-overlapping
1810032O08Rik	0.518116		intergenic
AK031656	0.518143	Adamts5	natural antisense
I830077J02Rik	0.518441	I830077J02Rik	exon sense-overlapping
mouselincRNA0491	0.518447		intergenic
AK081270	0.519096		intergenic
A730011C13Rik	0.519422	Pi4kb	natural antisense
uc.406	0.519452	Nfat5	exon sense-overlapping
AK082130	0.519501	Gatc	intronic antisense
1500004A13Rik	0.519594		intergenic
Myo9a	0.519821	Myo9a	exon sense-overlapping
AK041360	0.520075		intergenic
Nat10	0.520239	Nat10	exon sense-overlapping
Pus3	0.52029	Pus3	exon sense-overlapping
Angptl2	0.520308	Angptl2	exon sense-overlapping
Zfp951	0.520323	Zfp951	exon sense-overlapping
AK211100	0.520453	Ehmt2	exon sense-overlapping
Pkd1	0.520894	Pkd1 or Tsc2	exon sense-overlapping or natural antisense
Meg3	0.520972		intergenic
Mfsd6	0.520974	Mfsd6	exon sense-overlapping
mKIAA0545	0.521744	Sipa1l3	intron sense-overlapping
Gm4532	0.521834	Zfp553	bidirectional
AK080235	0.521842	Map3k6	natural antisense
Zbtb49	0.521976	Zbtb49	exon sense-overlapping
Dus2l	0.522129	Dus2	exon sense-overlapping
AK216043	0.522245	Fam53c	natural antisense
Pex26	0.522308	Pex26	exon sense-overlapping
Pcna	0.522502	Pcna	exon sense-overlapping
Drap1	0.522786	Drap1	exon sense-overlapping
Ssh2	0.522951	Ssh2	exon sense-overlapping
mouselincRNA1201	0.523423		intergenic
Arhgap39	0.524452	Arhgap39	exon sense-overlapping
uc.408	0.52461	Zfhx3	exon sense-overlapping
Lmna	0.524785	Lmna	exon sense-overlapping
Dpm3	0.525102	Dpm3	exon sense-overlapping
AK038508	0.525269		intergenic
Eif2a	0.525343	Eif2a	exon sense-overlapping
2900056M20Rik	0.525395		intergenic
AK040302	0.525641	Rhd	natural antisense
Unk	0.525647	Unk	exon sense-overlapping
AK046615	0.525652	Tcea1	natural antisense
Ino80e	0.52585	Ino80e	exon sense-overlapping
Gm16046	0.526242		intergenic
AK051229	0.526413		intergenic
Lama5	0.526708	Lama5	exon sense-overlapping
Gm11772	0.527518	Bahcc1	intronic antisense
AK054520	0.527776		intergenic
mouselincRNA0439	0.527843		intergenic
Gm12104	0.5279		intergenic
XLOC_008220	0.527924		intergenic
Unkl	0.528829	Unkl	exon sense-overlapping
AK082358	0.529089		intergenic
3300005D01Rik	0.529317		intergenic
Tcrb	0.529427		intergenic
AK172386	0.529729	Cmah	intronic antisense
AK039882	0.529793	Hoxa4 or Hoxa3	intronic antisense
Adap2	0.529902	Adap2	exon sense-overlapping
AK136507	0.529987	Lmbrd2	intronic antisense
AK085074	0.530021	Aldh1l2	natural antisense
DQ569461	0.530079	Stox1	intronic antisense
Cep63	0.530318	Cep63	exon sense-overlapping
AK090372	0.530686	Gk5	exon sense-overlapping
9430076C15Rik	0.530863		intergenic
AK148923	0.530915	Atp5b	bidirectional
Cnrip1	0.53155	Cnrip1	exon sense-overlapping
AK048069	0.531573		intergenic
Eif2ak3	0.531818	Eif2ak3	exon sense-overlapping
Pigy	0.53184	Pyurf	exon sense-overlapping
Pigy	0.53184	Herc6	natural antisense
Gm15038	0.531882	Slc25a53	intronic antisense
Usp10	0.532256	Usp10	exon sense-overlapping
Iqsec2	0.532535	Iqsec2	exon sense-overlapping
Tpi1	0.53264	Tpi1	exon sense-overlapping
Fis1	0.532764	Fis1	exon sense-overlapping
uc.119	0.532833	Zbtb20	intronic antisense
Snhg3	0.533046		intergenic
AK050578	0.533229		intergenic
AK050310	0.533427		intergenic
Cdc25b	0.533626	Cdc25b	exon sense-overlapping
Gm26808	0.533881		intergenic
AK208648	0.534529	Glt25d1	exon sense-overlapping
AK086525	0.534767		intergenic
Ephb4	0.534815	Ephb4 or Zan	exon sense-overlapping or natural antisense
AK013311	0.53489	Rnls	natural antisense
Aatf	0.535293	Aatf	exon sense-overlapping
AK083252	0.535541	9930021J03Rik	intron sense-overlapping
AK031479	0.535841		intergenic
Gm8584	0.536086		intergenic
Gm12058	0.536403		intergenic
Spats2l	0.536595	Spats2l	exon sense-overlapping
uc.455	0.536674	Rbm39	intronic antisense
2900072N19Rik	0.536677		intergenic
AK037904	0.53709		intergenic
Dek	0.537281	Dek	exon sense-overlapping
Dek	0.537281	Kdm1b	natural antisense
Mtap1s	0.537357	Map1s	exon sense-overlapping
Gm12947	0.537884		intergenic
Gm26804	0.538083	Gm15319	intronic antisense
Fbxl18	0.538124	Fbxl18	exon sense-overlapping
BC025067	0.538401		intergenic
AK164362	0.538579	Rbpj	exon sense-overlapping
Gm12882	0.538638		intergenic
Gm14230	0.538743	Tgif2	bidirectional
4930556M19Rik	0.538783		intergenic
AK156516	0.539026	Msrb3	natural antisense
Gm15031	0.53911		intergenic
XLOC_009457	0.539191		intergenic
AK194371	0.539295	Rpn1	natural antisense
AK144448	0.539339	Deptor	natural antisense
Sept6	0.539395	Sept6	exon sense-overlapping
Ifih1	0.539806	Ifih1	exon sense-overlapping
Sgpl1	0.540026	Sgpl1	exon sense-overlapping
AK038685	0.540077	Dennd4c	natural antisense
Rasa2	0.540149	Rasa2	exon sense-overlapping
AK171953	0.540372	Ncoa2	intron sense-overlapping
5530401N12Rik	0.540432	Nrm or Ppp1r18	natural antisense
Prop1	0.540588	Prop1	exon sense-overlapping
Lztr1	0.540617	Lztr1	exon sense-overlapping
AK041697	0.541067		intergenic
Golt1b	0.541243	Golt1b	exon sense-overlapping
Zfp521	0.541685	Zfp521	exon sense-overlapping
AK033645	0.541809	Kansl1l	natural antisense
Apool	0.541822	Apool	exon sense-overlapping
Atox1	0.542637	Atox1	exon sense-overlapping
AK153777	0.542638	Usp40	natural antisense
2310010G23Rik	0.5427		intergenic
Thumpd3	0.542781	Thumpd3	exon sense-overlapping
Gm10125	0.542975	Zeb1	intronic antisense
uc.393	0.543197	Clk3	natural antisense
Prmt1	0.543218	Prmt1	exon sense-overlapping
Gm26638	0.543535	Tmem178b	intron sense-overlapping
AK040363	0.543553		intergenic
Gm16551	0.543637		intergenic
Pigk	0.543656	Pigk or St6galnac5	exon sense-overlapping or natural antisense
humanlincRNA2159	0.544089		intergenic
AK042688	0.544224		intergenic
AK020696	0.544278		intergenic
AK018227	0.544778	Pik3r2 or Ifi30	natural antisense
Gm355	0.544864		intergenic
Frzb	0.544987	Frzb	exon sense-overlapping
Znfx1	0.545001	Znfx1	exon sense-overlapping
AK160214	0.545069	Kansl2	natural antisense
Psip1	0.545185	Psip1	exon sense-overlapping
Prkca	0.545418	Prkca	exon sense-overlapping
Csnk1g1	0.545678	Csnk1g1	exon sense-overlapping
Sp3	0.545763	Sp3	exon sense-overlapping
Gm4432	0.545985	Brd4	intronic antisense
AK156810	0.546103	Slc35g2	intronic antisense
Gm20705	0.546248	Foxp1	intron sense-overlapping
AK134706	0.546702		intergenic
AK041898	0.546749	Prkcq	intronic antisense
Atad3aos	0.546814	Atad3a	bidirectional
XLOC_021499	0.546944		intergenic
Nos1	0.546947	Nos1	exon sense-overlapping
2700094K13Rik	0.54724	2700094K13Rik	exon sense-overlapping
AK017645	0.547381	Uba6	exon sense-overlapping
Donson	0.547455	Donson	exon sense-overlapping
AK039021	0.547457	Spen	intronic antisense
AK042086	0.54747	Hltf	bidirectional
AK042086	0.54747	Hltf	bidirectional
AK141495	0.547547		intergenic
AK052870	0.547628		intergenic
Gm13650	0.547651	Sestd1	intron sense-overlapping
5730480H06Rik	0.54789	Kcnip4	natural antisense
Atp6v0b	0.547954	Atp6v0b	exon sense-overlapping
Gss	0.548012	Gss	exon sense-overlapping
Gm20517	0.548159	Med20 or Usp49	exon sense-overlapping
Sec23a	0.548345	Sec23a	exon sense-overlapping
XLOC_008218	0.548545		intergenic
AK154231	0.548797	Ubac2	intronic antisense
Ptbp3	0.5488	Ptbp3	exon sense-overlapping
Aptx	0.54913	Aptx	exon sense-overlapping
Phf20	0.549357	Phf20	exon sense-overlapping
AK137857	0.549495		intergenic
AK042609	0.549555		intergenic
AK045073	0.54962		intergenic
Bpifb4	0.549798	Bpifb4	exon sense-overlapping
AK138930	0.549954		intergenic
Gm13593	0.550032		intergenic
AK148204	0.550298	Ptbp1	intronic antisense
Pitpnm1	0.550417	Pitpnm1 or Aip	exon sense-overlapping or natural antisense
2410133F24Rik	0.550552	Sin3a or Man2c1	natural antisense
AK082081	0.550619	Dhps	natural antisense
Acn9	0.550667	Acn9	exon sense-overlapping
Haus6	0.550758	Haus6	exon sense-overlapping
AK034407	0.550771	Pi15	natural antisense
AK087340	0.551099	Eif3a	exon sense-overlapping
AK037125	0.551114		intergenic
XLOC_019516	0.551181		intergenic
Ttc25	0.551412	Ttc25	exon sense-overlapping
Ap2b1	0.551574	Ap2b1	exon sense-overlapping
Rspo1	0.551715	Rspo1	exon sense-overlapping
AK079994	0.551809	Trappc8	exon sense-overlapping
mouselincRNA1430	0.551824		intergenic
Gemin4	0.55221	Gemin4	exon sense-overlapping
Gm4876	0.552234	Tes	natural antisense
B930082K07Rik	0.552538	Lrrc49	natural antisense
AK007003	0.552594	Samd4b	bidirectional
Gm6211	0.55282	Mast4	intron sense-overlapping
Mepce	0.552991	Mepce	exon sense-overlapping
2410004B18Rik	0.553004	2410004B18Rik	exon sense-overlapping
Trpc7	0.553288	Trpc7	exon sense-overlapping
AK087580	0.553334		intergenic
Rpl21	0.553443	Rpl21	exon sense-overlapping
Iscu	0.55352	Iscu	exon sense-overlapping
AK169958	0.553549	St3gal1	exon sense-overlapping
Hmbox1	0.553729	Hmbox1	exon sense-overlapping
AK034729	0.553858		intergenic
Gm12940	0.554553		intergenic
Ppp3r1	0.55464	Ppp3r1	exon sense-overlapping
XLOC_023468	0.554784		intergenic
Wasf2	0.554845	Wasf2	exon sense-overlapping
2810403D21Rik	0.55495	Brwd3	bidirectional
DQ684960	0.554969		intergenic
Scarf1	0.555012	Scarf1	exon sense-overlapping
4933439C10Rik	0.55519	Zkscan17	natural antisense
Gm41664	0.555247	Kif5b	natural antisense
2810403D21Rik	0.555316	Brwd3	bidirectional
Zmat3	0.555406	Zmat3	exon sense-overlapping
BC048555	0.555815		intergenic
Gm20605	0.556109	Sap25 or Lrch4	exon sense-overlapping
AK038852	0.556179		intergenic
AK020106	0.55632		intergenic
Gm15550	0.556546	Tpk1	intronic antisense
Paxbp1	0.556674	Paxbp1	exon sense-overlapping
Gm14558	0.556799		intergenic
XLOC_019849	0.557295		intergenic
Aph1b	0.557561	Aph1b	exon sense-overlapping
Apobr	0.557763	Apobr	exon sense-overlapping
DQ723598	0.557893		intergenic
Gm13305	0.557951	Il11ra2 and Gm13306 or Ccl27b	exon sense-overlapping and natural antisense
Gm17018	0.558073	Dpcd or Fbxw4	exon sense-overlapping or natural antisense
AK006922	0.558356	Tax1bp1	natural antisense
Gm11686	0.558427		intergenic
Gm14003	0.558471		intergenic
Inpp5d	0.558973	Inpp5d	exon sense-overlapping
Btbd10	0.559124	Btbd10	exon sense-overlapping
Myeov2	0.559193	Myeov2	exon sense-overlapping
Herc1	0.559313	Herc1	exon sense-overlapping
AK038308	0.559489		intergenic
2810403D21Rik	0.559518	Brwd3	bidirectional
AK034452	0.55976		intergenic
AK045119	0.559816	Tmem126a	bidirectional
AK084824	0.560363		intergenic
Marc2	0.560813	Marc2	exon sense-overlapping
Stam2	0.560847	Stam2	exon sense-overlapping
mouselincRNA1097	0.561009		intergenic
Ppm1h	0.561025	Ppm1h	exon sense-overlapping
Gm15541	0.561277	Prx	natural antisense
Ercc4	0.56145	Ercc4	exon sense-overlapping
Ipw	0.561793		intergenic
4930414L22Rik	0.5618	Mat2a	natural antisense
AK035916	0.562003		intergenic
AK039385	0.56218	Eml5	natural antisense
Tvp23b	0.562242	Tvp23b	exon sense-overlapping
AK007124	0.5623		intergenic
AK161420	0.562375	Zfp367	natural antisense
AK043322	0.562449		intergenic
Mtmr2	0.562549	Mtmr2	exon sense-overlapping
AK037439	0.562652		intergenic
AK143873	0.562757	Megf9	bidirectional
AK017611	0.562885		intergenic
XLOC_025909	0.563155	Dpp8	intronic antisense
Psmd14	0.563567	Psmd14	exon sense-overlapping
Lrrc61	0.56362	Lrrc61	exon sense-overlapping
AK189100	0.56391	Hpcal1	exon sense-overlapping
E330011O21Rik	0.564024		intergenic
Cib1	0.564065	Cib1	exon sense-overlapping
Tmem128	0.5642	Tmem128	exon sense-overlapping
AK087282	0.564203		intergenic
humanlincRNA2162	0.564312		intergenic
mouselincRNA0861	0.564436		intergenic
Pkmyt1	0.564736	Pkmyt1 or Paqr4	exon sense-overlapping or natural antisense
Nhlrc3	0.564956	Nhlrc3	exon sense-overlapping
XLOC_014927	0.564988		intergenic
AK040776	0.565142		intergenic
AK014161	0.565272	Sap130	bidirectional
Gm20532	0.565289	Fam69b or Egfl7	exon sense-overlapping
AK046445	0.565305	Zfand5	bidirectional
Mapk8ip1	0.565491	Mapk8ip1	exon sense-overlapping
Syncrip	0.565545	Syncrip	exon sense-overlapping
C030014I23Rik	0.565852		intergenic
3632451O06Rik	0.565912	3632451O06Rik	exon sense-overlapping
Ppp1r10	0.56599	Ppp1r10	exon sense-overlapping
Hspa4	0.566063	Hspa4	exon sense-overlapping
2010204K13Rik	0.566135		intergenic
AK046966	0.56621		intergenic
AK037373	0.566405		intergenic
Plekho1	0.566554	Plekho1	exon sense-overlapping
AK211918	0.566626	Tmem120a	exon sense-overlapping
Gas5	0.566656		intergenic
AK131742	0.566659		intergenic
XLOC_020324	0.567462		intergenic
humanlincRNA2330	0.567513		intergenic
Meis1	0.56773	Meis1	exon sense-overlapping
AK032255	0.567738	Atp2c1	exon sense-overlapping
BC048930	0.567748	Zc2hc1c	natural antisense
Rps16	0.568027	Rps16	exon sense-overlapping
Ttll7	0.568113	Ttll7	exon sense-overlapping
Ctsd	0.568261	Ctsd	exon sense-overlapping
AK137959	0.568504		intergenic
Gm20716	0.568995	Adnp or Dpm1	exon sense-overlapping
Vim	0.569246	Vim	exon sense-overlapping
XLOC_024305	0.569332		intergenic
uc.129	0.56941	Mbnl1	exon sense-overlapping
Gtdc1	0.569467	Gtdc1	exon sense-overlapping
AK013458	0.569882		intergenic
Nadsyn1	0.570094	Nadsyn1	exon sense-overlapping
AK018091	0.570131		intergenic
Ppp1r15b	0.570268	Ppp1r15b	exon sense-overlapping
AK032851	0.570958	Ldlrad4	natural antisense
BC147413	0.571012	Rdx	exon sense-overlapping
AK205023	0.571058	Ccnd3 or Bysl	exon sense-overlapping or natural antisense
Gm13217	0.571327		intergenic
Gm15708	0.571368	Baiap2l1	natural antisense
AK006235	0.571518	Pdzd8	bidirectional
AK041319	0.571587	Acvr2a	natural antisense
XLOC_010876	0.571775		intergenic
Agfg2	0.571812	Agfg2	exon sense-overlapping
1700003F12Rik	0.572444	1700003F12Rik or Necab3	exon sense-overlapping or natural antisense
9530068E07Rik	0.572539	9530068E07Rik	exon sense-overlapping
AK012625	0.572554	Tbc1d22a	bidirectional
Noa1	0.572666	Noa1	exon sense-overlapping
Stmn4	0.572686	Stmn4	exon sense-overlapping
2610020C07Rik	0.572695	Gspt1	natural antisense
Adck5	0.572859	Adck5	exon sense-overlapping
Prickle3	0.572932	Prickle3	exon sense-overlapping
Zfp672	0.573168	Zfp672	exon sense-overlapping
Samhd1	0.573227	Samhd1	exon sense-overlapping
Zzz3	0.573386	Zzz3	exon sense-overlapping
XLOC_017049	0.573412	Fhad1	intronic antisense
BC024139	0.573479	BC024139 or Eppk1	exon sense-overlapping
Gm6564	0.573554	Lhfpl3	intronic antisense
Notch1	0.573727	Notch1	exon sense-overlapping
Gpd2	0.574056	Gpd2	exon sense-overlapping
Gm22275	0.574337	Rad50	intronic antisense
AK053215	0.574425		intergenic
Chm	0.574448	Chm	exon sense-overlapping
Ptprd	0.574512	Ptprd	exon sense-overlapping
Pfn1	0.574667	Pfn1	exon sense-overlapping
0610005C13Rik	0.574832	Bcat2	intronic antisense
AK085671	0.575611		intergenic
Wtap	0.575643	Wtap	exon sense-overlapping
AK042333	0.575685	Lgals1	bidirectional
2900041M22Rik	0.575749		intergenic
Sned1	0.575817	Sned1	exon sense-overlapping
Shroom1	0.576048	Shroom1	exon sense-overlapping
Larp1	0.576107	Larp1	exon sense-overlapping
Gm11456	0.576257		intergenic
humanlincRNA0567	0.576572		intergenic
Rcn2	0.576589	Rcn2	exon sense-overlapping
Bcam	0.577025	Bcam	exon sense-overlapping
Caml	0.577041	Caml	exon sense-overlapping
AK139189	0.577096	Gpr125	bidirectional
AK013680	0.577177	Etaa1	bidirectional
AK087086	0.577196		intergenic
Aqr	0.577314	Aqr	exon sense-overlapping
BC062817	0.577371	Gna13	natural antisense
AK081017	0.577562	Usp15	natural antisense
R74862	0.577825	Cd81	natural antisense
AK156304	0.578004	Rbfox1	intronic antisense
5031434O11Rik	0.578007	Setd7	intronic antisense
Hspa9	0.578204	Hspa9	exon sense-overlapping
Ube2e2	0.578208	Ube2e2	exon sense-overlapping
XLOC_009759	0.579184		intergenic
AK163775	0.579219	Smarcc2	intron sense-overlapping
B430212C06Rik	0.579525		intergenic
mouselincRNA1431	0.579585		intergenic
AK017366	0.580217		intergenic
Fbxl12	0.580383	Fbxl12 or Ubl5	exon sense-overlapping or natural antisense
AK032919	0.580384	Trip12	exon sense-overlapping
Wipf2	0.580425	Wipf2	exon sense-overlapping
Tsfm	0.580511	Tsfm	exon sense-overlapping
Prdx5	0.581012	Prdx5 or Trmt112	exon sense-overlapping or natural antisense
AK158575	0.581143		intergenic
AK034266	0.581298		intergenic
mouselincRNA1323	0.581368		intergenic
Tsga10	0.581654	Tsga10	exon sense-overlapping
Rftn1	0.581705	Rftn1	exon sense-overlapping
Pdpk1	0.582084	Pdpk1	exon sense-overlapping
Trpv2	0.582245	Trpv2	exon sense-overlapping
Gm15880	0.582282	Crtc3	intronic antisense
Slc22a23	0.582293	Slc22a23	exon sense-overlapping
AK086054	0.582297	Ptplad2	intronic antisense
Cabp2	0.58288	Cabp2	exon sense-overlapping
Eif2d	0.582896	Eif2d	exon sense-overlapping
Gm15935	0.583094	Dusp13	natural antisense
XLOC_010800	0.583324		intergenic
BC042782	0.58338	Jun	natural antisense
Gm10177	0.583385	Slc37a2	intronic antisense
BC083502	0.583638	Pms2	exon sense-overlapping
Pltp	0.583835	Pltp	exon sense-overlapping
Lrch4	0.583891	Lrch4	exon sense-overlapping
humanlincRNA0347	0.584304		intergenic
AK041585	0.584392		intergenic
Capg	0.584425	Capg	exon sense-overlapping
Ftx	0.584588		intergenic
Gm15941	0.584601	Ncald or 4930447A16Rik	intron sense-overlapping or intronic antisense
Hba-ps4	0.584817		intergenic
Orc6	0.584824	Orc6	exon sense-overlapping
Plcg1	0.584957	Plcg1	exon sense-overlapping
AK016636	0.585361	Dnmbp	intronic antisense
XLOC_020078	0.585377		intergenic
Tvp23a	0.585625	Tvp23a or Nubp1	exon sense-overlapping or natural antisense
Snhg1	0.58604	Slc3a2	bidirectional
AK078657	0.58613	Dctn4	natural antisense
Hmgb1	0.586235	Hmgb1	exon sense-overlapping
Nxpe2	0.586394	Nxpe2	exon sense-overlapping
1700030N03Rik	0.586832		intergenic
Ccdc90b	0.587109	Ccdc90b	exon sense-overlapping
A430018G15Rik	0.587248	Cacnb4	natural antisense
Nfatc2ip	0.587454	Nfatc2ip	exon sense-overlapping
DQ555148	0.587604		intergenic
AK186849	0.587691		intergenic
AK003987	0.587902	Tomm6	natural antisense
Gm12778	0.587921		intergenic
BC125002	0.588049	Efna5	intron sense-overlapping
2410004N09Rik	0.588279		intergenic
2810025M15Rik	0.588306	Rasal2	natural antisense
AF177020	0.588473		intergenic
Pdik1l	0.588845	Pdik1l	exon sense-overlapping
Klc1	0.588868	Klc1	exon sense-overlapping
AK037761	0.588913		intergenic
AK027976	0.58909	Zc3h3	natural antisense
XLOC_015847	0.589462		intergenic
XLOC_024028	0.589465		intergenic
humanlincRNA2473	0.589473		intergenic
AK148399	0.589488	Sept11	bidirectional
Gm16020	0.589752		intergenic
1700105P06Rik	0.589773	AI846148	natural antisense
Rpl23a-ps12	0.589798		intergenic
Gm20699	0.589969	Ube2e2	intron sense-overlapping
Plekha1	0.590454	Plekha1	exon sense-overlapping
AK054493	0.590455		intergenic
AK049886	0.590511	Bmpr2	bidirectional
Ptms	0.590724	Ptms	exon sense-overlapping
AV039307	0.590845	Ubr1	natural antisense
AK013849	0.590952	Oser1	bidirectional
Rad18	0.591135	Rad18	exon sense-overlapping
1700034H15Rik	0.591165	Slc30a1	natural antisense
AK149099	0.591166	Hsdl2	natural antisense
Trappc13	0.591287	Trappc13	exon sense-overlapping
Net1	0.591631	Net1	exon sense-overlapping
Dbndd2	0.591679	Dbndd2	exon sense-overlapping
Slc15a4	0.592041	Slc15a4	exon sense-overlapping
AK087292	0.592319	Pde4d	intron sense-overlapping
Recql5	0.592527	Recql5	exon sense-overlapping
AK038039	0.592713		intergenic
Gm12318	0.593107		intergenic
AK048978	0.593328		intergenic
AK140536	0.593573	Lrrc8d	bidirectional
AK077389	0.593728		intergenic
Gm6263	0.594308	Tppp	intronic antisense
Zer1	0.594862	Zer1	exon sense-overlapping
AK042479	0.594955		intergenic
AK077177	0.595085		intergenic
AK089269	0.595225		intergenic
9430008C03Rik	0.595257		intergenic
AY036118	0.595281		intergenic
4930405O22Rik	0.595799	Fbxl17	intron sense-overlapping
Psma7	0.595801	Psma7	exon sense-overlapping
Setd7	0.595929	Setd7	exon sense-overlapping
Gm11862	0.596041		intergenic
Gm12341	0.596135	Abr	intronic antisense
AK040275	0.596605	BC049635	natural antisense
Ppfia3	0.59662	Ppfia3	exon sense-overlapping
AK020801	0.596878	Ccnh	natural antisense
Pwp1	0.597003	Pwp1	exon sense-overlapping
Arfgef1	0.597151	Arfgef1	exon sense-overlapping
BC030470	0.59727	Trim11	bidirectional
A930012L18Rik	0.5976	Mcc	natural antisense
Snhg12	0.59795		intergenic
Gm10863	0.598451		intergenic
Parl	0.598525	Parl	exon sense-overlapping
AK050077	0.59873	Phykpl	bidirectional
AK051397	0.59876		intergenic
XLOC_026907	0.598851		intergenic
AK090140	0.59919		intergenic
Gm12401	0.599272	Ubap2	intronic antisense
Tmed7	0.599401	Tmed7	exon sense-overlapping
AK132124	0.599459	Hexim1	bidirectional
AK131936	0.599804		intergenic
Smpd5	0.599842	Smpd5	exon sense-overlapping
AK138695	0.59998		intergenic
Gm20337	0.600039	Srsf5	bidirectional
Matn4	0.600182	Matn4 or Rbpjl	exon sense-overlapping or natural antisense
D830025C05Rik	0.600328	Letm2	natural antisense
Aga	0.60037	Aga	exon sense-overlapping
Zfp809	0.600501	Zfp809	exon sense-overlapping
Gdi1	0.600543	Gdi1	exon sense-overlapping
Rn4.5s	0.600971		intergenic
BC021948	0.601124	Sec23ip	natural antisense
AK039774	0.601325		intergenic
Ssna1	0.601688	Ssna1	exon sense-overlapping
Zdhhc4	0.601992	Zdhhc4	exon sense-overlapping
Lman1	0.602117	Lman1	exon sense-overlapping
Ttc3	0.602246	Ttc3	exon sense-overlapping
1200014J11Rik	0.602305	1200014J11Rik	exon sense-overlapping
Tube1	0.602362	Tube1 or Wisp3	exon sense-overlapping or natural antisense
BC027231	0.602397	BC027231	exon sense-overlapping
Gm12521	0.602434		intergenic
Gm11394	0.602636		intergenic
AK140502	0.602856	Slc7a6os	intronic antisense
AK040714	0.602946		intergenic
AK171173	0.602956		intergenic
AK051369	0.603306		intergenic
AK079838	0.603521	Gls	natural antisense
Sept9	0.603623	Sept9	exon sense-overlapping
Zfp62	0.603817	Zfp62	exon sense-overlapping
AK088428	0.604029	Scai	natural antisense
AK047030	0.604178	Sp3	intron sense-overlapping
AI597468	0.604204	AI597468 or Mterfd3	exon sense-overlapping or natural antisense
XLOC_021682	0.604389		intergenic
Get4	0.604703	Get4	exon sense-overlapping
5830428H23Rik	0.604815		intergenic
Pold4	0.605028	Pold4	exon sense-overlapping
Rpph1	0.605196	Parp2	bidirectional
Esrra	0.605357	Esrra	exon sense-overlapping
Ccnt1	0.605539	Ccnt1	exon sense-overlapping
Gm16278	0.605637	Pigq or Rab40c	natural antisense
Lamp2	0.6057	Lamp2	exon sense-overlapping
Zfp410	0.605972	Zfp410	exon sense-overlapping
TCR-alpha chain	0.606296		intergenic
AK143031	0.606334		intergenic
AK018157	0.606905		intergenic
Mms19	0.607112	Mms19 or Zdhhc16	exon sense-overlapping or natural antisense
Sp100	0.607118	Sp100	exon sense-overlapping
uc.289	0.60722	1700112E06Rik	intron sense-overlapping
Agpat1	0.607285	Agpat1	exon sense-overlapping
BC060148	0.607648	Rbbp8	natural antisense
Fgfr1op	0.607776	Fgfr1op	exon sense-overlapping
Gm16391	0.607876		intergenic
Lefty1	0.607959	Lefty1	exon sense-overlapping
AK078248	0.608103	Rhobtb3	natural antisense
Hyou1	0.608117	Hyou1	exon sense-overlapping
Gm5	0.608458		intergenic
AK043164	0.608521	Iqck	intronic antisense
Nkap	0.608751	Nkap	exon sense-overlapping
Nmrk1	0.609113	Nmrk1	exon sense-overlapping
AK148698	0.609175		intergenic
Gm15534	0.609271		intergenic
Rasa4	0.609278	Rasa4	exon sense-overlapping
Eif1	0.609371	Eif1	exon sense-overlapping
Rprl3	0.609513		intergenic
AK079498	0.61007		intergenic
AK046087	0.610541		intergenic
XLOC_006789	0.610559		intergenic
AK157590	0.61056		intergenic
AK044674	0.610748	Mxra7	intronic antisense
Maf1	0.610818	Maf1	exon sense-overlapping
AK144081	0.610891		intergenic
AK027935	0.611022	Frmd4a	natural antisense
Smap1	0.611264	Smap1 or B3gat2	exon sense-overlapping or natural antisense
AK148003	0.611524	Maml3	intronic antisense
Gm15216	0.611714		intergenic
Gm14469	0.611714		intergenic
Pigp	0.61189	Pigp	exon sense-overlapping
AK158912	0.61198		intergenic
AK078348	0.612122	Ptk2	bidirectional
AK036041	0.612236	Agpat5	natural antisense
Mbtd1	0.612252	Mbtd1	exon sense-overlapping
Cdk9	0.612576	Cdk9	exon sense-overlapping
AK037424	0.612609		intergenic
Gas5	0.612739	Zbtb37	bidirectional
Commd9	0.613097	Commd9	exon sense-overlapping
Elk1	0.613144	Elk1	exon sense-overlapping
AK015945	0.613273		intergenic
AK131851	0.613303		intergenic
AK157531	0.613353		intergenic
Gm12217	0.61341		intergenic
AK045151	0.613467	Setd2	bidirectional
XLOC_005877	0.613468		intergenic
Gm9888	0.61386	Cmtm7	natural antisense
XLOC_008811	0.614133		intergenic
Ap4m1	0.614355	Ap4m1	exon sense-overlapping
St7	0.614357	St7	exon sense-overlapping
Car10	0.61447	Car10	exon sense-overlapping
Gm8731	0.614476		intergenic
AW554918	0.614816	AW554918	exon sense-overlapping
AK207580	0.614995	Nrbp1	exon sense-overlapping
A230073K19Rik	0.615405	Ube3a	natural antisense
AK018679	0.615623	Cd47	exon sense-overlapping
Appl2	0.615629	Appl2	exon sense-overlapping
Dmxl1	0.615672	Dmxl1	exon sense-overlapping
Traf1	0.615678	Traf1	exon sense-overlapping
Ddit4l	0.616188	Ddit4l	exon sense-overlapping
mouselincRNA0133	0.616228		intergenic
AK155570	0.616278	Tnpo3	intronic antisense
Dleu2	0.616623		intergenic
Tamm41	0.616676	Tamm41	exon sense-overlapping
B330016D10Rik	0.616912		intergenic
AK155703	0.616985		intergenic
mouselincRNA0995	0.617261		intergenic
Gm1720	0.617343		intergenic
AK188430	0.617358	Arpc5	natural antisense
AK153607	0.617414		intergenic
Pold3	0.617739	Pold3	exon sense-overlapping
XLOC_025269	0.61774		intergenic
A730020E08Rik	0.617868	Ccser1	bidirectional
Gm16021	0.617905		intergenic
AK137908	0.618054		intergenic
AK079334	0.618161	Gabrd	bidirectional
Rps8	0.618184	Rps8	exon sense-overlapping
Gm9806	0.618386	Vps13a	natural antisense
Gm17066	0.618627	Rbm26	exon sense-overlapping
9430025C20Rik	0.619248		intergenic
Arhgap24	0.619896	Arhgap24	exon sense-overlapping
Zfp560	0.619982	Zfp560	exon sense-overlapping
Fkbp15	0.620049	Fkbp15	exon sense-overlapping
Rpl10a	0.620602	Rpl10a	exon sense-overlapping
Tmem87b	0.620635	Tmem87b	exon sense-overlapping
Man2c1os	0.620842	Man2c1	natural antisense
AK046599	0.620892	Upf1	natural antisense
AK046599	0.620892	Upf1	natural antisense
AK038647	0.620972		intergenic
AV099323	0.620992	Pcna	bidirectional
Gspt1	0.621231	Gspt1	exon sense-overlapping
Rnpep	0.621457	Rnpep	exon sense-overlapping
AK050897	0.621606	Gba2	intronic antisense
D230002A01Rik	0.621634	Irx3	bidirectional
Nr2c2ap	0.622205	Nr2c2ap or Rfxank	exon sense-overlapping or natural antisense
Gm15729	0.62228		intergenic
BC096391	0.622329		intergenic
Ppp1r15a	0.622344	Ppp1r15a	exon sense-overlapping
AK163710	0.622529	Tulp4	exon sense-overlapping
AK140455	0.622594	Nusap1	natural antisense
Mir22hg	0.622635		intergenic
AK086043	0.622651	Gba2	intronic antisense
Rsrc1	0.622788	Rsrc1	exon sense-overlapping
AK015850	0.622827	Pias2	bidirectional
AK016249	0.623034	BC003965	bidirectional
XLOC_001769	0.623168		intergenic
AK079958	0.623242		intergenic
2810403D21Rik	0.623325	Brwd3	bidirectional
uc.452	0.623345	Tshz3	intronic antisense
Anxa6	0.623436	Anxa6	exon sense-overlapping
A330035P11Rik	0.623807	Tm9sf2	bidirectional
AK020755	0.623828	Ccdc57	bidirectional
Gm11261	0.62392		intergenic
XLOC_001916	0.62399		intergenic
uc.439	0.624142	Zfp407	intron sense-overlapping
Gm15812	0.624728	Phactr1	intronic antisense
Pold2	0.624881	Pold2	exon sense-overlapping
AK148742	0.625073	Pcdha1	intronic antisense
Lpin3	0.625332	Lpin3	exon sense-overlapping
Ocel1	0.625384	Ocel1	exon sense-overlapping
Snhg1	0.625454	Slc3a2	bidirectional
AK076861	0.625751	Fopnl	natural antisense
Myg1	0.625839	Myg1	exon sense-overlapping
Rwdd3	0.625922	Rwdd3	exon sense-overlapping
Ube2l6	0.625948	Ube2l6	exon sense-overlapping
AK006572	0.626094	Synj2	intronic antisense
Spag5	0.626227	Spag5	exon sense-overlapping
AK189470	0.626849		intergenic
Gm4613	0.627147		intergenic
1700031F10Rik	0.627325	Dnajb8	natural antisense
Gm14497	0.627362		intergenic
D130020L05Rik	0.627485	Smek1	natural antisense
Phkg2	0.6276	Phkg2	exon sense-overlapping
AK005763	0.627638	Tm9sf3	bidirectional
AK139661	0.627876		intergenic
AK086311	0.627943		intergenic
AK015627	0.627996	Pias2	bidirectional
Gm11243	0.627999	Ptprd	intronic antisense
Srp19	0.628113	Srp19	exon sense-overlapping
Rps21	0.62852	Rps21	exon sense-overlapping
Prkg1	0.628539	Prkg1	exon sense-overlapping
Gm15504	0.628692	Gdpgp1	intronic antisense
AK170567	0.628698	Bhlhe41	natural antisense
4831440E17Rik	0.628881		intergenic
AK139643	0.628957		intergenic
Trim27	0.629142	Trim27	exon sense-overlapping
AK046922	0.629367		intergenic
Adam10	0.629501	Adam10	exon sense-overlapping
BC040690	0.62989	Wwc2 or Cldn22	exon sense-overlapping or natural antisense
Emc7	0.629902	Emc7	exon sense-overlapping
AK079507	0.629982	Ifi47 or Olfr56	natural antisense
Prkci	0.630042	Prkci	exon sense-overlapping
Gm13187	0.630231	Frmd4a	intronic antisense
Snx10	0.63026	Snx10	exon sense-overlapping
XLOC_027202	0.630346		intergenic
Tsc22d2	0.630541	Tsc22d2	exon sense-overlapping
XLOC_006822	0.630713		intergenic
AK027952	0.630888	Hmgxb4	natural antisense
Tmem175	0.630896	Tmem175	exon sense-overlapping
Rbm39	0.630965	Rbm39	exon sense-overlapping
Adam5	0.631068	Adam5	exon sense-overlapping
Use1	0.631091	Use1	exon sense-overlapping
Podnl1	0.631333	Podnl1	exon sense-overlapping
Grrp1	0.631357	Grrp1	exon sense-overlapping
Gmfg	0.631454	Gmfg	exon sense-overlapping
Ikzf4	0.631581	Ikzf4	exon sense-overlapping
Ppp4r1l-ps	0.63194	Rab22a	bidirectional
Mast4	0.632062	Mast4	exon sense-overlapping
Gm17586	0.632081	Mafg	bidirectional
Gpaa1	0.632613	Gpaa1	exon sense-overlapping
AK131967	0.632879		intergenic
Sh2d5	0.632928	Sh2d5	exon sense-overlapping
Gm20483	0.633196		intergenic
BC056174	0.633382		intergenic
Rps19-ps10	0.633419		intergenic
AK137108	0.633471		intergenic
Rps18	0.633507	Rps18	exon sense-overlapping
Prkd3	0.633551	Prkd3	exon sense-overlapping
Micall1	0.633577	Micall1 or 1700088E04Rik	exon sense-overlapping or natural antisense
AK047075	0.633611	Mab21l1	natural antisense
Rtca	0.633632	Rtca	exon sense-overlapping
AK143879	0.633716		intergenic
Mthfd2l	0.633753	Mthfd2l	exon sense-overlapping
Mlxipl	0.633876	Mlxipl	exon sense-overlapping
Gtf2a2	0.634132	Gtf2a2	exon sense-overlapping
Sh2b3	0.634185	Sh2b3	exon sense-overlapping
Gm14070	0.63423	Tasp1	intronic antisense
Diap2	0.634489	Diap2	exon sense-overlapping
Ube2e1	0.634517	Ube2e1	exon sense-overlapping
Lsm2	0.634722	Lsm2	exon sense-overlapping
AK029061	0.634935	Gpatch2l	exon sense-overlapping
Pdcd5	0.635105	Pdcd5	exon sense-overlapping
AK035095	0.635183		intergenic
Dvl1	0.635298	Dvl1 or Tas1r3	exon sense-overlapping or natural antisense
Trp53	0.635605	Trp53	exon sense-overlapping
Ddx18	0.635618	Ddx18	exon sense-overlapping
Pbld2	0.635679	Pbld2	exon sense-overlapping
Olfr1243	0.635811	Olfr1243	exon sense-overlapping
AK087625	0.635887		intergenic
AK172713	0.636152	Acad9	exon sense-overlapping
Grm6	0.63618	Grm6	exon sense-overlapping
Rps15-ps2	0.636254		intergenic
Zcchc7	0.636358	Zcchc7	exon sense-overlapping
Hiat1	0.636455	Hiat1	exon sense-overlapping
Foxo4	0.636789	Foxo4	exon sense-overlapping
Rps18-ps2	0.636912		intergenic
AK082534	0.637004		intergenic
C130026L21Rik	0.637094		intergenic
Zfp770	0.637335	Zfp770	exon sense-overlapping
AK148360	0.637529		intergenic
AK150559	0.637617		intergenic
AK016113	0.637642		intergenic
Gm6097	0.637737	Pglyrp3	intron sense-overlapping
Vamp3	0.638101	Vamp3	exon sense-overlapping
mouselincRNA0277	0.638336		intergenic
Mob1b	0.638652	Mob1b	exon sense-overlapping
AK136884	0.638667	Myo18a	intronic antisense
AK084919	0.638711	Gtpbp8	natural antisense
AK079329	0.63886		intergenic
Shf	0.638948	Shf	exon sense-overlapping
Pdcd6ip	0.638956	Pdcd6ip	exon sense-overlapping
Gm12488	0.638967	Ttf2	intronic antisense
Trub2	0.639034	Trub2	exon sense-overlapping
A630066F11Rik	0.639058	Pcmt1	natural antisense
Gm12971	0.639133	Pum1	intron sense-overlapping
Stag2	0.639137	Stag2	exon sense-overlapping
AK078531	0.639197		intergenic
AK033945	0.639283	Sumo1	intronic antisense
BC038906	0.639364	Cds1	exon sense-overlapping
FJ541112	0.639393		intergenic
BC092382	0.639516	Trrap	exon sense-overlapping
Usb1	0.640028	Usb1	exon sense-overlapping
Gm12346	0.640154	Ssh2	intron sense-overlapping
Gm13055	0.640242		intergenic
A530017D24Rik	0.640609		intergenic
AK034321	0.640633	Epn2	natural antisense
Gm9951	0.641084		intergenic
AK047313	0.64134		intergenic
BC095938	0.641643		intergenic
Gm20662	0.641715	Ip6k1	exon sense-overlapping
AK020425	0.641817	Nr2c2	intronic antisense
Dnal1	0.642089	Dnal1	exon sense-overlapping
AK156603	0.642239	Cachd1	intronic antisense
AK216708	0.642371	Xpo6	exon sense-overlapping
Aff1	0.642583	Aff1	exon sense-overlapping
BC023202	0.64267		intergenic
AK031819	0.642788	Vcpip1	exon sense-overlapping
Gm11745	0.643026	Sec14l1	intron sense-overlapping
Pot1a	0.643049	Pot1a	exon sense-overlapping
AK133158	0.643146	Xpa	intronic antisense
Ddx19a	0.643191	Ddx19a	exon sense-overlapping
AK004326	0.643424		intergenic
Cpsf3l	0.643615	Cpsf3l	exon sense-overlapping
AK160668	0.644068	Brwd1	intron sense-overlapping
Cdc42bpa	0.644215	Cdc42bpa	exon sense-overlapping
AK083604	0.644222	Sec23a	bidirectional
AK082634	0.644528		intergenic
AK053994	0.644548	Tcf7l1	intronic antisense
Gm12302	0.644887		intergenic
Plekhh3	0.644902	Plekhh3	exon sense-overlapping
Lpl	0.644906	Lpl	exon sense-overlapping
AK002967	0.644936	Rwdd1	natural antisense
Gm12606	0.645267		intergenic
Nrbp2	0.645292	Nrbp2	exon sense-overlapping
Gm26724	0.645364	Lemd2	natural antisense
E130307A14Rik	0.645786	Rev3l	bidirectional
AK144766	0.645791	Ell3	natural antisense
Heph	0.645853	Heph	exon sense-overlapping
Gm7722	0.645979		intergenic
AK044606	0.645983	Oxsm	intronic antisense
Phactr2	0.646279	Phactr2	exon sense-overlapping
AK144067	0.646448		intergenic
Ankib1	0.646465	Ankib1	exon sense-overlapping
XLOC_014819	0.646827		intergenic
Ppox	0.646961	Ppox or B4galt3	exon sense-overlapping or natural antisense
AK032915	0.647009	Neurl1a	natural antisense
XLOC_010501	0.647044		intergenic
AK041087	0.647207		intergenic
Dhx36	0.647405	Dhx36	exon sense-overlapping
AK214793	0.647499	Tmem181a	exon sense-overlapping
Ralgps1	0.647527	Ralgps1	exon sense-overlapping
Rpl22	0.648118	Rpl22	exon sense-overlapping
Gm15156	0.648189	Ptchd1	natural antisense
humanlincRNA0951	0.648232		intergenic
AK050907	0.648278	Yeats4	bidirectional
AK029074	0.648536		intergenic
XLOC_011025	0.648608		intergenic
Tiprl	0.648822	Tiprl	exon sense-overlapping
9130230N09Rik	0.649266	B3gnt2	intronic antisense
Ube2d1	0.649266	Ube2d1	exon sense-overlapping
Atf5	0.649369	Atf5 and Nup62-il4i1 or Nup62	exon sense-overlapping and natural antisense
mouselincRNA1429	0.649397		intergenic
XLOC_023896	0.649443	Sall1	intronic antisense
Zfp263	0.64963	Zfp263	exon sense-overlapping
Dennd1a	0.6501	Dennd1a	exon sense-overlapping
Slc35d1	0.650185	Slc35d1	exon sense-overlapping
AK054100	0.650381		intergenic
XLOC_015113	0.650843		intergenic
XLOC_010853	0.650908		intergenic
Arpp21	0.651048	Arpp21	exon sense-overlapping
Desi1	0.651188	Desi1	exon sense-overlapping
Ubald2	0.651292	Ubald2	exon sense-overlapping
Gm13567	0.651776		intergenic
Sgms1	0.651855	Sgms1	exon sense-overlapping
Taok2	0.652143	Taok2	exon sense-overlapping
XLOC_017772	0.652172		intergenic
Ints8	0.652521	Ints8	exon sense-overlapping
Szrd1	0.652616	Szrd1	exon sense-overlapping
AK078712	0.652643	Rbm6	exon sense-overlapping
5730577I03Rik	0.652745		intergenic
Gm16134	0.652789		intergenic
Gm13431	0.652794		intergenic
AB345460	0.652925		intergenic
AK038261	0.652983		intergenic
Gm11473	0.653275		intergenic
Copz2	0.653314	Copz2	exon sense-overlapping
Ube2e3	0.653439	Ube2e3	exon sense-overlapping
Uvssa	0.653651	Uvssa	exon sense-overlapping
Msl3	0.653728	Msl3	exon sense-overlapping
Rpl27a	0.653985	Rpl27a	exon sense-overlapping
Rps19-ps12	0.654122		intergenic
A430018G15Rik	0.654222	Cacnb4	natural antisense
Gm11932	0.654277		intergenic
AK006436	0.654278		intergenic
AK034714	0.654287		intergenic
Bbx	0.654429	Bbx	exon sense-overlapping
AK006981	0.65474	Pacsin2	intronic antisense
Gm11699	0.654825		intergenic
AK217614	0.654846	Xbp1	exon sense-overlapping
4930443B20Rik	0.655418	Fam211a	natural antisense
XLOC_006732	0.655467		intergenic
B230206H07Rik	0.655528	Eps8l2	natural antisense
XLOC_020174	0.655551		intergenic
Zfp707	0.655582	Zfp707	exon sense-overlapping
Gm20492	0.655929	Mbd6	intronic antisense
AK182887	0.656149	Derl1	natural antisense
Whsc1	0.656208	Whsc1	exon sense-overlapping
Itfg2	0.656208	Itfg2	exon sense-overlapping
2610203C20Rik	0.656233		intergenic
XLOC_001464	0.656406		intergenic
AK145581	0.656545	Mapkapk5	bidirectional
Gm6194	0.656765		intergenic
Prkcz	0.656782	Prkcz	exon sense-overlapping
Gm11853	0.656785		intergenic
4930526I15Rik	0.656787		intergenic
BC023320	0.656827	Pcnp	exon sense-overlapping
AK136850	0.656937		intergenic
BC048403	0.656955	BC048403	exon sense-overlapping
Ldhd	0.657136	Ldhd or Znrf1	exon sense-overlapping or natural antisense
Sec22a	0.657393	Sec22a	exon sense-overlapping
Fam57a	0.657472	Fam57a or Gemin4	exon sense-overlapping or natural antisense
AK004273	0.657499		intergenic
Gm15525	0.657525	Shisa7	exon sense-overlapping
AK052957	0.657733	Slc43a1	natural antisense
Gm20735	0.657744		intergenic
Gm3329	0.657801		intergenic
4933406C10Rik	0.657898	Sypl	bidirectional
Mrps35	0.657952	Mrps35	exon sense-overlapping
Gm13625	0.657998	Mettl5 or Ssb	exon sense-overlapping or natural antisense
Pmm2	0.658	Pmm2	exon sense-overlapping
AK140094	0.658091	Fbl	bidirectional
Gm16286	0.658126	Txnl4a	exon sense-overlapping
Scyl2	0.658336	Scyl2	exon sense-overlapping
4933417O13Rik	0.658409	Kcnq1	intronic antisense
Gm10617	0.658464	Mphosph6	bidirectional
Rnf31	0.658466	Rnf31	exon sense-overlapping
XLOC_005131	0.658637		intergenic
AK011855	0.658652		intergenic
AK081446	0.658686	Zfp655	natural antisense
Gls	0.658693	Gls	exon sense-overlapping
AK054536	0.658746	Cyfip1	natural antisense
AK138259	0.658787		intergenic
AK047119	0.658863		intergenic
Gm3345	0.658959	Gimap1	natural antisense
5830415F09Rik	0.659133	5830415F09Rik	exon sense-overlapping
Gm26606	0.659242	Mycbp	bidirectional
2900056M20Rik	0.659282		intergenic
XLOC_019299	0.659331		intergenic
Hoxb7	0.65954	Hoxb7	exon sense-overlapping
Vmn2r29	0.660056	Vmn2r29	exon sense-overlapping
mouselincRNA1030	0.660072		intergenic
Gpr56	0.660103	Gpr56	exon sense-overlapping
humanlincRNA0024	0.660149		intergenic
Cd4	0.660252	Cd4	exon sense-overlapping
AK078320	0.660296		intergenic
Gm20662	0.660897	Ip6k1	exon sense-overlapping
Gm17514	0.661327		intergenic
4933440M02Rik	0.661851		intergenic
Fam57b	0.661878	Fam57b	exon sense-overlapping
Slc10a3	0.662063	Ubl4 or Slc10a3	exon sense-overlapping
Gm26709	0.662318		intergenic
Tial1	0.662485	Tial1	exon sense-overlapping
Wbscr17	0.662934	Wbscr17	exon sense-overlapping
AK204461	0.663055	Ppp1r16a	exon sense-overlapping
Dnajc22	0.663102	Dnajc22	exon sense-overlapping
Dctn4	0.663201	Dctn4	exon sense-overlapping
XLOC_002839	0.663237		intergenic
Slc9a9	0.663449	Slc9a9	exon sense-overlapping
Gm14106	0.663461		intergenic
AK011948	0.6635	Akap8l	natural antisense
Gm8217	0.663632	Htr5b	intronic antisense
XLOC_007712	0.663673	Mphosph8	bidirectional
Gm12443	0.663758		intergenic
Gm13720	0.66378		intergenic
Hsd17b4	0.663802	Hsd17b4	exon sense-overlapping
AK079738	0.663846		intergenic
Rps19-ps8	0.664334		intergenic
AK147035	0.66441	Dcaf5	intronic antisense
AK132686	0.664438		intergenic
Stap2	0.664592	Stap2	exon sense-overlapping
Oacyl	0.664711	Oacyl	exon sense-overlapping
BC029331	0.664822	Diap1	exon sense-overlapping
Aup1	0.665132	Aup1	exon sense-overlapping
XLOC_014511	0.665147		intergenic
Gm22613	0.665204	Kcnip3	intron sense-overlapping
Sh3d21	0.665244	Sh3d21	exon sense-overlapping
AK020551	0.665253		intergenic
4931440P22Rik	0.665471	Tiparp	natural antisense
Hif1an	0.665759	Hif1an	exon sense-overlapping
XLOC_008259	0.665956		intergenic
Mroh8	0.665993	Mroh8 or Rpn2	exon sense-overlapping or natural antisense
