# Supplementary material for: MiR-150 blunts cardiac dysfunction in mice with cardiomyocyte loss of β1-adrenergic receptor/β-arrestin signaling and controls a unique transcriptome
Source: Cell Death Discov. 2022 Dec 30;8:504. doi: 10.1038/s41420-022-01295-9 (PMC9803679; doi:10.1038/s41420-022-01295-9)
Supplement: Supplementary file 4 — Table S5_Genes Dataset [file 41420_2022_1295_MOESM4_ESM.xlsx]

## Sheet: Up GRK-beta1AR Iso vs. Vehicle
Upregulated cardiac genes in GRK-beta1AR TG mice subjected to ISO vs. Vehicle (> 2 folds)
Gene Symbol	Description	Fold Change
Olfr18	olfactory receptor 18	4.58902
Rbm12	RNA binding motif protein 12	3.78578
Lce1a1	late cornified envelope 1A1	3.47156
Spinkl	serine protease inhibitor, Kazal type-like	3.06755
Cspg5	chondroitin sulfate proteoglycan 5	3.05992
Prkacb	protein kinase, cAMP dependent, catalytic, beta	3.01079
Ap1g2	adaptor protein complex AP-1, gamma 2 subunit	2.90972
4933403O08Rik	RIKEN cDNA 4933403O08 gene	2.86885
Vwa5b1	von Willebrand factor A domain containing 5B1	2.86138
Cyp11b1	cytochrome P450, family 11, subfamily b, polypeptide 1	2.84359
Cntn5	contactin 5	2.68958
Aspg	asparaginase homolog (S. cerevisiae)	2.60347
Tmem140	transmembrane protein 140	2.3089
Il12rb1	interleukin 12 receptor, beta 1	2.28737
Fam19a1	family with sequence similarity 19, member A1	2.28672
Stra6	stimulated by retinoic acid gene 6	2.27137
Grk4	G protein-coupled receptor kinase 4	2.27077
Vmn1r57	vomeronasal 1 receptor 57	2.21879
Klf1	Kruppel-like factor 1 (erythroid)	2.21273
Cfl1	cofilin 1, non-muscle	2.21204
Zmym1	zinc finger, MYM domain containing 1	2.20703
Crhr2	corticotropin releasing hormone receptor 2	2.14239
Samd7	sterile alpha motif domain containing 7	2.12811
Olfr403	olfactory receptor 403	2.11239
Kif12	kinesin family member 12	2.02504
Gdap1l1	ganglioside-induced differentiation-associated protein 1-like 1	2.01226
Hist1h2ae	histone cluster 1, H2ae	2.01088
Upregulated cardiac genes in GRK-beta1AR TG mice subjected to ISO vs. Vehicle (< 2 folds)
Gene Symbol	Description	Fold Change
Rbpjl	recombination signal binding protein for immunoglobulin kappa J region-like	1.94135
Nlrp4e	NLR family, pyrin domain containing 4E	1.94048
Gfra4	glial cell line derived neurotrophic factor family receptor alpha 4	1.91836
Tmem184a	transmembrane protein 184a	1.89932
Nrip2	nuclear receptor interacting protein 2	1.88981
Slxl1	Slx-like 1	1.85441
Bche	butyrylcholinesterase	1.85381
Smoc1	SPARC related modular calcium binding 1	1.84392
Mroh9	maestro heat-like repeat family member 9	1.81754
Hoxc9	homeobox C9	1.81324
Mettl23	methyltransferase like 23	1.80899
Tekt3	tektin 3	1.79949
Mfsd12	major facilitator superfamily domain containing 12	1.7966
Sqrdl	sulfide quinone reductase-like (yeast)	1.78508
Tesc	tescalcin	1.77264
Sh3bp5l	SH3 binding domain protein 5 like	1.76949
4933422H20Rik	RIKEN cDNA 4933422H20 gene	1.72238
Tchp	trichoplein, keratin filament binding	1.71316
Hoxc12	homeobox C12	1.68322
Arhgef39	Rho guanine nucleotide exchange factor (GEF) 39	1.66919
Rps2	ribosomal protein S2	1.66171
Hist1h2bb	histone cluster 1, H2bb	1.65538
Allc	allantoicase	1.64235
Map2k7	mitogen-activated protein kinase kinase 7	1.64159
Chchd5	coiled-coil-helix-coiled-coil-helix domain containing 5	1.63827
Khk	ketohexokinase	1.61387
Znrd1	zinc ribbon domain containing, 1	1.5784
Cdk14	cyclin-dependent kinase 14	1.57281
Vwa7	von Willebrand factor A domain containing 7	1.57041
C330006A16Rik	RIKEN cDNA C330006A16 gene	1.56025
Rcan2	regulator of calcineurin 2	1.55439
Olfr649	olfactory receptor 649	1.53696
Muc1	mucin 1, transmembrane	1.53207
Unc50	unc-50 homolog (C. elegans)	1.53064
BC049352	cDNA sequence BC049352	1.52423
Zfp423	zinc finger protein 423	1.52279
Sept9	septin 9	1.51251
Dnajc5	DnaJ (Hsp40) homolog, subfamily C, member 5	1.51202

## Sheet: Down GRK-beta1AR Iso vs Vehicle
Downregulated cardiac genes in GRK-beta1AR TG mice subjected to ISO vs. Vehicle (> 2 folds)
Gene Symbol	Description	Fold Change
Tmem52b	transmembrane protein 52B	0.330195
Hnf1a	HNF1 homeobox A	0.376838
Chl1	cell adhesion molecule with homology to L1CAM	0.416684
Nkain4	Na+/K+ transporting ATPase interacting 4	0.468809
Myoc	myocilin	0.476677
Pigw	phosphatidylinositol glycan anchor biosynthesis, class W	0.477012
4930402F06Rik	RIKEN cDNA 4930402F06 gene	0.49842
Downregulated cardiac genes in GRK-beta1AR TG mice subjected to ISO vs. Vehicle (< 2 folds)
Gene Symbol	Description	Fold Change
Omp	olfactory marker protein	0.502651
Adam11	a disintegrin and metallopeptidase domain 11	0.521264
Ccdc3	coiled-coil domain containing 3	0.521869
Nsun4	NOL1/NOP2/Sun domain family, member 4	0.528338
Zfat	zinc finger and AT hook domain containing	0.530692
Gm6034	predicted gene 6034	0.532983
Vmn1r231	vomeronasal 1 receptor 231	0.53424
Timeless	timeless circadian clock 1	0.53629
Gm12250	predicted gene 12250	0.540608
Olfr39	olfactory receptor 39	0.549892
Nr1h2	nuclear receptor subfamily 1, group H, member 2	0.551313
Rpgr	retinitis pigmentosa GTPase regulator	0.552883
Cdh6	cadherin 6	0.559131
Gbp2b	guanylate binding protein 2b	0.559514
Fmr1	fragile X mental retardation syndrome 1	0.581029
Ccdc154	coiled-coil domain containing 154	0.588003
Skint5	selection and upkeep of intraepithelial T cells 5	0.591021
Slc38a11	solute carrier family 38, member 11	0.597886
Lce1m	late cornified envelope 1M	0.60216
Ak7	adenylate kinase 7	0.604508
Bicd2	bicaudal D homolog 2 (Drosophila)	0.620148
Slitrk6	SLIT and NTRK-like family, member 6	0.622166
Casp2	caspase 2	0.62266
Dock9	dedicator of cytokinesis 9	0.63617
Zmym3	zinc finger, MYM-type 3	0.636494
Rabep2	rabaptin, RAB GTPase binding effector protein 2	0.637591
Zc3h11a	zinc finger CCCH type containing 11A	0.648266
Fam214a	family with sequence similarity 214, member A	0.657547
Klk1b27	kallikrein 1-related peptidase b27	0.660058
Slk	STE20-like kinase	0.664139

## Sheet: Up DTG Iso vs. Vehicle
Upregulated cardiac genes in GRK-beta1AR; miR-150 DTG mice subjected to ISO vs. Vehicle (> 2 folds)
Gene Symbol	Description	Fold Change
A2m	alpha-2-macroglobulin	6.05972
Vmn1r214	vomeronasal 1 receptor 214	5.53713
Gtpbp2	GTP binding protein 2	5.08729
Trap1a	tumor rejection antigen P1A	4.64761
Slc44a4	solute carrier family 44, member 4	4.26052
Ntng1	netrin G1	3.77964
Cfi	complement component factor i	3.63742
Podn	podocan	3.63047
Tnmd	tenomodulin	3.23666
Alx1	ALX homeobox 1	3.05718
Gpc5	glypican 5	2.97594
Sprr2b	small proline-rich protein 2B	2.93129
Slc38a8	solute carrier family 38, member 8	2.87057
Grin1	glutamate receptor, ionotropic, NMDA1 (zeta 1)	2.80074
Zfp493	zinc finger protein 493	2.77902
Awat1	acyl-CoA wax alcohol acyltransferase 1	2.75824
Ttll6	tubulin tyrosine ligase-like family, member 6	2.6819
Tssk4	testis-specific serine kinase 4	2.65903
Arsg	arylsulfatase G	2.63234
Slc2a9	solute carrier family 2 (facilitated glucose transporter), member 9	2.57368
Nek10	NIMA (never in mitosis gene a)- related kinase 10	2.54956
Bcl11a	B cell CLL/lymphoma 11A (zinc finger protein)	2.53763
Ctgf	connective tissue growth factor	2.50783
Nrip3	nuclear receptor interacting protein 3	2.46513
Tmem207	transmembrane protein 207	2.41339
Zswim3	zinc finger SWIM-type containing 3	2.39309
Fam32a	family with sequence similarity 32, member A	2.35294
Tnfaip3	tumor necrosis factor, alpha-induced protein 3	2.34884
Cnfn	cornifelin	2.34785
Serpinb1c	serine (or cysteine) peptidase inhibitor, clade B, member 1c	2.32938
Egfl8	EGF-like domain 8	2.31133
Serpina1b	serine (or cysteine) preptidase inhibitor, clade A, member 1B	2.292
Sytl2	synaptotagmin-like 2	2.28066
Fam83e	family with sequence similarity 83, member E	2.24864
Boll	bol, boule-like (Drosophila)	2.24244
Crlf1	cytokine receptor-like factor 1	2.23722
Nr4a3	nuclear receptor subfamily 4, group A, member 3	2.19685
Slc4a8	solute carrier family 4 (anion exchanger), member 8	2.18308
Cmip	c-Maf inducing protein	2.15759
Serpina1e	serine (or cysteine) peptidase inhibitor, clade A, member 1E	2.15558
Capn8	calpain 8	2.13489
4930469G21Rik	RIKEN cDNA 4930469G21 gene	2.13144
Ofcc1	orofacial cleft 1 candidate 1	2.09622
Ifitm1	interferon induced transmembrane protein 1	2.09604
Gfap	glial fibrillary acidic protein	2.09171
Cd247	CD247 antigen	2.07701
Sh2d3c	SH2 domain containing 3C	2.07543
Antxrl	anthrax toxin receptor-like	2.07489
Rpain	RPA interacting protein	2.0743
Sytl1	synaptotagmin-like 1	2.03708
Dlg2	discs, large homolog 2 (Drosophila)	2.03366
Spinkl	serine protease inhibitor, Kazal type-like	2.03215
Olfr559	olfactory receptor 559	2.02393
Upregulated cardiac genes in GRK-beta1AR; miR-150 DTG mice subjected to ISO vs. Vehicle (< 2 folds)
Gene Symbol	Description	Fold Change
Pebp4	phosphatidylethanolamine binding protein 4	1.98877
Bpifa6	BPI fold containing family A, member 6	1.98462
Plekhb1	pleckstrin homology domain containing, family B (evectins) member 1	1.97651
Adamtsl2	ADAMTS-like 2	1.97334
Smim22	small integral membrane protein 22	1.97219
Klk1b5	kallikrein 1-related peptidase b5	1.9686
Ppfia2	protein tyrosine phosphatase, receptor type, f polypeptide (PTPRF), interacting protein (liprin), alpha 2	1.95294
4932411E22Rik	RIKEN cDNA 4932411E22 gene	1.94768
Bcl2l14	BCL2-like 14 (apoptosis facilitator)	1.94753
Nppb	natriuretic peptide type B	1.93052
Lmo2	LIM domain only 2	1.92813
Foxa2	forkhead box A2	1.91489
C6	complement component 6	1.90694
Dos	downstream of Stk11	1.8984
Atp6v1g2	ATPase, H+ transporting, lysosomal V1 subunit G2	1.89827
Thbs4	thrombospondin 4	1.89104
BC056474	cDNA sequence BC056474	1.88831
Gpr33	G protein-coupled receptor 33	1.88363
Myo3b	myosin IIIB	1.8785
Prl7a1	prolactin family 7, subfamily a, member 1	1.86822
Olfr649	olfactory receptor 649	1.86796
Slc15a2	solute carrier family 15 (H+/peptide transporter), member 2	1.85946
Magea6	melanoma antigen, family A, 6	1.85581
Dmtn	dematin actin binding protein	1.84375
Fam13c	family with sequence similarity 13, member C	1.84102
Clec11a	C-type lectin domain family 11, member a	1.83382
Prl7c1	prolactin family 7, subfamily c, member 1	1.81521
Olfr741	olfactory receptor 741	1.80916
Zfp644	zinc finger protein 644	1.80906
Nlrp1a	NLR family, pyrin domain containing 1A	1.80407
Dnajc3	DnaJ (Hsp40) homolog, subfamily C, member 3	1.78805
Ncmap	noncompact myelin associated protein	1.77669
Cd24a	CD24a antigen	1.77366
4930407I10Rik	RIKEN cDNA 4930407I10 gene	1.76513
Anxa7	annexin A7	1.75916
Iffo1	intermediate filament family orphan 1	1.75253
Theg	testicular haploid expressed gene	1.75117
Adamts20	a disintegrin-like and metallopeptidase (reprolysin type) with thrombospondin type 1 motif, 20	1.74454
Gm4736	predicted gene 4736	1.74334
Dll3	delta-like 3 (Drosophila)	1.74153
Gemin8	gem (nuclear organelle) associated protein 8	1.74077
Glis3	GLIS family zinc finger 3	1.73784
6330403A02Rik	RIKEN cDNA 6330403A02 gene	1.73171
Tcl1b5	T cell leukemia/lymphoma 1B, 5	1.72989
Eif2b4	eukaryotic translation initiation factor 2B, subunit 4 delta	1.7233
Lelp1	late cornified envelope-like proline-rich 1	1.71803
Clcn7	chloride channel 7	1.71628
Slc17a7	solute carrier family 17 (sodium-dependent inorganic phosphate cotransporter), member 7	1.71311
Txk	TXK tyrosine kinase	1.71241
Rslcan18	regulator of sex-limitation candidate 18	1.6987
4930523C07Rik	RIKEN cDNA 4930523C07 gene	1.69429
Hsph1	heat shock 105kDa/110kDa protein 1	1.69278
Gm6592	predicted gene 6592	1.69252
Entpd6	ectonucleoside triphosphate diphosphohydrolase 6	1.69247
Casp8	caspase 8	1.69186
Ugt1a5	UDP glucuronosyltransferase 1 family, polypeptide A5	1.68721
2410127L17Rik	RIKEN cDNA 2410127L17 gene	1.68466
Bcl6	B cell leukemia/lymphoma 6	1.67971
Srp54b	signal recognition particle 54B	1.67942
Sox9	SRY (sex determining region Y)-box 9	1.67667
Syt17	synaptotagmin XVII	1.67531
Atp8a2	ATPase, aminophospholipid transporter-like, class I, type 8A, member 2	1.67274
Poteg	POTE ankyrin domain family, member G	1.66699
Ap1m1	adaptor-related protein complex AP-1, mu subunit 1	1.66565
Ewsr1	Ewing sarcoma breakpoint region 1	1.65511
Olfr1431	olfactory receptor 1431	1.65455
Nov	nephroblastoma overexpressed gene	1.65337
Gas2	growth arrest specific 2	1.6499
Nrxn3	neurexin III	1.64945
Tmeff1	transmembrane protein with EGF-like and two follistatin-like domains 1	1.64928
2310002L09Rik	RIKEN cDNA 2310002L09 gene	1.64109
Ric8b	resistance to inhibitors of cholinesterase 8 homolog B (C. elegans)	1.63179
Zfp964	zinc finger protein 964	1.62771
Plekhg6	pleckstrin homology domain containing, family G (with RhoGef domain) member 6	1.62076
Gfra4	glial cell line derived neurotrophic factor family receptor alpha 4	1.61709
Lcn5	lipocalin 5	1.61581
Olfr685	olfactory receptor 685	1.61465
Fbf1	Fas (TNFRSF6) binding factor 1	1.61457
Ctnnd2	catenin (cadherin associated protein), delta 2	1.61336
Sgpp2	sphingosine-1-phosphate phosphotase 2	1.60981
Plekhs1	pleckstrin homology domain containing, family S member 1	1.60681
Gdf3	growth differentiation factor 3	1.60379
Nmd3	NMD3 homolog (S. cerevisiae)	1.60342
Sla2	Src-like-adaptor 2	1.60227
2310002L09Rik	RIKEN cDNA 2310002L09 gene	1.60096
9430015G10Rik	RIKEN cDNA 9430015G10 gene	1.59873
6430548M08Rik	RIKEN cDNA 6430548M08 gene	1.59319
Shox2	short stature homeobox 2	1.58998
Mlph	melanophilin	1.58977
Celf4	CUGBP, Elav-like family member 4	1.58884
Ager	advanced glycosylation end product-specific receptor	1.58854
Usp17ld	ubiquitin specific peptidase 17-like D	1.58831
Gm11562	predicted gene 11562	1.58574
Aga	aspartylglucosaminidase	1.58547
Dio2	deiodinase, iodothyronine, type II	1.57961
Fbln2	fibulin 2	1.5775
Kifc5b	kinesin family member C5B	1.57359
Ankrd1	ankyrin repeat domain 1 (cardiac muscle)	1.56804
6330408A02Rik	RIKEN cDNA 6330408A02 gene	1.5644
Myo1f	myosin IF	1.55861
Olfr372	olfactory receptor 372	1.55775
Foxp4	forkhead box P4	1.5562
Inhba	inhibin beta-A	1.55405
Mog	myelin oligodendrocyte glycoprotein	1.55349
Dock5	dedicator of cytokinesis 5	1.55343
Slc5a10	solute carrier family 5 (sodium/glucose cotransporter), member 10	1.5451
Dtnbp1	dystrobrevin binding protein 1	1.54069
Meis2	Meis homeobox 2	1.53318
Ralgps2	Ral GEF with PH domain and SH3 binding motif 2	1.53177
Dclk2	doublecortin-like kinase 2	1.5317
Mc2r	melanocortin 2 receptor	1.53148
Myo5b	myosin VB	1.53093
Chordc1	cysteine and histidine-rich domain (CHORD)-containing, zinc-binding protein 1	1.52834
Ccdc68	coiled-coil domain containing 68	1.52778
Pla2g7	phospholipase A2, group VII (platelet-activating factor acetylhydrolase, plasma)	1.52407
Prl3d1	prolactin family 3, subfamily d, member 1	1.52101
Slc52a3	solute carrier protein family 52, member 3	1.51978
Gnas	GNAS (guanine nucleotide binding protein, alpha stimulating) complex locus	1.51787
Bnc2	basonuclin 2	1.5168
Vwa5b1	von Willebrand factor A domain containing 5B1	1.51507
Otof	otoferlin	1.51349
Dgcr14	DiGeorge syndrome critical region gene 14	1.51336
Ifitm10	interferon induced transmembrane protein 10	1.50234

## Sheet: Down DTG Iso vs. Vehicle
Downregulated cardiac genes in GRK-beta1AR; miR-150 DTG mice subjected to ISO vs. Vehicle (> 2 folds)
Gene Symbol	Description	Fold Change
Naa30	N(alpha)-acetyltransferase 30, NatC catalytic subunit	0.0915242
Gad1	glutamate decarboxylase 1	0.162371
Sh3bp2	SH3-domain binding protein 2	0.205042
Duox2	dual oxidase 2	0.205834
Tmem132a	transmembrane protein 132A	0.23991
Paxbp1	PAX3 and PAX7 binding protein 1	0.251707
Ablim2	actin-binding LIM protein 2	0.259343
Susd4	sushi domain containing 4	0.26442
Lrrc71	leucine rich repeat containing 71	0.2971
Btbd3	BTB (POZ) domain containing 3	0.303281
1700028K03Rik	RIKEN cDNA 1700028K03 gene	0.311058
Naa60	N(alpha)-acetyltransferase 60, NatF catalytic subunit	0.313767
Hoxa4	homeobox A4	0.320375
Atcay	ataxia, cerebellar, Cayman type homolog (human)	0.322054
Polr3gl	polymerase (RNA) III (DNA directed) polypeptide G like	0.328415
Runx1t1	runt-related transcription factor 1; translocated to, 1 (cyclin D-related)	0.335258
Eps8	epidermal growth factor receptor pathway substrate 8	0.342508
Hoxa2	homeobox A2	0.347872
Ubtf	upstream binding transcription factor, RNA polymerase I	0.35231
Tas2r122	taste receptor, type 2, member 122	0.362591
Mfn2	mitofusin 2	0.378173
Tdrd6	tudor domain containing 6	0.378271
Ctnna3	catenin (cadherin associated protein), alpha 3	0.378601
Prx	periaxin	0.380497
Lrr1	leucine rich repeat protein 1	0.380753
Hoxa5	homeobox A5	0.385548
Sorcs1	VPS10 domain receptor protein SORCS 1	0.386375
Nedd4l	neural precursor cell expressed, developmentally down-regulated gene 4-like	0.389491
Dio3	deiodinase, iodothyronine type III	0.398962
Pdzrn4	PDZ domain containing RING finger 4	0.401812
1700019G17Rik	RIKEN cDNA 1700019G17 gene	0.405204
Cuedc2	CUE domain containing 2	0.411647
Ccl21c	chemokine (C-C motif) ligand 21C (leucine)	0.421968
Kcnb1	potassium voltage gated channel, Shab-related subfamily, member 1	0.425174
Afap1l2	actin filament associated protein 1-like 2	0.425611
Actl7b	actin-like 7b	0.425918
Col4a5	collagen, type IV, alpha 5	0.427276
Igfn1	immunoglobulin-like and fibronectin type III domain containing 1	0.439918
Lim2	lens intrinsic membrane protein 2	0.444456
Ube2k	ubiquitin-conjugating enzyme E2K	0.447038
Pou2f2	POU domain, class 2, transcription factor 2	0.448202
Taf1d	TATA box binding protein (Tbp)-associated factor, RNA polymerase I, D	0.451599
Foxm1	forkhead box M1	0.45344
Gm5544	predicted gene 5544	0.465499
Vdr	vitamin D receptor	0.469944
Def6	differentially expressed in FDCP 6	0.473311
Ms4a1	membrane-spanning 4-domains, subfamily A, member 1	0.476291
Cuta	cutA divalent cation tolerance homolog (E. coli)	0.481393
Dbi	diazepam binding inhibitor	0.481501
Slfn9	schlafen 9	0.483408
Lepr	leptin receptor	0.487505
Ciita	class II transactivator	0.490324
Tmsb15b1	thymosin beta 15b1	0.492156
Gucy2d	guanylate cyclase 2d	0.497336
Smim3	small integral membrane protein 3	0.499119
Downregulated cardiac genes in GRK-beta1AR; miR-150 DTG mice subjected to ISO vs. Vehicle (> 2 folds)
Gene Symbol	Description	Fold Change
Nlrp4g	NLR family, pyrin domain containing 4G	0.501195
Vav2	vav 2 oncogene	0.503869
Slc44a2	solute carrier family 44, member 2	0.505819
Tspan5	tetraspanin 5	0.51494
9930111J21Rik1	RIKEN cDNA 9930111J21 gene 1	0.516332
Tmem121	transmembrane protein 121	0.521807
Rnasek	ribonuclease, RNase K	0.522337
Grsf1	G-rich RNA sequence binding factor 1	0.522509
Hbb-b2	hemoglobin, beta adult minor chain	0.529087
Hoxb4	homeobox B4	0.531362
Gal	galanin	0.532066
Gata1	GATA binding protein 1	0.532105
Kif15	kinesin family member 15	0.532659
Ptchd3	patched domain containing 3	0.536268
Samd4	sterile alpha motif domain containing 4	0.536516
Abl1	c-abl oncogene 1, non-receptor tyrosine kinase	0.536816
Nanos2	nanos homolog 2 (Drosophila)	0.5376
Dpp4	dipeptidylpeptidase 4	0.539303
Syt15	synaptotagmin XV	0.541181
Gse1	genetic suppressor element 1	0.541465
Sstr4	somatostatin receptor 4	0.541838
Prmt8	protein arginine N-methyltransferase 8	0.543572
Cited4	Cbp/p300-interacting transactivator, with Glu/Asp-rich carboxy-terminal domain, 4	0.545806
Pspn	persephin	0.546218
Mllt4	myeloid/lymphoid or mixed-lineage leukemia (trithorax homolog, Drosophila); translocated to, 4	0.546274
Stk40	serine/threonine kinase 40	0.546294
Lrrn1	leucine rich repeat protein 1, neuronal	0.546681
Nusap1	nucleolar and spindle associated protein 1	0.548174
Zscan29	zinc finger SCAN domains 29	0.549893
Nfatc1	nuclear factor of activated T cells, cytoplasmic, calcineurin dependent 1	0.553464
Slc38a10	solute carrier family 38, member 10	0.55667
Lmna	lamin A	0.557423
Abt1	activator of basal transcription 1	0.558063
Rad51ap1	RAD51 associated protein 1	0.559192
Sfxn5	sideroflexin 5	0.559281
Samd5	sterile alpha motif domain containing 5	0.560815
Smim5	small integral membrane protein 5	0.561427
Ptpro	protein tyrosine phosphatase, receptor type, O	0.563318
Dennd4a	DENN/MADD domain containing 4A	0.564521
Lcp2	lymphocyte cytosolic protein 2	0.565059
Phc2	polyhomeotic-like 2 (Drosophila)	0.567415
Clstn2	calsyntenin 2	0.56757
Reln	reelin	0.56827
Cd52	CD52 antigen	0.568387
Uspl1	ubiquitin specific peptidase like 1	0.568586
Mapk7	mitogen-activated protein kinase 7	0.570083
Aak1	AP2 associated kinase 1	0.570733
Il17re	interleukin 17 receptor E	0.571176
Rad54b	RAD54 homolog B (S. cerevisiae)	0.575848
Nfat5	nuclear factor of activated T cells 5	0.57616
Myo9b	myosin IXb	0.577269
Unc13c	unc-13 homolog C (C. elegans)	0.577497
Spaca1	sperm acrosome associated 1	0.578956
Agpat9	1-acylglycerol-3-phosphate O-acyltransferase 9	0.581541
Lrrc38	leucine rich repeat containing 38	0.582272
Zbtb9	zinc finger and BTB domain containing 9	0.583577
Mis18bp1	MIS18 binding protein 1	0.58511
Myo7a	myosin VIIA	0.586324
Yeats2	YEATS domain containing 2	0.586862
Plvap	plasmalemma vesicle associated protein	0.58926
Cpa2	carboxypeptidase A2, pancreatic	0.58952
1700065I17Rik	RIKEN cDNA 1700065I17 gene	0.590166
Hist1h2ab	histone cluster 1, H2ab	0.590191
Ppfia3	protein tyrosine phosphatase, receptor type, f polypeptide (PTPRF), interacting protein (liprin), alpha 3	0.590376
Zfp553	zinc finger protein 553	0.591293
Cdca8	cell division cycle associated 8	0.592511
Lag3	lymphocyte-activation gene 3	0.594226
Itga2	integrin alpha 2	0.594447
Emilin2	elastin microfibril interfacer 2	0.594738
Eml4	echinoderm microtubule associated protein like 4	0.594801
Il20rb	interleukin 20 receptor beta	0.595392
Cmtr1	cap methyltransferase 1	0.595581
Cisd3	CDGSH iron sulfur domain 3	0.595971
Ccdc166	coiled-coil domain containing 166	0.59744
Zbtb21	zinc finger and BTB domain containing 21	0.597507
Ebi3	Epstein-Barr virus induced gene 3	0.598473
AF067061	cDNA sequence AF067061	0.598918
Tnfrsf22	tumor necrosis factor receptor superfamily, member 22	0.599235
Dgkb	diacylglycerol kinase, beta	0.60121
Esco2	establishment of cohesion 1 homolog 2 (S. cerevisiae)	0.60239
Ttbk2	tau tubulin kinase 2	0.604371
Fam64a	family with sequence similarity 64, member A	0.607006
Ncapg	non-SMC condensin I complex, subunit G	0.607099
Ccnf	cyclin F	0.607997
Efcab11	EF-hand calcium binding domain 11	0.608
Sema6c	sema domain, transmembrane domain (TM), and cytoplasmic domain, (semaphorin) 6C	0.608186
Chd3	chromodomain helicase DNA binding protein 3	0.609345
Rgs12	regulator of G-protein signaling 12	0.610412
Slc36a2	solute carrier family 36 (proton/amino acid symporter), member 2	0.611416
Dlk1	delta-like 1 homolog (Drosophila)	0.611619
Fbxl18	F-box and leucine-rich repeat protein 18	0.612688
Pan2	PAN2 polyA specific ribonuclease subunit homolog (S. cerevisiae)	0.613962
Cdcp1	CUB domain containing protein 1	0.614214
Bcl2l15	BCLl2-like 15	0.615621
Adsl	adenylosuccinate lyase	0.616718
Vangl2	vang-like 2 (van gogh, Drosophila)	0.617289
Aplnr	apelin receptor	0.617416
Amz2	archaelysin family metallopeptidase 2	0.618149
Prnd	prion protein dublet	0.619531
Tbc1d9	TBC1 domain family, member 9	0.619546
Chst2	carbohydrate sulfotransferase 2	0.62093
Ccdc23	coiled-coil domain containing 23	0.622227
Apol9b	apolipoprotein L 9b	0.623095
Pira7	paired-Ig-like receptor A7	0.624836
Gm2a	GM2 ganglioside activator protein	0.624969
Repin1	replication initiator 1	0.625571
Smr2	submaxillary gland androgen regulated protein 2	0.626356
Ttk	Ttk protein kinase	0.627228
Cwf19l1	CWF19-like 1, cell cycle control (S. pombe)	0.627259
Spata5l1	spermatogenesis associated 5-like 1	0.627297
Frmd4a	FERM domain containing 4A	0.627826
Ddx43	DEAD (Asp-Glu-Ala-Asp) box polypeptide 43	0.627915
Tmco2	transmembrane and coiled-coil domains 2	0.628529
Zfyve19	zinc finger, FYVE domain containing 19	0.629643
Nfic	nuclear factor I/C	0.630015
Pias3	protein inhibitor of activated STAT 3	0.631007
Defb26	defensin beta 26	0.631175
Epb4.1	erythrocyte protein band 4.1	0.631531
Pltp	phospholipid transfer protein	0.632877
Myct1	myc target 1	0.634412
Hp1bp3	heterochromatin protein 1, binding protein 3	0.635029
Tnfsf10	tumor necrosis factor (ligand) superfamily, member 10	0.635316
Wbscr16	Williams-Beuren syndrome chromosome region 16 homolog (human)	0.635857
Zzz3	zinc finger, ZZ domain containing 3	0.636357
Whrn	whirlin	0.637075
Gm13286	predicted gene 13286	0.637109
Mamld1	mastermind-like domain containing 1	0.638518
Pogk	pogo transposable element with KRAB domain	0.639261
Slc6a4	solute carrier family 6 (neurotransmitter transporter, serotonin), member 4	0.640176
Cxcl9	chemokine (C-X-C motif) ligand 9	0.640844
Inf2	inverted formin, FH2 and WH2 domain containing	0.640866
Zcchc3	zinc finger, CCHC domain containing 3	0.641004
Nipsnap1	4-nitrophenylphosphatase domain and non-neuronal SNAP25-like protein homolog 1 (C. elegans)	0.642154
Hist1h3c	histone cluster 1, H3c	0.642407
Cybb	cytochrome b-245, beta polypeptide	0.642489
Pcdh8	protocadherin 8	0.645162
Agps	alkylglycerone phosphate synthase	0.645179
Trim30a	tripartite motif-containing 30A	0.646203
Pik3cb	phosphatidylinositol 3-kinase, catalytic, beta polypeptide	0.646248
Fgf11	fibroblast growth factor 11	0.647044
B3gnt9	UDP-GlcNAc:betaGal beta-1,3-N-acetylglucosaminyltransferase 9	0.647395
Cep76	centrosomal protein 76	0.649366
Tspyl3	TSPY-like 3	0.649655
St5	suppression of tumorigenicity 5	0.64966
Ltbp1	latent transforming growth factor beta binding protein 1	0.649722
Dnmt1	DNA methyltransferase (cytosine-5) 1	0.649975
Lhfpl4	lipoma HMGIC fusion partner-like protein 4	0.650525
Sgce	sarcoglycan, epsilon	0.650711
Rbpj	recombination signal binding protein for immunoglobulin kappa J region	0.651224
Sp2	Sp2 transcription factor	0.651357
Sec24d	Sec24 related gene family, member D (S. cerevisiae)	0.651714
Hic1	hypermethylated in cancer 1	0.652173
Pafah1b2	platelet-activating factor acetylhydrolase, isoform 1b, subunit 2	0.653109
Kif22	kinesin family member 22	0.653976
Nfia	nuclear factor I/A	0.655286
Ehd2	EH-domain containing 2	0.655315
Mfsd7b	major facilitator superfamily domain containing 7B	0.656746
Dennd1b	DENN/MADD domain containing 1B	0.656925
Ptprc	protein tyrosine phosphatase, receptor type, C	0.657007
Ift140	intraflagellar transport 140	0.657376
4930555G01Rik	RIKEN cDNA 4930555G01 gene	0.658037
Ergic2	ERGIC and golgi 2	0.659004
Kif18b	kinesin family member 18B	0.659578
AU021092	expressed sequence AU021092	0.659743
H2-Ob	histocompatibility 2, O region beta locus	0.660135
Dmtn	dematin actin binding protein	0.66021
Irf2bpl	interferon regulatory factor 2 binding protein-like	0.66082
Pabpn1	poly(A) binding protein, nuclear 1	0.661475
Samsn1	SAM domain, SH3 domain and nuclear localization signals, 1	0.662797
Mtch2	mitochondrial carrier homolog 2 (C. elegans)	0.663211
Gpr135	G protein-coupled receptor 135	0.66387
Kctd12	potassium channel tetramerisation domain containing 12	0.663941
Scube1	signal peptide, CUB domain, EGF-like 1	0.664043
Camk2b	calcium/calmodulin-dependent protein kinase II, beta	0.665335
Rfwd2	ring finger and WD repeat domain 2	0.665426
Gm614	predicted gene 614	0.665624
Smn1	survival motor neuron 1	0.665958
Srsf10	serine/arginine-rich splicing factor 10	0.666051

## Sheet: Up Vehicle DTG vs. GRK
Upregulated cardiac genes in GRK-beta1AR; miR-150 DTG vs. GRK-beta1AR TG mice subjected to Vehicle (> 2 folds)
Gene Symbol	Description	Fold Change
Naa30	N(alpha)-acetyltransferase 30, NatC catalytic subunit	9.20933
Cuedc2	CUE domain containing 2	3.66622
Vwa5b1	von Willebrand factor A domain containing 5B1	3.20589
Olfr5	olfactory receptor 5	3.10287
Defa-rs1	defensin, alpha, related sequence 1	3.05422
Gdf7	growth differentiation factor 7	3.02503
Myt1	myelin transcription factor 1	2.92615
Pnlip	pancreatic lipase	2.88954
Bche	butyrylcholinesterase	2.88527
Wdfy4	WD repeat and FYVE domain containing 4	2.73189
Ube2k	ubiquitin-conjugating enzyme E2K	2.66991
Spata2l	spermatogenesis associated 2-like	2.66743
Emx1	empty spiracles homeobox 1	2.585
Gm8693	predicted gene 8693	2.55118
Sypl	synaptophysin-like protein	2.5463
Plscr5	phospholipid scramblase family, member 5	2.53169
Spata31d1d	spermatogenesis associated 31 subfamily D, member 1D	2.50681
Olfr510	olfactory receptor 510	2.4975
Fign	fidgetin	2.48586
Igfn1	immunoglobulin-like and fibronectin type III domain containing 1	2.45747
Rd3	retinal degeneration 3	2.39729
Cox4i2	cytochrome c oxidase subunit IV isoform 2	2.37826
Ssmem1	serine-rich single-pass membrane protein 1	2.37139
Syn2	synapsin II	2.36533
Olfr403	olfactory receptor 403	2.35837
Serpinb3b	serine (or cysteine) peptidase inhibitor, clade B (ovalbumin), member 3B	2.33605
Trex2	three prime repair exonuclease 2	2.32884
Akt2	thymoma viral proto-oncogene 2	2.31817
Ccl20	chemokine (C-C motif) ligand 20	2.3129
Csrp1	cysteine and glycine-rich protein 1	2.28798
Ptpn6	protein tyrosine phosphatase, non-receptor type 6	2.28294
Siglec15	sialic acid binding Ig-like lectin 15	2.26781
Olfr18	olfactory receptor 18	2.26576
Ubqlnl	ubiquilin-like	2.2547
Olfr703	olfactory receptor 703	2.23993
Fut7	fucosyltransferase 7	2.23717
Olfr1231	olfactory receptor 1231	2.21419
Spinkl	serine protease inhibitor, Kazal type-like	2.19996
Asxl3	additional sex combs like 3 (Drosophila)	2.17808
Lmbr1l	limb region 1 like	2.15009
Eif4e1b	eukaryotic translation initiation factor 4E family member 1B	2.14855
Tox2	TOX high mobility group box family member 2	2.14035
Gm829	predicted gene 829	2.14
Serpina1a	serine (or cysteine) peptidase inhibitor, clade A, member 1A	2.13669
Neu2	neuraminidase 2	2.12931
Mroh9	maestro heat-like repeat family member 9	2.11951
Igsf1	immunoglobulin superfamily, member 1	2.10719
Inpp4a	inositol polyphosphate-4-phosphatase, type I	2.09242
Kcnt1	potassium channel, subfamily T, member 1	2.0667
Pirt	phosphoinositide-interacting regulator of transient receptor potential channels	2.06039
Mslnl	mesothelin-like	2.04277
Hoxc13	homeobox C13	2.04088
Tas2r131	taste receptor, type 2, member 131	2.03578
Mycs	myc-like oncogene, s-myc protein	2.03295
Rbm41	RNA binding motif protein 41	2.0221
Foxi1	forkhead box I1	2.01929
Upregulated cardiac genes in GRK-beta1AR; miR-150 DTG vs. GRK-beta1AR TG mice subjected to Vehicle (< 2 folds)
Gene Symbol	Description	Fold Change
Vmn1r111	vomeronasal 1 receptor 111	1.99664
Khk	ketohexokinase	1.99432
Tmem102	transmembrane protein 102	1.96102
Ppp2r4	protein phosphatase 2A activator, regulatory subunit B	1.95088
Elavl2	ELAV (embryonic lethal, abnormal vision, Drosophila)-like 2 (Hu antigen B)	1.9504
Lsm1	LSM1 homolog, U6 small nuclear RNA associated (S. cerevisiae)	1.94014
Ahsg	alpha-2-HS-glycoprotein	1.93393
Cldn13	claudin 13	1.93026
Tpm1	tropomyosin 1, alpha	1.91799
Slc6a4	solute carrier family 6 (neurotransmitter transporter, serotonin), member 4	1.91578
Slxl1	Slx-like 1	1.91227
Lcn4	lipocalin 4	1.89208
C1qtnf7	C1q and tumor necrosis factor related protein 7	1.88694
Ppm1n	protein phosphatase, Mg2+/Mn2+ dependent, 1N (putative)	1.87435
Fcer1a	Fc receptor, IgE, high affinity I, alpha polypeptide	1.86734
Pcdh10	protocadherin 10	1.86295
Lpar3	lysophosphatidic acid receptor 3	1.85822
Lrrc56	leucine rich repeat containing 56	1.85155
Zyg11b	zyg-ll family member B, cell cycle regulator	1.85044
Defb36	defensin beta 36	1.84623
Fgfbp3	fibroblast growth factor binding protein 3	1.83032
DXBay18	DNA segment, Chr X, Baylor 18	1.8244
Nxf2	nuclear RNA export factor 2	1.82221
Vmn1r85	vomeronasal 1 receptor 85	1.80161
Klk1b9	kallikrein 1-related peptidase b9	1.79294
Anks1b	ankyrin repeat and sterile alpha motif domain containing 1B	1.7846
Olfr98	olfactory receptor 98	1.77717
Nhsl1	NHS-like 1	1.7659
Fnbp1l	formin binding protein 1-like	1.76327
Gtse1	G two S phase expressed protein 1	1.76166
Sst	somatostatin	1.76013
Dcst1	DC-STAMP domain containing 1	1.75691
Ptprt	protein tyrosine phosphatase, receptor type, T	1.75345
CK137956	cDNA sequence CK137956	1.75308
Igsf8	immunoglobulin superfamily, member 8	1.75006
42987	septin 9	1.72842
Slc22a29	solute carrier family 22. member 29	1.71861
Tet1	tet methylcytosine dioxygenase 1	1.71843
Dao	D-amino acid oxidase	1.71715
Vmn1r57	vomeronasal 1 receptor 57	1.70572
Cdca5	cell division cycle associated 5	1.69818
Slc5a7	solute carrier family 5 (choline transporter), member 7	1.69116
Taf9b	TAF9B RNA polymerase II, TATA box binding protein (TBP)-associated factor	1.68885
Ibsp	integrin binding sialoprotein	1.68843
3110009E18Rik	RIKEN cDNA 3110009E18 gene	1.68172
AI836003	expressed sequence AI836003	1.67623
Foxe3	forkhead box E3	1.67008
Ntng2	netrin G2	1.66646
Fam134a	family with sequence similarity 134, member A	1.66532
Gm16390	predicted gene 16390	1.65429
Grhl1	grainyhead-like 1 (Drosophila)	1.64957
Gm4858	predicted gene 4858	1.64937
Ptpro	protein tyrosine phosphatase, receptor type, O	1.64332
Olfr1463	olfactory receptor 1463	1.64173
Gm44	predicted gene 44	1.63671
Cdx1	caudal type homeobox 1	1.62914
Pla2g6	phospholipase A2, group VI	1.61929
Alk	anaplastic lymphoma kinase	1.61833
Cd44	CD44 antigen	1.6168
Larp4b	La ribonucleoprotein domain family, member 4B	1.61551
Krtap31-1	keratin associated protein 31-1	1.59362
Trim24	tripartite motif-containing 24	1.58874
Nrros	negative regulator of reactive oxygen species	1.58531
Gm1045	predicted gene 1045	1.57535
Lrrc8c	leucine rich repeat containing 8 family, member C	1.57454
Csk	c-src tyrosine kinase	1.56956
Ager	advanced glycosylation end product-specific receptor	1.56715
Sned1	sushi, nidogen and EGF-like domains 1	1.56531
Acot5	acyl-CoA thioesterase 5	1.56484
Cntnap2	contactin associated protein-like 2	1.55921
Tigd5	tigger transposable element derived 5	1.55281
Olfm2	olfactomedin 2	1.55218
Midn	midnolin	1.54514
Olfr649	olfactory receptor 649	1.5416
Tet1	tet methylcytosine dioxygenase 1	1.54076
Slfn3	schlafen 3	1.53892
Cldn12	claudin 12	1.5368
Mmp27	matrix metallopeptidase 27	1.53591
Zfp930	zinc finger protein 930	1.53213
Luzp4	leucine zipper protein 4	1.52633
Lypd6	LY6/PLAUR domain containing 6	1.52275
Kmt2b	lysine (K)-specific methyltransferase 2B	1.51588
Tnfsf18	tumor necrosis factor (ligand) superfamily, member 18	1.5096
Aen	apoptosis enhancing nuclease	1.50912
Arrdc1	arrestin domain containing 1	1.50684
Cpvl	carboxypeptidase, vitellogenic-like	1.5051
Map4	microtubule-associated protein 4	1.50003

## Sheet: Down Vehicle DTG vs. GRK
Downregulated cardiac genes in GRK-beta1AR; miR-150 DTG vs. GRK-beta1AR TG mice subjected to Vehicle (> 2 folds)
Gene Symbol	Description	Fold Change
Nr4a3	nuclear receptor subfamily 4, group A, member 3	0.180634
Lcp1	lymphocyte cytosolic protein 1	0.185719
Cpxm2	carboxypeptidase X 2 (M14 family)	0.1948
Speer4e	spermatogenesis associated glutamate (E)-rich protein 4e	0.206737
Tpx2	TPX2, microtubule-associated protein homolog (Xenopus laevis)	0.224894
Lce1f	late cornified envelope 1F	0.241344
Theg	testicular haploid expressed gene	0.267214
Pdgfc	platelet-derived growth factor, C polypeptide	0.292773
Tmem52b	transmembrane protein 52B	0.315774
Wdfy1	WD repeat and FYVE domain containing 1	0.32441
Aqp8	aquaporin 8	0.344392
Lzts2	leucine zipper, putative tumor suppressor 2	0.34647
Aqp8	aquaporin 8	0.35438
Wdfy1	WD repeat and FYVE domain containing 1	0.355342
Tbc1d9	TBC1 domain family, member 9	0.378572
Myl1	myosin, light polypeptide 1	0.396289
Fgf6	fibroblast growth factor 6	0.399734
Klk1b11	kallikrein 1-related peptidase b11	0.409682
Rbm44	RNA binding motif protein 44	0.416636
Tmem196	transmembrane protein 196	0.424855
Rnf17	ring finger protein 17	0.432128
1700112E06Rik	RIKEN cDNA 1700112E06 gene	0.435369
Eif2ak4	eukaryotic translation initiation factor 2 alpha kinase 4	0.439998
Gsta1	glutathione S-transferase, alpha 1 (Ya)	0.459518
Ankrd23	ankyrin repeat domain 23	0.462907
Gm3776	predicted gene 3776	0.475417
Lrrcc1	leucine rich repeat and coiled-coil domain containing 1	0.48454
C3	complement component 3	0.484867
Ak8	adenylate kinase 8	0.491872
Epha7	Eph receptor A7	0.493856
Rassf2	Ras association (RalGDS/AF-6) domain family member 2	0.494731
Zfat	zinc finger and AT hook domain containing	0.496094
Downregulated cardiac genes in GRK-beta1AR; miR-150 DTG vs. GRK-beta1AR TG mice subjected to Vehicle (< 2 folds)
Gene Symbol	Description	Fold Change
Gsta2	glutathione S-transferase, alpha 2 (Yc2)	0.500048
Dnah7b	dynein, axonemal, heavy chain 7B	0.500475
Cdh22	cadherin 22	0.512738
Sgpl1	sphingosine phosphate lyase 1	0.531474
Cyp8b1	cytochrome P450, family 8, subfamily b, polypeptide 1	0.533821
Abra	actin-binding Rho activating protein	0.536932
Mnda	myeloid cell nuclear differentiation antigen	0.545755
Mmp3	matrix metallopeptidase 3	0.54975
Tubgcp2	tubulin, gamma complex associated protein 2	0.552691
Pgpep1l	pyroglutamyl-peptidase I-like	0.554648
Il3ra	interleukin 3 receptor, alpha chain	0.567004
Raver2	ribonucleoprotein, PTB-binding 2	0.568577
Cpn2	carboxypeptidase N, polypeptide 2	0.576204
Fah	fumarylacetoacetate hydrolase	0.579687
Fam32a	family with sequence similarity 32, member A	0.580293
Ankrd45	ankyrin repeat domain 45	0.582178
Tusc1	tumor suppressor candidate 1	0.582773
Slc1a2	solute carrier family 1 (glial high affinity glutamate transporter), member 2	0.584587
Magea6	melanoma antigen, family A, 6	0.591221
Hist3h2ba	histone cluster 3, H2ba	0.592222
Dynlt3	dynein light chain Tctex-type 3	0.593414
Tlr4	toll-like receptor 4	0.596435
Efcab3	EF-hand calcium binding domain 3	0.596506
Cldn9	claudin 9	0.605
Serpinc1	serine (or cysteine) peptidase inhibitor, clade C (antithrombin), member 1	0.607212
Slc17a7	solute carrier family 17 (sodium-dependent inorganic phosphate cotransporter), member 7	0.608968
Dcp1b	DCP1 decapping enzyme homolog B (S. cerevisiae)	0.610608
1600014C23Rik	RIKEN cDNA 1600014C23 gene	0.611336
Synpo	synaptopodin	0.612785
Amh	anti-Mullerian hormone	0.616271
Mkrn1	makorin, ring finger protein, 1	0.62208
Vmn2r51	vomeronasal 2, receptor 51	0.622709
Bcas3	breast carcinoma amplified sequence 3	0.623845
Usp6nl	USP6 N-terminal like	0.625636
Rbp7	retinol binding protein 7, cellular	0.634763
Sptbn2	spectrin beta, non-erythrocytic 2	0.647969
Ifi205	interferon activated gene 205	0.648326
B3gnt6	UDP-GlcNAc:betaGal beta-1,3-N-acetylglucosaminyltransferase 6 (core 3 synthase)	0.648705
Ankrd11	ankyrin repeat domain 11	0.650732
Ano10	anoctamin 10	0.651727
Olfr1032	olfactory receptor 1032	0.661024
Poc1b	POC1 centriolar protein homolog B (Chlamydomonas)	0.666178
Dcun1d1	DCN1, defective in cullin neddylation 1, domain containing 1 (S. cerevisiae)	0.666535

## Sheet: Up Iso DTG vs. GRK
Upregulated cardiac genes in GRK-beta1AR; miR-150 DTG vs. GRK-beta1AR TG mice subjected to ISO (> 2 folds)
Gene Symbol	Description	Fold Change
Gm10922	predicted gene 10922	29.1213
Rbbp8nl	RBBP8 N-terminal like	20.5309
Olfr102	olfactory receptor 102	17.2315
Myo1a	myosin IA	16.3537
Gm14374	predicted gene 14374	16.3069
Glp2r	glucagon-like peptide 2 receptor	15.0718
Samd11	sterile alpha motif domain containing 11	12.1627
Vmn1r42	vomeronasal 1 receptor 42	11.5647
Unc79	unc-79 homolog (C. elegans)	11.292
AU018829	expressed sequence AU018829	11.1795
4921530D09Rik	RIKEN cDNA 4921530D09 gene	11.0668
Tpm3	tropomyosin 3, gamma	11.0042
Kdm2b	lysine (K)-specific demethylase 2B	10.9073
Tex29	testis expressed 29	10.8946
Esx1	extraembryonic, spermatogenesis, homeobox 1	10.5901
Vmn1r231	vomeronasal 1 receptor 231	10.4385
Akr1d1	aldo-keto reductase family 1, member D1	10.3732
Lrrn3	leucine rich repeat protein 3, neuronal	10.2725
Ung	uracil DNA glycosylase	9.50952
Gtpbp2	GTP binding protein 2	9.43185
Gpr19	G protein-coupled receptor 19	8.61307
Enpp2	ectonucleotide pyrophosphatase/phosphodiesterase 2	8.39624
Lzts1	leucine zipper, putative tumor suppressor 1	8.14411
Dnah2	dynein, axonemal, heavy chain 2	8.11499
Clnk	cytokine-dependent hematopoietic cell linker	7.68214
Utp14b	UTP14, U3 small nucleolar ribonucleoprotein, homolog B (yeast)	7.67802
Cdh23	cadherin 23 (otocadherin)	7.66598
Awat1	acyl-CoA wax alcohol acyltransferase 1	7.53371
Oosp2	oocyte secreted protein 2	7.39686
Defb39	defensin beta 39	7.29374
D130043K22Rik	RIKEN cDNA D130043K22 gene	7.08424
Arhgap39	Rho GTPase activating protein 39	6.92155
Slc44a5	solute carrier family 44, member 5	6.92127
Myh8	myosin, heavy polypeptide 8, skeletal muscle, perinatal	6.86336
Obox3	oocyte specific homeobox 3	6.859
1700017N19Rik	RIKEN cDNA 1700017N19 gene	6.85543
Lbx2	ladybird homeobox homolog 2 (Drosophila)	6.83276
Cyb5d1	cytochrome b5 domain containing 1	6.79316
Gm11435	predicted gene 11435	6.76169
4933434I20Rik	RIKEN cDNA 4933434I20 gene	6.70054
Ikbke	inhibitor of kappaB kinase epsilon	6.64443
Olfr1441	olfactory receptor 1441	6.59388
Reep2	receptor accessory protein 2	6.57271
Pkd2l1	polycystic kidney disease 2-like 1	6.49249
Esrrg	estrogen-related receptor gamma	6.44635
Kng1	kininogen 1	6.41084
Rab11fip1	RAB11 family interacting protein 1 (class I)	6.34489
Eml1	echinoderm microtubule associated protein like 1	6.33104
Krtap19-5	keratin associated protein 19-5	6.28354
Vmn1r72	vomeronasal 1 receptor 72	6.26946
Sept6	septin 6	6.25289
Slc5a1	solute carrier family 5 (sodium/glucose cotransporter), member 1	6.12469
Apln	apelin	6.08881
Cyp2g1	cytochrome P450, family 2, subfamily g, polypeptide 1	6.06012
A830018L16Rik	RIKEN cDNA A830018L16 gene	6.05539
Olfr944	olfactory receptor 944	6.0319
Spink2	serine peptidase inhibitor, Kazal type 2	5.9928
Tnfrsf11a	tumor necrosis factor receptor superfamily, member 11a	5.97323
4930529M08Rik	RIKEN cDNA 4930529M08 gene	5.92929
Olfr463	olfactory receptor 463	5.89251
Nlrc4	NLR family, CARD domain containing 4	5.88473
Dgcr8	DiGeorge syndrome critical region gene 8	5.74262
Taar5	trace amine-associated receptor 5	5.70198
Olfr257	olfactory receptor 257	5.65916
Cabp2	calcium binding protein 2	5.5866
Clasp1	CLIP associating protein 1	5.53898
Tspan32	tetraspanin 32	5.52704
Ccr6	chemokine (C-C motif) receptor 6	5.46007
E030018B13Rik	RIKEN cDNA E030018B13 gene	5.428
Hjurp	Holliday junction recognition protein	5.37887
Map9	microtubule-associated protein 9	5.28973
Rimbp2	RIMS binding protein 2	5.28877
4930595M18Rik	RIKEN cDNA 4930595M18 gene	5.28306
Ins1	insulin I	5.26442
Wbscr22	Williams Beuren syndrome chromosome region 22	5.24793
Nrgn	neurogranin	5.24108
Slc44a4	solute carrier family 44, member 4	5.23221
Bmpr1b	bone morphogenetic protein receptor, type 1B	5.18661
Oog4	oogenesin 4	5.18262
Zbtb32	zinc finger and BTB domain containing 32	5.16441
Rasgrf1	RAS protein-specific guanine nucleotide-releasing factor 1	5.12243
Lgsn	lengsin, lens protein with glutamine synthetase domain	5.05702
Dhrs7c	dehydrogenase/reductase (SDR family) member 7C	4.97433
Nisch	nischarin	4.9615
A830018L16Rik	RIKEN cDNA A830018L16 gene	4.94209
Susd2	sushi domain containing 2	4.93224
Ywhaq	tyrosine 3-monooxygenase/tryptophan 5-monooxygenase activation protein, theta polypeptide	4.9024
Lats1	large tumor suppressor	4.90027
Gpr101	G protein-coupled receptor 101	4.88764
Cpne9	copine family member IX	4.88687
Gm595	predicted gene 595	4.85069
Olfr1388	olfactory receptor 1388	4.84838
Atxn7l1	ataxin 7-like 1	4.83727
Depdc5	DEP domain containing 5	4.81265
Ccnd3	cyclin D3	4.76149
Speer4b	spermatogenesis associated glutamate (E)-rich protein 4b	4.74417
Nudt16l1	nudix (nucleoside diphosphate linked moiety X)-type motif 16-like 1	4.74388
Fermt1	fermitin family homolog 1 (Drosophila)	4.69096
Pglyrp3	peptidoglycan recognition protein 3	4.6875
Stxbp5l	syntaxin binding protein 5-like	4.67728
Zfp956	zinc finger protein 956	4.67295
Gm10024	predicted gene 10024	4.6636
Vmn1r32	vomeronasal 1 receptor 32	4.65225
Mylk4	myosin light chain kinase family, member 4	4.64446
Gdf5	growth differentiation factor 5	4.62922
Foxa2	forkhead box A2	4.62492
Olfr1170	olfactory receptor 1170	4.57945
Sycp1	synaptonemal complex protein 1	4.57264
Cyp3a25	cytochrome P450, family 3, subfamily a, polypeptide 25	4.57124
Olfr645	olfactory receptor 645	4.56864
Mettl8	methyltransferase like 8	4.55664
Cldn18	claudin 18	4.5456
Tssk4	testis-specific serine kinase 4	4.54476
Prok2	prokineticin 2	4.52696
Eif2b4	eukaryotic translation initiation factor 2B, subunit 4 delta	4.52075
Krtap21-1	keratin associated protein 21-1	4.51372
Nxnl1	nucleoredoxin-like 1	4.4832
Tspan10	tetraspanin 10	4.47764
Ung	uracil DNA glycosylase	4.47475
Dkc1	dyskeratosis congenita 1, dyskerin	4.45563
Mdfi	MyoD family inhibitor	4.43968
Olfr441	olfactory receptor 441	4.42949
Foxn1	forkhead box N1	4.41373
Foxd3	forkhead box D3	4.40791
Ank3	ankyrin 3, epithelial	4.39692
Med22	mediator complex subunit 22	4.39246
Defb34	defensin beta 34	4.37016
Zcchc2	zinc finger, CCHC domain containing 2	4.36013
Bcas1	breast carcinoma amplified sequence 1	4.35623
Vmn1r214	vomeronasal 1 receptor 214	4.34661
Sh2d4b	SH2 domain containing 4B	4.33476
Boll	bol, boule-like (Drosophila)	4.32595
Tmem72	transmembrane protein 72	4.32453
Pdia2	protein disulfide isomerase associated 2	4.32358
Olfr1264	olfactory receptor 1264	4.32058
Gm20767	predicted gene, 20767	4.26592
Cacna1d	calcium channel, voltage-dependent, L type, alpha 1D subunit	4.26067
4930453H23Rik	RIKEN cDNA 4930453H23 gene	4.25109
Ifitm1	interferon induced transmembrane protein 1	4.24669
Vmn1r212	vomeronasal 1 receptor 212	4.24548
Axin1	axin 1	4.23902
Igf1	insulin-like growth factor 1	4.23474
Shroom4	shroom family member 4	4.2183
Stard7	START domain containing 7	4.2141
Ube2o	ubiquitin-conjugating enzyme E2O	4.20869
Map7d2	MAP7 domain containing 2	4.2084
Lphn3	latrophilin 3	4.20452
Arpp21	cyclic AMP-regulated phosphoprotein, 21	4.16143
Otub2	OTU domain, ubiquitin aldehyde binding 2	4.14894
1100001G20Rik	RIKEN cDNA 1100001G20 gene	4.14585
Vmn1r199	vomeronasal 1 receptor 199	4.13093
Ghdc	GH3 domain containing	4.10333
Tdrd9	tudor domain containing 9	4.05542
Tas2r108	taste receptor, type 2, member 108	4.04906
Gspt2	G1 to S phase transition 2	4.03316
1700020N15Rik	RIKEN cDNA 1700020N15 gene	4.02619
Klra9	killer cell lectin-like receptor subfamily A, member 9	4.02591
Ccdc154	coiled-coil domain containing 154	4.0221
Pianp	PILR alpha associated neural protein	4.02079
Gm6927	predicted pseudogene 6927	4.01308
Mfsd9	major facilitator superfamily domain containing 9	4.01083
Sp4	trans-acting transcription factor 4	4.00251
Capn3	calpain 3	3.99155
Fam69c	family with sequence similarity 69, member C	3.97907
Wif1	Wnt inhibitory factor 1	3.97355
Trpc4	transient receptor potential cation channel, subfamily C, member 4	3.97254
Plcd4	phospholipase C, delta 4	3.97004
P2rx1	purinergic receptor P2X, ligand-gated ion channel, 1	3.96645
Pak7	p21 protein (Cdc42/Rac)-activated kinase 7	3.95303
Lrrc26	leucine rich repeat containing 26	3.95258
B020031M17Rik	RIKEN cDNA B020031M17 gene	3.94196
Olfr1466	olfactory receptor 1466	3.93822
Eno2	enolase 2, gamma neuronal	3.93182
Ucma	upper zone of growth plate and cartilage matrix associated	3.93117
Tmem40	transmembrane protein 40	3.91716
Ryr3	ryanodine receptor 3	3.91491
Tenm3	teneurin transmembrane protein 3	3.90126
Cacna1g	calcium channel, voltage-dependent, T type, alpha 1G subunit	3.87695
Isg20	interferon-stimulated protein	3.87181
Opalin	oligodendrocytic myelin paranodal and inner loop protein	3.86839
Ccdc36	coiled-coil domain containing 36	3.86545
Tbata	thymus, brain and testes associated	3.85175
Dcun1d2	DCN1, defective in cullin neddylation 1, domain containing 2 (S. cerevisiae)	3.83886
1700019M22Rik	NFX-like protein	3.83164
Bpifb2	BPI fold containing family B, member 2	3.82229
Ssxb5	synovial sarcoma, X member B, breakpoint 5	3.81871
Kdm6b	KDM1 lysine (K)-specific demethylase 6B	3.81706
Zfp454	zinc finger protein 454	3.81251
Nlrp2	NLR family, pyrin domain containing 2	3.81168
Cyp4a10	cytochrome P450, family 4, subfamily a, polypeptide 10	3.79908
Gm6592	predicted gene 6592	3.7986
Acads	acyl-Coenzyme A dehydrogenase, short chain	3.79142
Dmrta1	doublesex and mab-3 related transcription factor like family A1	3.78519
Tas2r113	taste receptor, type 2, member 113	3.784
Tmem248	transmembrane protein 248	3.7736
Cox7b2	cytochrome c oxidase subunit VIIb2	3.76041
Olfr1133	olfactory receptor 1133	3.74727
Trem3	triggering receptor expressed on myeloid cells 3	3.74713
Galp	galanin-like peptide	3.74699
F8	coagulation factor VIII	3.74364
Sepn1	selenoprotein N, 1	3.73625
Gm13547	predicted gene 13547	3.7342
Cd160	CD160 antigen	3.73029
Gyltl1b	glycosyltransferase-like 1B	3.72226
Ccdc173	coiled-coil domain containing 173	3.71488
Daw1	dynein assembly factor with WDR repeat domains 1	3.69676
Reep6	receptor accessory protein 6	3.69089
Olfr613	olfactory receptor 613	3.68658
Nkain4	Na+/K+ transporting ATPase interacting 4	3.68319
Bicd2	bicaudal D homolog 2 (Drosophila)	3.6761
Usf1	upstream transcription factor 1	3.67568
Pla2g1b	phospholipase A2, group IB, pancreas	3.67341
4930402F06Rik	RIKEN cDNA 4930402F06 gene	3.67222
Trap1a	tumor rejection antigen P1A	3.67216
Rad50	RAD50 homolog (S. cerevisiae)	3.65664
Fam167a	family with sequence similarity 167, member A	3.65377
Rad9a	RAD9 homolog A	3.64624
Osbpl1a	oxysterol binding protein-like 1A	3.64041
Msi1	musashi RNA-binding protein 1	3.63641
Gm13280	predicted gene 13280	3.63472
Mpp4	membrane protein, palmitoylated 4 (MAGUK p55 subfamily member 4)	3.6337
BC027231	cDNA sequence BC027231	3.6312
Stxbp5l	syntaxin binding protein 5-like	3.62212
Susd1	sushi domain containing 1	3.61897
4930451I11Rik	RIKEN cDNA 4930451I11 gene	3.61496
Gm21943	predicted gene, 21943	3.60976
Vti1b	vesicle transport through interaction with t-SNAREs 1B	3.60283
Bsdc1	BSD domain containing 1	3.60037
Ovch2	ovochymase 2	3.58349
Tmpo	thymopoietin	3.57057
Bcorl1	BCL6 co-repressor-like 1	3.56997
Ppan	peter pan homolog (Drosophila)	3.565
Olfr958	olfactory receptor 958	3.56093
Sept6	septin 6	3.56031
Tcp11	t-complex protein 11	3.55927
Fam83g	family with sequence similarity 83, member G	3.54967
Olfr976	olfactory receptor 976	3.54632
Dag1	dystroglycan 1	3.54611
Pald1	phosphatase domain containing, paladin 1	3.54462
Olfr510	olfactory receptor 510	3.54143
Olfr1411	olfactory receptor 1411	3.54126
Zfp455	zinc finger protein 455	3.53341
Gsdma	gasdermin A	3.52809
Gm16130	predicted gene 16130	3.52753
Ric8b	resistance to inhibitors of cholinesterase 8 homolog B (C. elegans)	3.52393
Vmn2r71	vomeronasal 2, receptor 71	3.52051
Gabrb3	gamma-aminobutyric acid (GABA) A receptor, subunit beta 3	3.50104
Ehbp1l1	EH domain binding protein 1-like 1	3.50073
Ppp3r2	protein phosphatase 3, regulatory subunit B, alpha isoform (calcineurin B, type II)	3.49362
Ptpn21	protein tyrosine phosphatase, non-receptor type 21	3.49261
Akt2	thymoma viral proto-oncogene 2	3.49249
Olfr1487	olfactory receptor 1487	3.48377
Slc16a6	solute carrier family 16 (monocarboxylic acid transporters), member 6	3.47647
Jakmip3	janus kinase and microtubule interacting protein 3	3.46834
Olfr393	olfactory receptor 393	3.466
Asb1	ankyrin repeat and SOCS box-containing 1	3.46503
Tub	tubby candidate gene	3.45208
Spert	spermatid associated	3.44655
P2rx7	purinergic receptor P2X, ligand-gated ion channel, 7	3.44098
Arx	aristaless related homeobox	3.42716
Olig2	oligodendrocyte transcription factor 2	3.42549
Amer3	APC membrane recruitment 3	3.42494
Fam183b	family with sequence similarity 183, member B	3.42437
Nek10	NIMA (never in mitosis gene a)- related kinase 10	3.42049
Gpr155	G protein-coupled receptor 155	3.4182
Rnf122	ring finger protein 122	3.41718
Axl	AXL receptor tyrosine kinase	3.41166
Cacnb3	calcium channel, voltage-dependent, beta 3 subunit	3.4085
Olfr1413	olfactory receptor 1413	3.40775
Nuggc	nuclear GTPase, germinal center associated	3.40762
Vwce	von Willebrand factor C and EGF domains	3.39721
Casp14	caspase 14	3.39555
Snurf	SNRPN upstream reading frame	3.39297
Tle3	transducin-like enhancer of split 3, homolog of Drosophila E(spl)	3.39064
1700029H14Rik	RIKEN cDNA 1700029H14 gene	3.38293
Phgr1	proline/histidine/glycine-rich 1	3.37591
Tnfaip3	tumor necrosis factor, alpha-induced protein 3	3.371
Zfp493	zinc finger protein 493	3.34176
Gramd4	GRAM domain containing 4	3.33842
Skint8	selection and upkeep of intraepithelial T cells 8	3.3383
Cdc6	cell division cycle 6	3.32643
Smarca2	SWI/SNF related, matrix associated, actin dependent regulator of chromatin, subfamily a, member 2	3.3201
Ccdc125	coiled-coil domain containing 125	3.31603
Mtss1	metastasis suppressor 1	3.30764
Adam39	a disintegrin and metallopeptidase domain 39	3.30402
Olfr734	olfactory receptor 734	3.29935
Crat	carnitine acetyltransferase	3.29659
Dcun1d2	DCN1, defective in cullin neddylation 1, domain containing 2 (S. cerevisiae)	3.28907
Elavl2	ELAV (embryonic lethal, abnormal vision, Drosophila)-like 2 (Hu antigen B)	3.28507
Rfx6	regulatory factor X, 6	3.27227
Gstm1	glutathione S-transferase, mu 1	3.26497
Olfr1368	olfactory receptor 1368	3.25978
Psg19	pregnancy specific glycoprotein 19	3.25923
Tsks	testis-specific serine kinase substrate	3.25092
Vmn1r41	vomeronasal 1 receptor 41	3.25051
A330070K13Rik	RIKEN cDNA A330070K13 gene	3.24228
Soat2	sterol O-acyltransferase 2	3.24218
Zdhhc12	zinc finger, DHHC domain containing 12	3.2405
Sytl1	synaptotagmin-like 1	3.23935
Cdhr5	cadherin-related family member 5	3.2384
Folr1	folate receptor 1 (adult)	3.23614
As3mt	arsenic (+3 oxidation state) methyltransferase	3.23451
Kcnj15	potassium inwardly-rectifying channel, subfamily J, member 15	3.2269
Sohlh2	spermatogenesis and oogenesis specific basic helix-loop-helix 2	3.22152
Cartpt	CART prepropeptide	3.2193
Wipf3	WAS/WASL interacting protein family, member 3	3.21817
4930469G21Rik	RIKEN cDNA 4930469G21 gene	3.21745
Mon1b	MON1 homolog b (yeast)	3.20321
Prox1	prospero homeobox 1	3.19528
Paip1	polyadenylate binding protein-interacting protein 1	3.18427
Gpc5	glypican 5	3.18355
Ttc14	tetratricopeptide repeat domain 14	3.16894
Ptprz1	protein tyrosine phosphatase, receptor type Z, polypeptide 1	3.15807
Gm4477	predicted gene 4477	3.14678
Rtn4ip1	reticulon 4 interacting protein 1	3.13253
Treml4	triggering receptor expressed on myeloid cells-like 4	3.1313
Dpp10	dipeptidylpeptidase 10	3.1288
Nf1	neurofibromatosis 1	3.12726
Dpy30	dpy-30 homolog (C. elegans)	3.11371
2310034C09Rik	RIKEN cDNA 2310034C09 gene	3.11261
Kat5	K(lysine) acetyltransferase 5	3.10763
Cbx7	chromobox 7	3.10577
Dlk1	delta-like 1 homolog (Drosophila)	3.10455
Calr3	calreticulin 3	3.09477
Apol6	apolipoprotein L 6	3.08964
Ntng1	netrin G1	3.08844
Gm12886	predicted gene 12886	3.08118
Gm20594	predicted gene, 20594	3.07971
4930404A10Rik	RIKEN cDNA 4930404A10 gene	3.07816
Srgap1	SLIT-ROBO Rho GTPase activating protein 1	3.072
Myh7b	myosin, heavy chain 7B, cardiac muscle, beta	3.06704
Eepd1	endonuclease/exonuclease/phosphatase family domain containing 1	3.06562
BC029214	cDNA sequence BC029214	3.06477
Fam83e	family with sequence similarity 83, member E	3.06364
Surf1	surfeit gene 1	3.06167
Arsg	arylsulfatase G	3.06073
Ppp1r13l	protein phosphatase 1, regulatory (inhibitor) subunit 13 like	3.05559
Tcof1	Treacher Collins Franceschetti syndrome 1, homolog	3.05269
Mast1	microtubule associated serine/threonine kinase 1	3.04927
Tfrc	transferrin receptor	3.04326
Vmn1r75	vomeronasal 1 receptor 75	3.04201
Rhof	ras homolog gene family, member f	3.04164
Vmn1r208	vomeronasal 1 receptor 208	3.04018
Myt1	myelin transcription factor 1	3.03961
Dusp27	dual specificity phosphatase 27 (putative)	3.02659
Cntnap3	contactin associated protein-like 3	3.01904
Olfr984	olfactory receptor 984	3.0154
Glis1	GLIS family zinc finger 1	3.01488
Msgn1	mesogenin 1	3.0073
Acnat1	acyl-coenzyme A amino acid N-acyltransferase 1	3.0064
Cnfn	cornifelin	3.00032
Tctex1d1	Tctex1 domain containing 1	2.99706
Rpain	RPA interacting protein	2.99185
Bpifb6	BPI fold containing family B, member 6	2.99099
Lcn12	lipocalin 12	2.99075
Spag11b	sperm associated antigen 11B	2.99072
Zfp275	zinc finger protein 275	2.98906
Ldlrad3	low density lipoprotein receptor class A domain containing 3	2.98687
Itsn2	intersectin 2	2.98555
Olfr1393	olfactory receptor 1393	2.9846
Il17rb	interleukin 17 receptor B	2.98371
Sdr9c7	4short chain dehydrogenase/reductase family 9C, member 7	2.97605
Ifna1	interferon alpha 1	2.97142
Fzd6	frizzled homolog 6 (Drosophila)	2.96889
Zc3h12b	zinc finger CCCH-type containing 12B	2.9676
Ano2	anoctamin 2	2.95729
Slc10a4	solute carrier family 10 (sodium/bile acid cotransporter family), member 4	2.94846
Ccdc50	coiled-coil domain containing 50	2.94759
Prkcz	protein kinase C, zeta	2.94372
Snx12	sorting nexin 12	2.9412
Lnx1	ligand of numb-protein X 1	2.94029
Rsph6a	radial spoke head 6 homolog A (Chlamydomonas)	2.93819
Arrb2	arrestin, beta 2	2.9324
Hspa5	heat shock protein 5	2.92778
Iqsec3	IQ motif and Sec7 domain 3	2.92689
Gm2696	predicted gene 2696	2.92602
Fasl	Fas ligand (TNF superfamily, member 6)	2.92291
Mta1	metastasis associated 1	2.92121
Tnfrsf8	tumor necrosis factor receptor superfamily, member 8	2.91385
Abcc9	ATP-binding cassette, sub-family C (CFTR/MRP), member 9	2.91045
Anxa7	annexin A7	2.90417
Gm5087	predicted gene 5087	2.90192
Ndor1	NADPH dependent diflavin oxidoreductase 1	2.90126
Patl2	protein associated with topoisomerase II homolog 2 (yeast)	2.89921
Vmn1r117	vomeronasal 1 receptor 117	2.89666
Mrgpra3	MAS-related GPR, member A3	2.89604
Ttll6	tubulin tyrosine ligase-like family, member 6	2.89135
Nudt8	nudix (nucleoside diphosphate linked moiety X)-type motif 8	2.89094
Tmem40	transmembrane protein 40	2.88865
Tmem39a	transmembrane protein 39a	2.8824
Apoa4	apolipoprotein A-IV	2.87726
Ppp1r15a	protein phosphatase 1, regulatory (inhibitor) subunit 15A	2.87605
Ulk1	unc-51 like kinase 1	2.86838
Olfr656	olfactory receptor 656	2.86732
Ankrd24	ankyrin repeat domain 24	2.86203
Bmf	BCL2 modifying factor	2.86117
Dbi	diazepam binding inhibitor	2.85841
Syne1	spectrin repeat containing, nuclear envelope 1	2.85563
Slc25a25	solute carrier family 25 (mitochondrial carrier, phosphate carrier), member 25	2.84702
Wasf3	WAS protein family, member 3	2.84417
Rwdd3	RWD domain containing 3	2.84329
Nrcam	neuron-glia-CAM-related cell adhesion molecule	2.8421
Emx2	empty spiracles homeobox 2	2.84128
Rdh16	retinol dehydrogenase 16	2.83733
Pfdn4	prefoldin 4	2.83558
Oxa1l	oxidase assembly 1-like	2.8352
Ccdc33	coiled-coil domain containing 33	2.83508
Asph	aspartate-beta-hydroxylase	2.83479
Prok2	prokineticin 2	2.8342
Pard3	par-3 family cell polarity regulator	2.82621
Dclk2	doublecortin-like kinase 2	2.82421
Glipr1l2	GLI pathogenesis-related 1 like 2	2.82338
Olfr870	olfactory receptor 870	2.82246
Hnf1a	HNF1 homeobox A	2.82207
Cnot4	CCR4-NOT transcription complex, subunit 4	2.81671
Podn	podocan	2.81535
Zfp534	zinc finger protein 534	2.81396
Pus1	pseudouridine synthase 1	2.81134
Olfr907	olfactory receptor 907	2.80986
Kel	Kell blood group	2.8079
Wdr46	WD repeat domain 46	2.80514
Fam131c	family with sequence similarity 131, member C	2.8021
Serinc2	serine incorporator 2	2.79633
Rxrg	retinoid X receptor gamma	2.79215
Tcf7l2	transcription factor 7 like 2, T cell specific, HMG box	2.78933
AU019823	expressed sequence AU019823	2.78123
Kif6	kinesin family member 6	2.7809
Idh3a	isocitrate dehydrogenase 3 (NAD+) alpha	2.78008
Iqsec2	IQ motif and Sec7 domain 2	2.77994
Eppin	epididymal peptidase inhibitor	2.77989
2300005B03Rik	RIKEN cDNA 2300005B03 gene	2.7791
Olfr684	olfactory receptor 684	2.77809
Lrrfip2	leucine rich repeat (in FLII) interacting protein 2	2.77707
Mpi	mannose phosphate isomerase	2.77555
Adh7	alcohol dehydrogenase 7 (class IV), mu or sigma polypeptide	2.77201
Slc9a4	solute carrier family 9 (sodium/hydrogen exchanger), member 4	2.76101
Grin2d	glutamate receptor, ionotropic, NMDA2D (epsilon 4)	2.76058
Fa2h	fatty acid 2-hydroxylase	2.7564
Fv1	Friend virus susceptibility 1	2.75449
Tfpi	tissue factor pathway inhibitor	2.7541
Ces5a	carboxylesterase 5A	2.74888
Slc6a19os	solute carrier family 6 (neurotransmitter transporter), member 19, opposite strand	2.74221
Bglap	bone gamma carboxyglutamate protein	2.74056
Olfr837	olfactory receptor 837	2.73536
Pnlip	pancreatic lipase	2.7338
Nol8	nucleolar protein 8	2.73169
Olfr543	olfactory receptor 543	2.72304
Gm13871	predicted gene 13871	2.71437
Htr3a	5-hydroxytryptamine (serotonin) receptor 3A	2.70818
Chn2	chimerin 2	2.70484
Dnaja4	DnaJ (Hsp40) homolog, subfamily A, member 4	2.70338
Phka1	phosphorylase kinase alpha 1	2.7026
Dbn1	drebrin 1	2.7013
Asph	aspartate-beta-hydroxylase	2.69732
Rccd1	RCC1 domain containing 1	2.69658
3110007F17Rik	RIKEN cDNA 3110007F17 gene	2.69577
Trim63	tripartite motif-containing 63	2.69454
Otp	orthopedia homolog (Drosophila)	2.69169
F2rl3	coagulation factor II (thrombin) receptor-like 3	2.69119
Hid1	HID1 domain containing	2.68638
Crygc	crystallin, gamma C	2.68407
Fam170a	family with sequence similarity 170, member A	2.68184
Tcl1b5	T cell leukemia/lymphoma 1B, 5	2.68159
Hoxb6	homeobox B6	2.67912
Nol11	nucleolar protein 11	2.67727
Pdlim5	PDZ and LIM domain 5	2.67664
Pdzd7	PDZ domain containing 7	2.67633
Zfp14	zinc finger protein 14	2.67477
Nbeal1	neurobeachin like 1	2.67347
Tfdp2	transcription factor Dp 2	2.67243
Enpp5	ectonucleotide pyrophosphatase/phosphodiesterase 5	2.67228
Grm5	glutamate receptor, metabotropic 5	2.67016
Mill2	MHC I like leukocyte 2	2.66925
Krt77	keratin 77	2.66773
Serpinb6b	serine (or cysteine) peptidase inhibitor, clade B, member 6b	2.66767
Vmn1r80	vomeronasal 1 receptor 80	2.66514
Spire2	spire homolog 2 (Drosophila)	2.66257
Ifna5	interferon alpha 5	2.66076
Dsc2	desmocollin 2	2.66062
Sgpp2	sphingosine-1-phosphate phosphotase 2	2.65937
Saa4	serum amyloid A 4	2.65518
Olfr1346	olfactory receptor 1346	2.65472
Scgb2b26	secretoglobin, family 2B, member 26	2.64907
Zfp410	zinc finger protein 410	2.64563
C1qtnf2	C1q and tumor necrosis factor related protein 2	2.64285
Olfr1385	olfactory receptor 1385	2.63977
Slc35b2	solute carrier family 35, member B2	2.6391
Smarca4	SWI/SNF related, matrix associated, actin dependent regulator of chromatin, subfamily a, member 4	2.63889
Pde1c	phosphodiesterase 1C	2.63743
2310067B10Rik	RIKEN cDNA 2310067B10 gene	2.63456
Gpr33	G protein-coupled receptor 33	2.63408
St8sia2	ST8 alpha-N-acetyl-neuraminide alpha-2,8-sialyltransferase 2	2.63231
Olfr787	olfactory receptor 787	2.62853
Olfr39	olfactory receptor 39	2.62465
Olfr214	olfactory receptor 214	2.62228
Olfr299	olfactory receptor 299	2.62158
Optc	opticin	2.62131
Kcnc1	potassium voltage gated channel, Shaw-related subfamily, member 1	2.62017
Trim46	tripartite motif-containing 46	2.61758
Vmn1r113	vomeronasal 1 receptor 113	2.61673
Ildr1	immunoglobulin-like domain containing receptor 1	2.61633
Zfy1	zinc finger protein 1, Y linked	2.61582
Grik4	glutamate receptor, ionotropic, kainate 4	2.61137
Mst1	macrophage stimulating 1 (hepatocyte growth factor-like)	2.61089
Rad51b	RAD51 homolog B	2.60951
Fign	fidgetin	2.60808
9830107B12Rik	RIKEN cDNA 9830107B12 gene	2.60642
Slc2a9	solute carrier family 2 (facilitated glucose transporter), member 9	2.60546
Ccdc69	coiled-coil domain containing 69	2.60517
Olfr10	olfactory receptor 10	2.6047
Syce2	synaptonemal complex central element protein 2	2.59862
Pax7	paired box 7	2.59848
Rnf32	ring finger protein 32	2.59614
Gimap1	GTPase, IMAP family member 1	2.59549
Slc38a8	solute carrier family 38, member 8	2.5951
Rab6b	RAB6B, member RAS oncogene family	2.59342
Rcc1	regulator of chromosome condensation 1	2.59255
Foxa3	forkhead box A3	2.589
Olfr1431	olfactory receptor 1431	2.58883
Gas2l1	growth arrest-specific 2 like 1	2.58873
Cldn11	claudin 11	2.58766
Pkhd1	polycystic kidney and hepatic disease 1	2.58653
Nfasc	neurofascin	2.58581
Gm4984	predicted pseudogene 4984	2.58468
Rims3	regulating synaptic membrane exocytosis 3	2.58312
Cd2ap	CD2-associated protein	2.58172
Spata20	spermatogenesis associated 20	2.57844
Ssmem1	serine-rich single-pass membrane protein 1	2.57544
Bsph2	binder of sperm protein homolog 2	2.57443
Ccdc60	coiled-coil domain containing 60	2.57202
4922501L14Rik	RIKEN cDNA 4922501L14 gene	2.57182
Serpinb9c	serine (or cysteine) peptidase inhibitor, clade B, member 9c	2.57094
Nptxr	neuronal pentraxin receptor	2.57078
Itgal	integrin alpha L	2.56709
Foxh1	forkhead box H1	2.56688
Syt3	synaptotagmin III	2.56317
Murc	muscle-related coiled-coil protein	2.56178
Eif4e1b	eukaryotic translation initiation factor 4E family member 1B	2.56063
Sh2d2a	SH2 domain protein 2A	2.55709
Srrm4	serine/arginine repetitive matrix 4	2.5557
Cryga	crystallin, gamma A	2.55317
Tmem207	transmembrane protein 207	2.54862
Teddm1	transmembrane epididymal protein 1	2.5475
Cars2	cysteinyl-tRNA synthetase 2 (mitochondrial)(putative)	2.54705
4930432K09Rik	RIKEN cDNA 4930432K09 gene	2.54652
Map2k7	mitogen-activated protein kinase kinase 7	2.5401
Spock2	sparc/osteonectin, cwcv and kazal-like domains proteoglycan 2	2.53695
Pars2	prolyl-tRNA synthetase (mitochondrial)(putative)	2.53508
Grb7	growth factor receptor bound protein 7	2.53356
Mamld1	mastermind-like domain containing 1	2.53245
Nlrp1a	NLR family, pyrin domain containing 1A	2.53232
Slc5a10	solute carrier family 5 (sodium/glucose cotransporter), member 10	2.532
Gm572	predicted gene 572	2.53118
Tnfrsf17	tumor necrosis factor receptor superfamily, member 17	2.53011
Kif26a	kinesin family member 26A	2.52846
Tdrd6	tudor domain containing 6	2.52638
Gpr174	G protein-coupled receptor 174	2.52519
Fam149a	family with sequence similarity 149, member A	2.51631
Epha5	Eph receptor A5	2.51487
Olfr33	olfactory receptor 33	2.51045
Olfr140	olfactory receptor 140	2.50856
Adam6b	a disintegrin and metallopeptidase domain 6B	2.50402
Setd6	SET domain containing 6	2.50313
Smarca4	SWI/SNF related, matrix associated, actin dependent regulator of chromatin, subfamily a, member 4	2.50211
Serpinb3d	serine (or cysteine) peptidase inhibitor, clade B (ovalbumin), member 3D	2.49676
Agxt2	alanine-glyoxylate aminotransferase 2	2.49617
Olfr288	olfactory receptor 288	2.4935
D3Ertd751e	DNA segment, Chr 3, ERATO Doi 751, expressed	2.4833
Plac1	placental specific protein 1	2.48176
Trak1	trafficking protein, kinesin binding 1	2.48055
Hdac7	histone deacetylase 7	2.47927
Gm17252	predicted gene, 17252	2.47687
Hsf2	heat shock factor 2	2.47397
Mfap3l	microfibrillar-associated protein 3-like	2.47303
Rnf166	ring finger protein 166	2.47124
Cacna2d1	calcium channel, voltage-dependent, alpha2/delta subunit 1	2.46983
Pias3	protein inhibitor of activated STAT 3	2.46701
Ap2a1	adaptor-related protein complex 2, alpha 1 subunit	2.46569
Arap3	ArfGAP with RhoGAP domain, ankyrin repeat and PH domain 3	2.46444
Tirap	toll-interleukin 1 receptor (TIR) domain-containing adaptor protein	2.46441
Dmrtc1a	DMRT-like family C1a	2.46233
Acad8	acyl-Coenzyme A dehydrogenase family, member 8	2.46057
Serpina1b	serine (or cysteine) preptidase inhibitor, clade A, member 1B	2.45802
Nup107	nucleoporin 107	2.45749
Spata31	spermatogenesis associated 31	2.45644
Grip1	glutamate receptor interacting protein 1	2.45603
Jazf1	JAZF zinc finger 1	2.45452
Ppp1r12b	protein phosphatase 1, regulatory (inhibitor) subunit 12B	2.45426
Ccdc181	coiled-coil domain containing 181	2.45331
Slc4a10	solute carrier family 4, sodium bicarbonate cotransporter-like, member 10	2.45268
Slco2b1	solute carrier organic anion transporter family, member 2b1	2.45223
Nr1i3	nuclear receptor subfamily 1, group I, member 3	2.45194
Ptx4	pentraxin 4	2.45181
Arrdc4	arrestin domain containing 4	2.45126
Taar8c	trace amine-associated receptor 8C	2.45063
Zcchc11	zinc finger, CCHC domain containing 11	2.44927
Lmbr1l	limb region 1 like	2.44884
Csmd1	CUB and Sushi multiple domains 1	2.4441
Wfdc2	WAP four-disulfide core domain 2	2.44135
4930523C07Rik	RIKEN cDNA 4930523C07 gene	2.44111
Sebox	SEBOX homeobox	2.4394
Dusp13	dual specificity phosphatase 13	2.43688
Kdelc2	KDEL (Lys-Asp-Glu-Leu) containing 2	2.43594
Btg3	B cell translocation gene 3	2.4353
Olfr97	olfactory receptor 97	2.43167
Men1	multiple endocrine neoplasia 1	2.43058
Homer2	homer homolog 2 (Drosophila)	2.43029
Kif21a	kinesin family member 21A	2.42916
Zkscan7	zinc finger with KRAB and SCAN domains 7	2.42915
Akr1c19	aldo-keto reductase family 1, member C19	2.42557
Acsl6	acyl-CoA synthetase long-chain family member 6	2.42334
Prl3d1	prolactin family 3, subfamily d, member 1	2.42092
Myrf	myelin regulatory factor	2.41997
Svs3b	seminal vesicle secretory protein 3B	2.41899
Asxl3	additional sex combs like 3 (Drosophila)	2.41897
1700021F07Rik	RIKEN cDNA 1700021F07 gene	2.41816
Slc5a12	solute carrier family 5 (sodium/glucose cotransporter), member 12	2.41774
Gucy2e	guanylate cyclase 2e	2.4177
Slc41a3	solute carrier family 41, member 3	2.41048
Rbpj	recombination signal binding protein for immunoglobulin kappa J region	2.40652
4930522H14Rik	RIKEN cDNA 4930522H14 gene	2.40567
Serpinb3b	serine (or cysteine) peptidase inhibitor, clade B (ovalbumin), member 3B	2.40275
Ptpn5	protein tyrosine phosphatase, non-receptor type 5	2.40167
Txk	TXK tyrosine kinase	2.40065
Mobp	myelin-associated oligodendrocytic basic protein	2.39926
Gm10375	predicted gene 10375	2.3977
Hnf4a	hepatic nuclear factor 4, alpha	2.39768
Trim38	tripartite motif-containing 38	2.39431
Lin52	lin-52 homolog (C. elegans)	2.39106
Sesn1	sestrin 1	2.39027
Tet1	tet methylcytosine dioxygenase 1	2.38978
Smc5	structural maintenance of chromosomes 5	2.38803
Galnt16	UDP-N-acetyl-alpha-D-galactosamine:polypeptide N-acetylgalactosaminyltransferase 16	2.3871
Ugt1a5	UDP glucuronosyltransferase 1 family, polypeptide A5	2.38406
Plekho2	pleckstrin homology domain containing, family O member 2	2.38262
Il22	interleukin 22	2.38248
Pla2g5	phospholipase A2, group V	2.38216
Pja2	praja 2, RING-H2 motif containing	2.38123
Acsl4	acyl-CoA synthetase long-chain family member 4	2.37958
Ddx19b	DEAD (Asp-Glu-Ala-Asp) box polypeptide 19b	2.37942
Cc2d2a	coiled-coil and C2 domain containing 2A	2.37914
Reps2	RALBP1 associated Eps domain containing protein 2	2.37897
2310050C09Rik	RIKEN cDNA 2310050C09 gene	2.37879
Tspan8	tetraspanin 8	2.37809
Dgcr14	DiGeorge syndrome critical region gene 14	2.37542
Alms1	Alstrom syndrome 1	2.37499
Ranbp3	RAN binding protein 3	2.3725
Wtap	Wilms tumour 1-associating protein	2.36889
Ngf	nerve growth factor	2.36694
Stk31	serine threonine kinase 31	2.36241
Tbx15	T-box 15	2.36057
Mettl7a2	methyltransferase like 7A2	2.3592
Prph2	peripherin 2	2.35757
Gm19668	predicted gene, 19668	2.35698
Cby1	chibby homolog 1 (Drosophila)	2.35556
5730409E04Rik	RIKEN cDNA 5730409E04Rik gene	2.35355
Zfp362	zinc finger protein 362	2.35198
Olfr1500	olfactory receptor 1500	2.35043
Olfr1355	olfactory receptor 1355	2.34661
Pcsk1	proprotein convertase subtilisin/kexin type 1	2.34574
Rpap1	RNA polymerase II associated protein 1	2.34427
Lonp2	lon peptidase 2, peroxisomal	2.34369
Olfr242	olfactory receptor 242	2.34321
Ssrp1	structure specific recognition protein 1	2.34293
Trem1	triggering receptor expressed on myeloid cells 1	2.34224
Gm3985	predicted gene 3985	2.34211
Tmem177	transmembrane protein 177	2.33905
Zmym3	zinc finger, MYM-type 3	2.33903
Rslcan18	regulator of sex-limitation candidate 18	2.33799
Cyp2d11	cytochrome P450, family 2, subfamily d, polypeptide 11	2.33584
Vmn1r194	vomeronasal 1 receptor 194	2.33362
Supt16	suppressor of Ty 16	2.3328
Lce1m	late cornified envelope 1M	2.33279
Ttll10	tubulin tyrosine ligase-like family, member 10	2.33218
Spdyb	speedy homolog B (Xenopus laevis)	2.33135
Atg4d	autophagy related 4D, cysteine peptidase	2.33103
Dpep2	dipeptidase 2	2.33053
Acox2	acyl-Coenzyme A oxidase 2, branched chain	2.33037
Pou4f1	POU domain, class 4, transcription factor 1	2.3275
E330034G19Rik	RIKEN cDNA E330034G19 gene	2.32712
Taf6	TAF6 RNA polymerase II, TATA box binding protein (TBP)-associated factor	2.32708
Ssmem1	serine-rich single-pass membrane protein 1	2.32615
Tmem52	transmembrane protein 52	2.32328
Gm11545	predicted gene 11545	2.31861
Chst10	carbohydrate sulfotransferase 10	2.31849
Krt6a	keratin 6A	2.31716
Snip1	Smad nuclear interacting protein 1	2.3142
Fsd1l	fibronectin type III and SPRY domain containing 1-like	2.31306
Mtm1	X-linked myotubular myopathy gene 1	2.31135
Gm13298	predicted gene 13298	2.30735
Cd24a	CD24a antigen	2.30674
Fcer1a	Fc receptor, IgE, high affinity I, alpha polypeptide	2.30652
Tfeb	transcription factor EB	2.30494
Olfr96	olfactory receptor 96	2.30486
Gpm6a	glycoprotein m6a	2.304
Colgalt2	collagen beta(1-O)galactosyltransferase 2	2.30325
Olfr1126	olfactory receptor 1126	2.30184
Vmn2r2	vomeronasal 2, receptor 2	2.29742
Fmn1	formin 1	2.29572
Sprtn	SprT-like N-terminal domain	2.29398
Xylt1	xylosyltransferase 1	2.29219
Gm10408	predicted gene 10408	2.28959
Tshr	thyroid stimulating hormone receptor	2.28846
Mecp2	methyl CpG binding protein 2	2.28576
Neurod4	neurogenic differentiation 4	2.28514
Il2ra	interleukin 2 receptor, alpha chain	2.28282
Olfr691	olfactory receptor 691	2.28244
Adgb	androglobin	2.28209
Irf4	interferon regulatory factor 4	2.28193
Gm14440	predicted gene 14440	2.28189
Ccr9	chemokine (C-C motif) receptor 9	2.27943
Oas3	2'-5' oligoadenylate synthetase 3	2.2785
Olfr1231	olfactory receptor 1231	2.27809
Irf9	interferon regulatory factor 9	2.27747
Parp16	poly (ADP-ribose) polymerase family, member 16	2.27566
Ndufa4l2	NADH dehydrogenase (ubiquinone) 1 alpha subcomplex, 4-like 2	2.27493
Myo15	myosin XV	2.27481
Syn2	synapsin II	2.27433
Slc3a2	solute carrier family 3 (activators of dibasic and neutral amino acid transport), member 2	2.27337
Gucy2g	guanylate cyclase 2g	2.27317
4930404N11Rik	RIKEN cDNA 4930404N11 gene	2.27296
Car8	carbonic anhydrase 8	2.27182
AI118078	expressed sequence AI118078	2.26816
Exph5	exophilin 5	2.26816
Nme8	NME/NM23 family member 8	2.26733
Bpifb1	BPI fold containing family B, member 1	2.26675
Bpifa6	BPI fold containing family A, member 6	2.26112
Ubl7	ubiquitin-like 7 (bone marrow stromal cell-derived)	2.25948
Pou2f2	POU domain, class 2, transcription factor 2	2.25948
Olfr559	olfactory receptor 559	2.25942
Entpd6	ectonucleoside triphosphate diphosphohydrolase 6	2.25618
Pkn1	protein kinase N1	2.25552
Ndor1	NADPH dependent diflavin oxidoreductase 1	2.25325
Gprc6a	G protein-coupled receptor, family C, group 6, member A	2.25251
Sytl3	synaptotagmin-like 3	2.2518
Il5ra	interleukin 5 receptor, alpha	2.25164
Mfn1	mitofusin 1	2.25117
Trim66	tripartite motif-containing 66	2.24964
Tcf7l1	transcription factor 7 like 1 (T cell specific, HMG box)	2.24927
Defb6	defensin beta 6	2.24919
Cyth1	cytohesin 1	2.24686
Olfr1373	olfactory receptor 1373	2.24606
Ano1	anoctamin 1, calcium activated chloride channel	2.24599
Gtse1	G two S phase expressed protein 1	2.24529
Cdyl	chromodomain protein, Y chromosome-like	2.24529
Hnrnpc	heterogeneous nuclear ribonucleoprotein C	2.24422
Itgb4	integrin beta 4	2.24193
Pnpla1	patatin-like phospholipase domain containing 1	2.24187
Gtpbp6	GTP binding protein 6 (putative)	2.24184
Col9a1	collagen, type IX, alpha 1	2.24166
Mthfd1	methylenetetrahydrofolate dehydrogenase (NADP+ dependent), methenyltetrahydrofolate cyclohydrolase, formyltetrahydrofolate synthase	2.24135
Rpgr	retinitis pigmentosa GTPase regulator	2.24132
Rhpn1	rhophilin, Rho GTPase binding protein 1	2.24025
Mup6	major urinary protein 6	2.24011
Fntb	farnesyltransferase, CAAX box, beta	2.23944
Serpina3f	serine (or cysteine) peptidase inhibitor, clade A, member 3F	2.23929
Pebp4	phosphatidylethanolamine binding protein 4	2.2392
Asph	aspartate-beta-hydroxylase	2.23905
Reep6	receptor accessory protein 6	2.239
Prpf8	pre-mRNA processing factor 8	2.23544
Ctdsp2	CTD (carboxy-terminal domain, RNA polymerase II, polypeptide A) small phosphatase 2	2.23391
Etl4	enhancer trap locus 4	2.23367
Defb46	defensin beta 46	2.2336
Slc34a3	solute carrier family 34 (sodium phosphate), member 3	2.23295
Psme2	proteasome (prosome, macropain) activator subunit 2 (PA28 beta)	2.23285
Slc16a11	solute carrier family 16 (monocarboxylic acid transporters), member 11	2.23259
Slc43a1	solute carrier family 43, member 1	2.23173
Plekhs1	pleckstrin homology domain containing, family S member 1	2.23169
Sema3f	sema domain, immunoglobulin domain (Ig), short basic domain, secreted, (semaphorin) 3F	2.23101
Aurkc	aurora kinase C	2.22597
Ptpro	protein tyrosine phosphatase, receptor type, O	2.22586
Gm11567	predicted gene 11567	2.22576
Zfp958	zinc finger protein 958	2.22503
Orm1	orosomucoid 1	2.22299
Fam126a	family with sequence similarity 126, member A	2.22221
Elmo2	engulfment and cell motility 2	2.22153
Megf8	multiple EGF-like-domains 8	2.22057
Tssk4	testis-specific serine kinase 4	2.21965
Slc8b1	solute carrier family 8 (sodium/lithium/calcium exchanger), member B1	2.21965
2410127L17Rik	RIKEN cDNA 2410127L17 gene	2.21878
Ttc18	tetratricopeptide repeat domain 18	2.21798
Eps8l1	EPS8-like 1	2.21734
Olfr1507	olfactory receptor 1507	2.21703
Crygb	crystallin, gamma B	2.21582
St3gal5	ST3 beta-galactoside alpha-2,3-sialyltransferase 5	2.21402
Cela3b	chymotrypsin-like elastase family, member 3B	2.21317
Pde1c	phosphodiesterase 1C	2.21236
Tacc2	transforming, acidic coiled-coil containing protein 2	2.21123
Prss16	protease, serine 16 (thymus)	2.2076
Fabp12	fatty acid binding protein 12	2.20711
Mt3	metallothionein 3	2.20678
Gm11237	predicted gene 11237	2.20598
Olfr1380	olfactory receptor 1380	2.20219
Hs6st2	heparan sulfate 6-O-sulfotransferase 2	2.20144
Olfr444	olfactory receptor 444	2.2003
Hrh3	histamine receptor H3	2.19967
Gzf1	GDNF-inducible zinc finger protein 1	2.19958
Rhox7	reproductive homeobox 7	2.19835
Psmb11	proteasome (prosome, macropain) subunit, beta type, 11	2.19831
Prop1	paired like homeodomain factor 1	2.19814
Apobec3	apolipoprotein B mRNA editing enzyme, catalytic polypeptide 3	2.19496
Pfkfb2	6-phosphofructo-2-kinase/fructose-2,6-biphosphatase 2	2.1933
Cdc42bpa	CDC42 binding protein kinase alpha	2.19113
Pate4	prostate and testis expressed 4	2.18646
Csmd2os	CUB and Sushi multiple domains 2, opposite strand	2.18592
Agbl4	ATP/GTP binding protein-like 4	2.18492
Krt14	keratin 14	2.18471
Dtnbp1	dystrobrevin binding protein 1	2.18448
Slc6a20b	solute carrier family 6 (neurotransmitter transporter), member 20B	2.18096
Aoc1	amine oxidase, copper-containing 1	2.18082
1700023F06Rik	RIKEN cDNA 1700023F06 gene	2.18076
Gpsm1	G-protein signalling modulator 1 (AGS3-like, C. elegans)	2.17909
Gnas	GNAS (guanine nucleotide binding protein, alpha stimulating) complex locus	2.17893
Hmcn1	hemicentin 1	2.17783
Cass4	Cas scaffolding protein family member 4	2.17593
Fga	fibrinogen alpha chain	2.17555
8430408G22Rik	RIKEN cDNA 8430408G22 gene	2.17551
Scube3	signal peptide, CUB domain, EGF-like 3	2.1748
Tbccd1	TBCC domain containing 1	2.17374
Tas2r116	taste receptor, type 2, member 116	2.17364
Gm16501	predicted gene 16501	2.17106
Gckr	glucokinase regulatory protein	2.16999
Tuba3a	tubulin, alpha 3A	2.16888
Fam49a	family with sequence similarity 49, member A	2.16887
Ppp1r18	protein phosphatase 1, regulatory subunit 18	2.16758
Trim7	tripartite motif-containing 7	2.16725
Sdr42e1	short chain dehydrogenase/reductase family 42E, member 1	2.16661
Kdm4c	lysine (K)-specific demethylase 4C	2.16633
Spo11	SPO11 meiotic protein covalently bound to DSB homolog (S. cerevisiae)	2.16462
Otogl	otogelin-like	2.16349
Nsun4	NOL1/NOP2/Sun domain family, member 4	2.16314
Sox10	SRY (sex determining region Y)-box 10	2.16285
Eif4e1b	eukaryotic translation initiation factor 4E family member 1B	2.16231
Corin	corin	2.16228
Olfr525	olfactory receptor 525	2.1613
Gpr146	G protein-coupled receptor 146	2.16
Cox15	cytochrome c oxidase assembly protein 15	2.15979
Elac2	elaC homolog 2 (E. coli)	2.15801
Nfix	nuclear factor I/X	2.1548
Dhrs4	dehydrogenase/reductase (SDR family) member 4	2.15115
Etv3	ets variant gene 3	2.15054
Arhgap12	Rho GTPase activating protein 12	2.14902
Gm5113	predicted gene 5113	2.14883
Lamtor1	late endosomal/lysosomal adaptor, MAPK and MTOR activator 1	2.14535
Grp	gastrin releasing peptide	2.14369
Rdh7	retinol dehydrogenase 7	2.14265
Vmn2r55	vomeronasal 2, receptor 55	2.14149
Cox4i2	cytochrome c oxidase subunit IV isoform 2	2.14052
Hpd	4-hydroxyphenylpyruvic acid dioxygenase	2.1397
Mup8	major urinary protein 8	2.13846
Olfr517	olfactory receptor 517	2.13764
Smpd4	sphingomyelin phosphodiesterase 4	2.13762
Cldn10	claudin 10	2.13757
Esp3	exocrine gland secreted peptide 3	2.13728
Zfp384	zinc finger protein 384	2.13607
Blvrb	biliverdin reductase B (flavin reductase (NADPH))	2.13478
Gm5108	predicted gene 5108	2.13469
Rabep2	rabaptin, RAB GTPase binding effector protein 2	2.13469
Ginm1	glycoprotein integral membrane 1	2.13344
Cdh26	cadherin-like 26	2.1333
Tenc1	tensin like C1 domain-containing phosphatase	2.13251
Slc2a2	solute carrier family 2 (facilitated glucose transporter), member 2	2.12894
Spata31d1a	spermatogenesis associated 31 subfamily D, member 1A	2.12879
2210016L21Rik	RIKEN cDNA 2210016L21 gene	2.12696
Kbtbd8	kelch repeat and BTB (POZ) domain containing 8	2.12693
Vwa2	von Willebrand factor A domain containing 2	2.12677
Adad1	adenosine deaminase domain containing 1 (testis specific)	2.12658
Dclk2	doublecortin-like kinase 2	2.12621
Gdf10	growth differentiation factor 10	2.12517
Slc5a12	solute carrier family 5 (sodium/glucose cotransporter), member 12	2.12443
Tcea2	transcription elongation factor A (SII), 2	2.12321
Mrpl21	mitochondrial ribosomal protein L21	2.12241
Grin1	glutamate receptor, ionotropic, NMDA1 (zeta 1)	2.12101
Sirt6	sirtuin 6	2.12051
Rhox3h	reproductive homeobox 3H	2.11995
Rab27b	RAB27b, member RAS oncogene family	2.11965
Elfn1	leucine rich repeat and fibronectin type III, extracellular 1	2.11838
BC089491	cDNA sequence BC089491	2.11651
1700029F12Rik	RIKEN cDNA 1700029F12 gene	2.11649
Rasgrf2	RAS protein-specific guanine nucleotide-releasing factor 2	2.11611
Nup88	nucleoporin 88	2.11504
Foxd1	forkhead box D1	2.11458
Alpi	alkaline phosphatase, intestinal	2.11245
4930432K09Rik	RIKEN cDNA 4930432K09 gene	2.11141
Pdlim5	PDZ and LIM domain 5	2.11089
Plekhs1	pleckstrin homology domain containing, family S member 1	2.10873
Cbfa2t3	core-binding factor, runt domain, alpha subunit 2, translocated to, 3 (human)	2.10865
Pramel7	preferentially expressed antigen in melanoma like 7	2.10857
Mill1	MHC I like leukocyte 1	2.10809
Mest	mesoderm specific transcript	2.10805
Gm5891	predicted gene 5891	2.10669
Vsx2	visual system homeobox 2	2.10666
Lpcat1	lysophosphatidylcholine acyltransferase 1	2.10578
Tex2	testis expressed gene 2	2.10543
Slc25a53	solute carrier family 25, member 53	2.10535
Steap4	STEAP family member 4	2.10535
Ccdc155	coiled-coil domain containing 155	2.10408
Lpgat1	lysophosphatidylglycerol acyltransferase 1	2.10404
Mrgpra2a	MAS-related GPR, member A2A	2.10308
1700029J07Rik	RIKEN cDNA 1700029J07 gene	2.10307
Trim40	tripartite motif-containing 40	2.10171
Zbtb7b	zinc finger and BTB domain containing 7B	2.10135
Exoc6	exocyst complex component 6	2.10009
Lrrc20	leucine rich repeat containing 20	2.09907
Gstm7	glutathione S-transferase, mu 7	2.09884
Sec24c	Sec24 related gene family, member C (S. cerevisiae)	2.09821
Coq6	coenzyme Q6 homolog (yeast)	2.0975
Gpbar1	G protein-coupled bile acid receptor 1	2.09661
Tspan7	tetraspanin 7	2.09624
H2-M1	histocompatibility 2, M region locus 1	2.09478
Gpr31b	G protein-coupled receptor 31, D17Leh66b region	2.09425
Hmbs	hydroxymethylbilane synthase	2.09386
Tmcc2	transmembrane and coiled-coil domains 2	2.09379
Adra1b	adrenergic receptor, alpha 1b	2.09337
Olfr470	olfactory receptor 470	2.0933
Btrc	beta-transducin repeat containing protein	2.09054
Gstm6	glutathione S-transferase, mu 6	2.09021
Cldn2	claudin 2	2.08819
Pim1	proviral integration site 1	2.08809
Sidt1	SID1 transmembrane family, member 1	2.08651
Ypel4	yippee-like 4 (Drosophila)	2.08582
Asic2	acid-sensing (proton-gated) ion channel 2	2.08474
Magea3	melanoma antigen, family A, 3	2.08436
Serpinb3a	serine (or cysteine) peptidase inhibitor, clade B (ovalbumin), member 3A	2.08431
Lrrtm4	leucine rich repeat transmembrane neuronal 4	2.08287
Fndc8	fibronectin type III domain containing 8	2.08273
Leo1	Leo1, Paf1/RNA polymerase II complex component, homolog (S. cerevisiae)	2.08188
Spag16	sperm associated antigen 16	2.08136
Tubgcp6	tubulin, gamma complex associated protein 6	2.07891
Slit1	slit homolog 1 (Drosophila)	2.07739
Bves	blood vessel epicardial substance	2.07701
Epha6	Eph receptor A6	2.07665
Zmynd11	zinc finger, MYND domain containing 11	2.0766
Stmnd1	stathmin domain containing 1	2.0762
Slc22a23	solute carrier family 22, member 23	2.07611
Il34	interleukin 34	2.07597
Nlrp5	NLR family, pyrin domain containing 5	2.07417
Plcxd3	phosphatidylinositol-specific phospholipase C, X domain containing 3	2.07292
Prex2	phosphatidylinositol-3,4,5-trisphosphate-dependent Rac exchange factor 2	2.0728
B3gnt3	UDP-GlcNAc:betaGal beta-1,3-N-acetylglucosaminyltransferase 3	2.07269
Lima1	LIM domain and actin binding 1	2.07227
Ivns1abp	influenza virus NS1A binding protein	2.07203
Mapk8ip1	mitogen-activated protein kinase 8 interacting protein 1	2.07169
Dusp22	dual specificity phosphatase 22	2.06849
Ceacam16	carcinoembryonic antigen-related cell adhesion molecule 16	2.06832
Dclk1	doublecortin-like kinase 1	2.06823
Slain2	SLAIN motif family, member 2	2.06765
Ambn	ameloblastin	2.06402
Pcdha10	protocadherin alpha 10	2.06393
Zfp457	zinc finger protein 457	2.06284
Pex2	peroxisomal biogenesis factor 2	2.06047
Crcp	calcitonin gene-related peptide-receptor component protein	2.06034
Fhod3	formin homology 2 domain containing 3	2.05997
Kbtbd4	kelch repeat and BTB (POZ) domain containing 4	2.05918
Rundc1	RUN domain containing 1	2.05891
Olfr606	olfactory receptor 606	2.05876
Nup88	nucleoporin 88	2.05751
Lamtor5	late endosomal/lysosomal adaptor, MAPK and MTOR activator 5	2.05666
Lrrc63	leucine rich repeat containing 63	2.05594
Ets2	E26 avian leukemia oncogene 2, 3' domain	2.05593
Lrfn2	leucine rich repeat and fibronectin type III domain containing 2	2.05575
Olfr282	olfactory receptor 282	2.05523
Il9r	interleukin 9 receptor	2.05369
Fbxo41	F-box protein 41	2.05073
Krt31	keratin 31	2.05042
Ibsp	integrin binding sialoprotein	2.05003
Grip1	glutamate receptor interacting protein 1	2.04979
Gria1	glutamate receptor, ionotropic, AMPA1 (alpha 1)	2.04958
Atad3a	ATPase family, AAA domain containing 3A	2.04952
Mmp28	matrix metallopeptidase 28 (epilysin)	2.04867
Gm853	predicted gene 853	2.04858
Schip1	schwannomin interacting protein 1	2.04834
Rcan1	regulator of calcineurin 1	2.04762
Ehbp1l1	EH domain binding protein 1-like 1	2.04723
Gm14308	predicted gene 14308	2.04652
Cecr6	cat eye syndrome chromosome region, candidate 6	2.04379
Pet2	plasmacytoma expressed transcript 2	2.04199
Dnm1l	dynamin 1-like	2.04182
Klhl15	kelch-like 15	2.04136
Serpina1a	serine (or cysteine) peptidase inhibitor, clade A, member 1A	2.03943
Reg1	regenerating islet-derived 1	2.03861
Xlr5b	X-linked lymphocyte-regulated 5B	2.03749
Irgq	immunity-related GTPase family, Q	2.03558
Dmxl2	Dmx-like 2	2.03549
Bcl2l14	BCL2-like 14 (apoptosis facilitator)	2.03399
Gdf2	growth differentiation factor 2	2.03251
Rasgrp4	RAS guanyl releasing protein 4	2.03195
Bcl2l15	BCLl2-like 15	2.03174
Bcl3	B cell leukemia/lymphoma 3	2.03076
D630023F18Rik	RIKEN cDNA D630023F18 gene	2.02958
Olfr905	olfactory receptor 905	2.02859
Cgref1	cell growth regulator with EF hand domain 1	2.02848
Bcl2l2	BCL2-like 2	2.02761
Fbxw20	F-box and WD-40 domain protein 20	2.02559
Npy2r	neuropeptide Y receptor Y2	2.02496
Rgs8	regulator of G-protein signaling 8	2.02492
BC051019	cDNA sequence BC051019	2.02437
Upp1	uridine phosphorylase 1	2.02406
Kifc5b	kinesin family member C5B	2.02402
Myog	myogenin	2.02347
Osbpl9	oxysterol binding protein-like 9	2.02301
Cops8	COP9 (constitutive photomorphogenic) homolog, subunit 8 (Arabidopsis thaliana)	2.02293
Tmem163	transmembrane protein 163	2.02014
Dtnb	dystrobrevin, beta	2.02
Klf7	Kruppel-like factor 7 (ubiquitous)	2.01946
Dysf	dysferlin	2.01826
Msh2	mutS homolog 2 (E. coli)	2.01702
Gm7244	predicted gene 7244	2.01643
Mtm1	X-linked myotubular myopathy gene 1	2.01365
Lnx1	ligand of numb-protein X 1	2.01343
Slc52a3	solute carrier protein family 52, member 3	2.01333
Cnih1	cornichon homolog 1 (Drosophila)	2.01211
Dcdc2a	doublecortin domain containing 2a	2.01182
Zfp764	zinc finger protein 764	2.01073
C130050O18Rik	RIKEN cDNA C130050O18 gene	2.01052
Kcnk6	potassium inwardly-rectifying channel, subfamily K, member 6	2.01009
Csrp1	cysteine and glycine-rich protein 1	2.01006
Vmn2r73	vomeronasal 2, receptor 73	2.00861
Gpr111	G protein-coupled receptor 111	2.00832
Tmem247	transmembrane protein 247	2.00523
Cdh15	cadherin 15	2.0043
Ganc	glucosidase, alpha; neutral C	2.00327
Npnt	nephronectin	2.00315
Nup35	nucleoporin 35	2.00182
Apaf1	apoptotic peptidase activating factor 1	2.00077
Ldb3	LIM domain binding 3	2.00055
Upregulated cardiac genes in GRK-beta1AR; miR-150 DTG vs. GRK-beta1AR TG mice subjected to ISO (< 2 folds)
Gene Symbol	Description	Fold Change
Sftpc	surfactant associated protein C	1.99913
B4galnt1	beta-1,4-N-acetyl-galactosaminyl transferase 1	1.99871
Olfr5	olfactory receptor 5	1.9987
Clpx	caseinolytic peptidase X (E.coli)	1.99756
Tmeff1	transmembrane protein with EGF-like and two follistatin-like domains 1	1.99455
Olfr70	olfactory receptor 70	1.99452
Pex5l	peroxisomal biogenesis factor 5-like	1.99393
Sox21	SRY (sex determining region Y)-box 21	1.99298
Nlgn1	neuroligin 1	1.9922
Siglece	sialic acid binding Ig-like lectin E	1.99196
Vmn1r10	vomeronasal 1 receptor 10	1.99159
Ulk2	unc-51 like kinase 2	1.98918
Cyp4f39	cytochrome P450, family 4, subfamily f, polypeptide 39	1.98917
Kcnt1	potassium channel, subfamily T, member 1	1.9886
Zyg11b	zyg-ll family member B, cell cycle regulator	1.98843
Atp2b2	ATPase, Ca++ transporting, plasma membrane 2	1.98796
Birc7	baculoviral IAP repeat-containing 7 (livin)	1.98778
Catsper3	cation channel, sperm associated 3	1.98744
Mfsd4	major facilitator superfamily domain containing 4	1.98681
Optn	optineurin	1.98652
Prkrir	protein-kinase, interferon-inducible double stranded RNA dependent inhibitor, repressor of (P58 repressor)	1.98577
Asph	aspartate-beta-hydroxylase	1.98499
Nmd3	NMD3 homolog (S. cerevisiae)	1.9844
Tec	tec protein tyrosine kinase	1.98337
Jagn1	jagunal homolog 1 (Drosophila)	1.98325
Cela2a	chymotrypsin-like elastase family, member 2A	1.9821
Zfp644	zinc finger protein 644	1.98148
Kcnk9	potassium channel, subfamily K, member 9	1.98074
Tcp11	t-complex protein 11	1.97989
Oit1	oncoprotein induced transcript 1	1.9791
Fuz	fuzzy homolog (Drosophila)	1.978
Oxnad1	oxidoreductase NAD-binding domain containing 1	1.97778
Rin3	Ras and Rab interactor 3	1.97761
Irf6	interferon regulatory factor 6	1.97691
2410137M14Rik	RIKEN cDNA 2410137M14 gene	1.97566
Hoxc13	homeobox C13	1.97528
Insr	insulin receptor	1.97489
Ap5b1	adaptor-related protein complex 5, beta 1 subunit	1.97418
Igsf1	immunoglobulin superfamily, member 1	1.97397
Rergl	RERG/RAS-like	1.97392
Mtpap	mitochondrial poly(A) polymerase	1.972
Sla2	Src-like-adaptor 2	1.97043
Ndc1	NDC1 transmembrane nucleoporin	1.96904
Prl2c1	Prolactin family 2, subfamily c, member 1	1.96884
Zglp1	zinc finger, GATA-like protein 1	1.96846
Hyal1	hyaluronoglucosaminidase 1	1.96836
Fcer2a	Fc receptor, IgE, low affinity II, alpha polypeptide	1.96703
Dnajc17	DnaJ (Hsp40) homolog, subfamily C, member 17	1.9651
Gm8882	predicted gene 8882	1.96508
Lax1	lymphocyte transmembrane adaptor 1	1.96375
Meox2	mesenchyme homeobox 2	1.96352
Ccdc3	coiled-coil domain containing 3	1.96345
Vmn1r119	vomeronasal 1 receptor 119	1.96253
Gadl1	glutamate decarboxylase-like 1	1.96251
Usp17ld	ubiquitin specific peptidase 17-like D	1.96229
Cacng5	calcium channel, voltage-dependent, gamma subunit 5	1.96136
Ubxn11	UBX domain protein 11	1.96098
Nepn	nephrocan	1.96038
E2f1	E2F transcription factor 1	1.96017
Gm4858	predicted gene 4858	1.95814
Spata31d1d	spermatogenesis associated 31 subfamily D, member 1D	1.95807
Slamf1	signaling lymphocytic activation molecule family member 1	1.95715
Cmip	c-Maf inducing protein	1.95628
Dmtn	dematin actin binding protein	1.95548
Vav3	vav 3 oncogene	1.95368
Plekhb2	pleckstrin homology domain containing, family B (evectins) member 2	1.95364
Col6a4	collagen, type VI, alpha 4	1.95296
Otos	otospiralin	1.95215
Qk	quaking	1.95102
Cacnb1	calcium channel, voltage-dependent, beta 1 subunit	1.9507
Aldh3a1	aldehyde dehydrogenase family 3, subfamily A1	1.95047
Gm5935	predicted gene 5935	1.9499
Gck	glucokinase	1.94917
Cbfa2t2	core-binding factor, runt domain, alpha subunit 2, translocated to, 2 (human)	1.9486
1700029F12Rik	RIKEN cDNA 1700029F12 gene	1.94674
Myoc	myocilin	1.94546
Sox9	SRY (sex determining region Y)-box 9	1.94533
Nmur2	neuromedin U receptor 2	1.94511
Loxhd1	lipoxygenase homology domains 1	1.94506
Vmn2r70	vomeronasal 2, receptor 70	1.94454
Slc4a10	solute carrier family 4, sodium bicarbonate cotransporter-like, member 10	1.94124
Ackr2	atypical chemokine receptor 2	1.94103
Ptgs2	prostaglandin-endoperoxide synthase 2	1.94066
Auts2	autism susceptibility candidate 2	1.93886
1700029P11Rik	RIKEN cDNA 1700029P11 gene	1.93819
Sim1	single-minded homolog 1 (Drosophila)	1.93775
Jmjd4	jumonji domain containing 4	1.93687
Paqr5	progestin and adipoQ receptor family member V	1.93629
Tlcd2	TLC domain containing 2	1.93581
Tmem116	transmembrane protein 116	1.93363
Far2	fatty acyl CoA reductase 2	1.93361
Lrrc8d	leucine rich repeat containing 8D	1.9335
Pard6a	par-6 family cell polarity regulator alpha	1.93253
Gm4736	predicted gene 4736	1.93227
Prpf31	PRP31 pre-mRNA processing factor 31 homolog (yeast)	1.93215
Dctn2	dynactin 2	1.93212
Ociad1	OCIA domain containing 1	1.93145
Asph	aspartate-beta-hydroxylase	1.9282
Vps18	vacuolar protein sorting 18 (yeast)	1.92793
Dnajb2	DnaJ (Hsp40) homolog, subfamily B, member 2	1.92786
Fmo9	flavin containing monooxygenase 9	1.92772
Supt6	suppressor of Ty 6	1.9273
Cyp2c39	cytochrome P450, family 2, subfamily c, polypeptide 39	1.92683
Vmn2r77	vomeronasal 2, receptor 77	1.92666
Gm7157	predicted gene 7157	1.92645
Slc25a31	solute carrier family 25 (mitochondrial carrier; adenine nucleotide translocator), member 31	1.9257
Plp1	proteolipid protein (myelin) 1	1.92397
4732456N10Rik	RIKEN cDNA 4732456N10 gene	1.92352
Sap18	Sin3-associated polypeptide 18	1.92258
Klk12	kallikrein related-peptidase 12	1.92163
Cmtm5	CKLF-like MARVEL transmembrane domain containing 5	1.92091
Inpp4a	inositol polyphosphate-4-phosphatase, type I	1.92038
Anapc5	anaphase-promoting complex subunit 5	1.91993
Nfkb2	nuclear factor of kappa light polypeptide gene enhancer in B cells 2, p49/p100	1.91731
Olfr800	olfactory receptor 800	1.91709
Kcns2	K+ voltage-gated channel, subfamily S, 2	1.91706
Mllt10	myeloid/lymphoid or mixed-lineage leukemia (trithorax homolog, Drosophila); translocated to, 10	1.91646
Hirip3	HIRA interacting protein 3	1.91627
Dag1	dystroglycan 1	1.91509
Tm4sf1	transmembrane 4 superfamily member 1	1.91503
Olfr91	olfactory receptor 91	1.91394
4930544G11Rik	RIKEN cDNA 4930544G11 gene	1.91378
Tulp1	tubby like protein 1	1.91375
Olfr1506	olfactory receptor 1506	1.91351
Timm8a2	translocase of inner mitochondrial membrane 8A2	1.91187
Gng5	guanine nucleotide binding protein (G protein), gamma 5	1.91161
Ifna4	interferon alpha 4	1.9116
Scnn1b	sodium channel, nonvoltage-gated 1 beta	1.91076
4930451C15Rik	RIKEN cDNA 4930451C15 gene	1.91003
Tsnax	translin-associated factor X	1.90977
Pklr	pyruvate kinase liver and red blood cell	1.90967
Appl2	adaptor protein, phosphotyrosine interaction, PH domain and leucine zipper containing 2	1.90744
Ccdc64b	coiled-coil domain containing 64B	1.90658
Islr2	immunoglobulin superfamily containing leucine-rich repeat 2	1.90595
Slc38a5	solute carrier family 38, member 5	1.90386
Sun5	Sad1 and UNC84 domain containing 5	1.90301
Penk	preproenkephalin	1.90264
Pex2	peroxisomal biogenesis factor 2	1.90219
Lpar3	lysophosphatidic acid receptor 3	1.90085
Slc3a1	solute carrier family 3, member 1	1.9001
Colq	collagen-like tail subunit (single strand of homotrimer) of asymmetric acetylcholinesterase	1.89999
Gm11562	predicted gene 11562	1.89988
Ggt6	gamma-glutamyltransferase 6	1.89982
3110035E14Rik	RIKEN cDNA 3110035E14 gene	1.89979
Zfp512	zinc finger protein 512	1.89966
Tubal3	tubulin, alpha-like 3	1.8993
Add3	adducin 3 (gamma)	1.89926
Chordc1	cysteine and histidine-rich domain (CHORD)-containing, zinc-binding protein 1	1.89887
Bche	butyrylcholinesterase	1.89862
Ubc	ubiquitin C	1.89833
Bfsp2	beaded filament structural protein 2, phakinin	1.89808
Cyp2u1	cytochrome P450, family 2, subfamily u, polypeptide 1	1.89797
3830406C13Rik	RIKEN cDNA 3830406C13 gene	1.89787
Runx2	runt related transcription factor 2	1.89726
Lmo2	LIM domain only 2	1.89611
Wnt8b	wingless related MMTV integration site 8b	1.89602
Kcnj15	potassium inwardly-rectifying channel, subfamily J, member 15	1.89533
Nat3	N-acetyltransferase 3	1.8951
Oxr1	oxidation resistance 1	1.89505
Bfar	bifunctional apoptosis regulator	1.89469
Fbxo39	F-box protein 39	1.89369
Zkscan17	zinc finger with KRAB and SCAN domains 17	1.89237
Dhx35	DEAH (Asp-Glu-Ala-His) box polypeptide 35	1.89136
Cwf19l2	CWF19-like 2, cell cycle control (S. pombe)	1.89116
Apoc1	apolipoprotein C-I	1.89109
Myt1	myelin transcription factor 1	1.8905
Sipa1l2	signal-induced proliferation-associated 1 like 2	1.89004
AI597479	expressed sequence AI597479	1.88992
Asic4	acid-sensing (proton-gated) ion channel family member 4	1.88953
Peli3	pellino 3	1.88773
Atp5g2	ATP synthase, H+ transporting, mitochondrial F0 complex, subunit C2 (subunit 9)	1.88742
March11	membrane-associated ring finger (C3HC4) 11	1.88674
Il17d	interleukin 17D	1.88615
Shroom2	shroom family member 2	1.87865
Gng2	guanine nucleotide binding protein (G protein), gamma 2	1.87723
Gng7	guanine nucleotide binding protein (G protein), gamma 7	1.876
Rab11fip3	RAB11 family interacting protein 3 (class II)	1.8738
Olfr649	olfactory receptor 649	1.87359
Smpd2	sphingomyelin phosphodiesterase 2, neutral	1.87318
Hnrnpc	heterogeneous nuclear ribonucleoprotein C	1.87278
Zc3h14	zinc finger CCCH type containing 14	1.87213
Nhs	Nance-Horan syndrome (human)	1.87005
3110009E18Rik	RIKEN cDNA 3110009E18 gene	1.86966
Them5	thioesterase superfamily member 5	1.86915
Pde4a	phosphodiesterase 4A, cAMP specific	1.86734
Tet1	tet methylcytosine dioxygenase 1	1.86691
Clcn3	chloride channel 3	1.86623
Vmn1r70	vomeronasal 1 receptor 70	1.86574
Nlrp3	NLR family, pyrin domain containing 3	1.86561
Homer1	homer homolog 1 (Drosophila)	1.86504
Snx13	sorting nexin 13	1.86474
Ctu1	cytosolic thiouridylase subunit 1 homolog (S. pombe)	1.86375
Rhox1	reproductive homeobox 1	1.86342
Ntsr1	neurotensin receptor 1	1.86303
M1ap	meiosis 1 associated protein	1.86152
Hspb8	heat shock protein 8	1.86041
Sugp2	SURP and G patch domain containing 2	1.8579
Hsp90ab1	heat shock protein 90 alpha (cytosolic), class B member 1	1.85609
Myrip	myosin VIIA and Rab interacting protein	1.85584
Crebrf	CREB3 regulatory factor	1.85415
Xbp1	X-box binding protein 1	1.85276
Arhgef18	rho/rac guanine nucleotide exchange factor (GEF) 18	1.85272
Abtb2	ankyrin repeat and BTB (POZ) domain containing 2	1.85197
Fsd1l	fibronectin type III and SPRY domain containing 1-like	1.85128
Krtap4-1	keratin associated protein 4-1	1.85083
Chp1	calcineurin-like EF hand protein 1	1.8508
Vmn2r13	vomeronasal 2, receptor 13	1.85078
Dnm1l	dynamin 1-like	1.84978
Gm44	predicted gene 44	1.84795
Ctxn2	cortexin 2	1.84756
Spink4	serine peptidase inhibitor, Kazal type 4	1.84666
Lrrc43	leucine rich repeat containing 43	1.84603
Timeless	timeless circadian clock 1	1.84495
Slc27a3	solute carrier family 27 (fatty acid transporter), member 3	1.84446
Tpm3	tropomyosin 3, gamma	1.84438
4933426M11Rik	RIKEN cDNA 4933426M11 gene	1.84396
Nlrp4e	NLR family, pyrin domain containing 4E	1.8436
Zdhhc24	zinc finger, DHHC domain containing 24	1.8429
Nrip2	nuclear receptor interacting protein 2	1.84228
Ovol2	ovo-like 2 (Drosophila)	1.84144
Abcg8	ATP-binding cassette, sub-family G (WHITE), member 8	1.83921
Zpbp	zona pellucida binding protein	1.83875
Shisa5	shisa homolog 5 (Xenopus laevis)	1.83816
Ms4a2	membrane-spanning 4-domains, subfamily A, member 2	1.83728
Zfp942	zinc finger protein 942	1.83696
Gys1	glycogen synthase 1, muscle	1.83692
Tbck	TBC1 domain containing kinase	1.83635
Usp10	ubiquitin specific peptidase 10	1.83627
Gsx1	GS homeobox 1	1.83624
Smyd5	SET and MYND domain containing 5	1.83611
Rufy1	RUN and FYVE domain containing 1	1.83604
Rdh19	retinol dehydrogenase 19	1.83589
Lrsam1	leucine rich repeat and sterile alpha motif containing 1	1.83504
Abcf1	ATP-binding cassette, sub-family F (GCN20), member 1	1.83449
Slc16a7	solute carrier family 16 (monocarboxylic acid transporters), member 7	1.83307
Farsb	phenylalanyl-tRNA synthetase, beta subunit	1.833
Gfm2	G elongation factor, mitochondrial 2	1.83112
Pcp4	Purkinje cell protein 4	1.83083
BC018507	cDNA sequence BC018507	1.83076
Plcb3	phospholipase C, beta 3	1.83007
Sh2d4a	SH2 domain containing 4A	1.82967
Olfr330	olfactory receptor 330	1.82856
Tpm2	tropomyosin 2, beta	1.82778
Vmn1r222	vomeronasal 1 receptor 222	1.82768
Camk1g	calcium/calmodulin-dependent protein kinase I gamma	1.82722
Olfr1047	olfactory receptor 1047	1.82687
Nr1i2	nuclear receptor subfamily 1, group I, member 2	1.82659
Fbxo15	F-box protein 15	1.82653
Aldoc	aldolase C, fructose-bisphosphate	1.8262
Dsp	desmoplakin	1.82062
Syne2	spectrin repeat containing, nuclear envelope 2	1.82006
Cdc42ep5	CDC42 effector protein (Rho GTPase binding) 5	1.81979
Apob	apolipoprotein B	1.81954
Pex5	peroxisomal biogenesis factor 5	1.8194
A630073D07Rik	RIKEN cDNA A630073D07 gene	1.81855
1700024G13Rik	RIKEN cDNA 1700024G13 gene	1.8183
Midn	midnolin	1.81772
Olfr453	olfactory receptor 453	1.8161
Gmip	Gem-interacting protein	1.81591
Aldh7a1	aldehyde dehydrogenase family 7, member A1	1.81539
Grhl1	grainyhead-like 1 (Drosophila)	1.81532
Fam189b	family with sequence similarity 189, member B	1.81468
Arhgef2	rho/rac guanine nucleotide exchange factor (GEF) 2	1.81461
Ociad1	OCIA domain containing 1	1.81375
Dgcr14	DiGeorge syndrome critical region gene 14	1.81343
Tmem240	transmembrane protein 240	1.81321
Slc12a5	solute carrier family 12, member 5	1.81321
Kcnh6	potassium voltage-gated channel, subfamily H (eag-related), member 6	1.81231
Celf4	CUGBP, Elav-like family member 4	1.81226
Plek	pleckstrin	1.81125
Cxcl3	chemokine (C-X-C motif) ligand 3	1.80971
Tcerg1l	transcription elongation regulator 1-like	1.80888
Abcc2	ATP-binding cassette, sub-family C (CFTR/MRP), member 2	1.80806
Tagap	T cell activation Rho GTPase activating protein	1.80806
Ofcc1	orofacial cleft 1 candidate 1	1.8067
Thnsl2	threonine synthase-like 2 (bacterial)	1.80355
Uap1	UDP-N-acetylglucosamine pyrophosphorylase 1	1.80324
Icosl	icos ligand	1.80232
Foxp4	forkhead box P4	1.80196
Pcdh12	protocadherin 12	1.80154
Gm14305	predicted gene 14305	1.80143
Prf1	perforin 1 (pore forming protein)	1.80065
Slc34a1	solute carrier family 34 (sodium phosphate), member 1	1.79799
4932443I19Rik	RIKEN cDNA 4932443I19 gene	1.79624
Ghrhr	growth hormone releasing hormone receptor	1.796
Ipo11	importin 11	1.79517
Mapk9	mitogen-activated protein kinase 9	1.79435
Rmnd5a	required for meiotic nuclear division 5 homolog A (S. cerevisiae)	1.79391
Irgc1	immunity-related GTPase family, cinema 1	1.79335
Ggt5	gamma-glutamyltransferase 5	1.79274
Tmc8	transmembrane channel-like gene family 8	1.79267
Crybb2	crystallin, beta B2	1.79255
Slain1	SLAIN motif family, member 1	1.7869
Frrs1	ferric-chelate reductase 1	1.7863
Skint5	selection and upkeep of intraepithelial T cells 5	1.78565
Wdr37	WD repeat domain 37	1.78402
Mxi1	Max interacting protein 1	1.78324
Ttc21b	tetratricopeptide repeat domain 21B	1.78304
Foxp4	forkhead box P4	1.7815
Defb22	defensin beta 22	1.78118
Sgk1	serum/glucocorticoid regulated kinase 1	1.78054
Ubap2l	ubiquitin associated protein 2-like	1.78011
Rnf185	ring finger protein 185	1.77973
Cyp3a13	cytochrome P450, family 3, subfamily a, polypeptide 13	1.77927
Rab3ip	RAB3A interacting protein	1.77815
Hapln4	hyaluronan and proteoglycan link protein 4	1.77782
Adam3	a disintegrin and metallopeptidase domain 3 (cyritestin)	1.77767
Tcf25	transcription factor 25 (basic helix-loop-helix)	1.77639
Tnni3	troponin I, cardiac 3	1.77619
Btla	B and T lymphocyte associated	1.77578
Ntrk1	neurotrophic tyrosine kinase, receptor, type 1	1.77555
2810021J22Rik	RIKEN cDNA 2810021J22 gene	1.77422
Capn9	calpain 9	1.77251
Fam149b	family with sequence similarity 149, member B	1.77152
Polr1a	polymerase (RNA) I polypeptide A	1.77108
Gata5	GATA binding protein 5	1.76988
Cntnap2	contactin associated protein-like 2	1.76841
Ptpn18	protein tyrosine phosphatase, non-receptor type 18	1.76836
Ly6h	lymphocyte antigen 6 complex, locus H	1.76735
Clec2l	C-type lectin domain family 2, member L	1.76729
Apopt1	apoptogenic, mitochondrial 1	1.76722
Ppp1r1b	protein phosphatase 1, regulatory (inhibitor) subunit 1B	1.7671
Hrh2	histamine receptor H2	1.76605
Spata32	spermatogenesis associated 32	1.7651
Zfp689	zinc finger protein 689	1.76492
Ncoa7	nuclear receptor coactivator 7	1.76457
Ramp3	receptor (calcitonin) activity modifying protein 3	1.7645
Sntb1	syntrophin, basic 1	1.76303
Tead2	TEA domain family member 2	1.76269
Atp7b	ATPase, Cu++ transporting, beta polypeptide	1.76264
Mc2r	melanocortin 2 receptor	1.76207
Arc	activity regulated cytoskeletal-associated protein	1.76183
Akp3	alkaline phosphatase 3, intestine, not Mn requiring	1.76166
Cul3	cullin 3	1.76017
Ggt1	gamma-glutamyltransferase 1	1.75998
Cldn16	claudin 16	1.75907
Kctd7	potassium channel tetramerisation domain containing 7	1.75874
Myo5b	myosin VB	1.75798
Msx3	msh homeobox 3	1.75723
Lrrc19	leucine rich repeat containing 19	1.75695
Krt9	keratin 9	1.75683
Ncoa5	nuclear receptor coactivator 5	1.75621
Supv3l1	suppressor of var1, 3-like 1 (S. cerevisiae)	1.75613
Dmrtc1b	DMRT-like family C1b	1.75554
Wfdc3	WAP four-disulfide core domain 3	1.75512
Hmga1-rs1	high mobility group AT-hook I, related sequence 1	1.75505
Gm5414	predicted gene 5414	1.75319
Lmo7	LIM domain only 7	1.75301
Hsd17b1	hydroxysteroid (17-beta) dehydrogenase 1	1.75212
Mtmr6	myotubularin related protein 6	1.75119
4930544D05Rik	RIKEN cDNA 4930544D05 gene	1.75116
Lgi2	leucine-rich repeat LGI family, member 2	1.75073
Tmc2	transmembrane channel-like gene family 2	1.74964
Zfp964	zinc finger protein 964	1.74958
Xrcc6	X-ray repair complementing defective repair in Chinese hamster cells 6	1.74894
Cpsf4l	cleavage and polyadenylation specific factor 4-like	1.74873
Proc	protein C	1.7487
Banp	BTG3 associated nuclear protein	1.74826
Syngr1	synaptogyrin 1	1.74634
Arhgef19	Rho guanine nucleotide exchange factor (GEF) 19	1.74595
Snx32	sorting nexin 32	1.74537
Spert	spermatid associated	1.74522
Il21	interleukin 21	1.74461
Rims1	regulating synaptic membrane exocytosis 1	1.74452
Rsl24d1	ribosomal L24 domain containing 1	1.74411
Nrp1	neuropilin 1	1.7441
Tas2r126	taste receptor, type 2, member 126	1.74341
Wfikkn1	WAP, FS, Ig, KU, and NTR-containing protein 1	1.74328
4930564B18Rik	RIKEN cDNA 4930564B18 gene	1.74281
Tmpo	thymopoietin	1.74176
Rad1	RAD1 homolog (S. pombe)	1.74138
Oacyl	O-acyltransferase like	1.73969
Dpf2	D4, zinc and double PHD fingers family 2	1.73943
Meis1	Meis homeobox 1	1.73916
Gp6	glycoprotein 6 (platelet)	1.73885
Prdm13	PR domain containing 13	1.73866
Hars2	histidyl-tRNA synthetase 2, mitochondrial (putative)	1.73862
Krtap19-1	keratin associated protein 19-1	1.73689
Gm13152	predicted gene 13152	1.7365
Fbxl5	F-box and leucine-rich repeat protein 5	1.73614
Dll3	delta-like 3 (Drosophila)	1.73581
Snrnp200	small nuclear ribonucleoprotein 200 (U5)	1.7351
Dgka	diacylglycerol kinase, alpha	1.73501
Tlx1	T cell leukemia, homeobox 1	1.73449
Tceal8	transcription elongation factor A (SII)-like 8	1.73253
Bbs9	Bardet-Biedl syndrome 9 (human)	1.73252
Shroom1	shroom family member 1	1.73191
Cyfip1	cytoplasmic FMR1 interacting protein 1	1.73071
Spsb3	splA/ryanodine receptor domain and SOCS box containing 3	1.72995
Olfr43	olfactory receptor 43	1.72981
Gbe1	glucan (1,4-alpha-), branching enzyme 1	1.72975
Hcrt	hypocretin	1.72973
Ppp1r11	protein phosphatase 1, regulatory (inhibitor) subunit 11	1.72964
Cend1	cell cycle exit and neuronal differentiation 1	1.7289
Tmem63a	transmembrane protein 63a	1.72869
Sytl3	synaptotagmin-like 3	1.72734
Dhrs2	dehydrogenase/reductase member 2	1.72617
Trim68	tripartite motif-containing 68	1.72613
Atp2a2	ATPase, Ca++ transporting, cardiac muscle, slow twitch 2	1.72501
Riok2	RIO kinase 2 (yeast)	1.72385
Asap1	ArfGAP with SH3 domain, ankyrin repeat and PH domain1	1.72281
Olfr741	olfactory receptor 741	1.72279
Cldn19	claudin 19	1.72235
Sarm1	sterile alpha and HEAT/Armadillo motif containing 1	1.72067
Ajap1	adherens junction associated protein 1	1.71993
Scrt1	scratch homolog 1, zinc finger protein (Drosophila)	1.71963
Snupn	snurportin 1	1.71925
Gtf2a1	general transcription factor II A, 1	1.71893
Scamp4	secretory carrier membrane protein 4	1.71812
Ncor1	nuclear receptor co-repressor 1	1.71802
Ly6g6c	lymphocyte antigen 6 complex, locus G6C	1.71784
Gm10142	predicted gene 10142	1.71685
Fam102a	family with sequence similarity 102, member A	1.71623
Terf2ip	telomeric repeat binding factor 2, interacting protein	1.71595
Atf3	activating transcription factor 3	1.71566
Thra	thyroid hormone receptor alpha	1.71494
Kcng4	potassium voltage-gated channel, subfamily G, member 4	1.7149
Nfam1	Nfat activating molecule with ITAM motif 1	1.71309
Spag9	sperm associated antigen 9	1.713
Afg3l1	AFG3(ATPase family gene 3)-like 1 (yeast)	1.71288
Gareml	GRB2 associated, regulator of MAPK1-like	1.71205
Kcnh1	potassium voltage-gated channel, subfamily H (eag-related), member 1	1.71199
Aga	aspartylglucosaminidase	1.71044
Gm6710	predicted gene 6710	1.71034
Stx1b	syntaxin 1B	1.71002
Zfp846	zinc finger protein 846	1.70943
Rab19	RAB19, member RAS oncogene family	1.70856
Prickle2	prickle homolog 2 (Drosophila)	1.70779
Srd5a2	steroid 5 alpha-reductase 2	1.70771
Gm14322	predicted gene 14322	1.70706
Socs1	suppressor of cytokine signaling 1	1.70617
Cant1	calcium activated nucleotidase 1	1.7061
Ube3c	ubiquitin protein ligase E3C	1.70521
Acr	acrosin prepropeptide	1.70486
Olfr688	olfactory receptor 688	1.70476
Usp24	ubiquitin specific peptidase 24	1.70447
Chrna5	cholinergic receptor, nicotinic, alpha polypeptide 5	1.70411
Pcdhgb7	protocadherin gamma subfamily B, 7	1.70333
Rsrc2	arginine/serine-rich coiled-coil 2	1.70235
Cpsf4l	cleavage and polyadenylation specific factor 4-like	1.70219
Sez6l2	seizure related 6 homolog like 2	1.70139
Emcn	endomucin	1.701
Gabrg2	gamma-aminobutyric acid (GABA) A receptor, subunit gamma 2	1.70066
Fip1l1	FIP1 like 1 (S. cerevisiae)	1.69977
Mettl2	methyltransferase like 2	1.6987
Pop7	processing of precursor 7, ribonuclease P family, (S. cerevisiae)	1.69759
Afap1	actin filament associated protein 1	1.6965
Dnajc7	DnaJ (Hsp40) homolog, subfamily C, member 7	1.69613
Gimap6	GTPase, IMAP family member 6	1.69608
Gm829	predicted gene 829	1.69443
Robo3	roundabout homolog 3 (Drosophila)	1.69362
Macrod2	MACRO domain containing 2	1.69317
Pop1	processing of precursor 1, ribonuclease P/MRP family, (S. cerevisiae)	1.69287
Lrtm2	leucine-rich repeats and transmembrane domains 2	1.69279
Tbp	TATA box binding protein	1.69107
Jmjd6	jumonji domain containing 6	1.69105
Bnip2	BCL2/adenovirus E1B interacting protein 2	1.68848
Noc2l	nucleolar complex associated 2 homolog (S. cerevisiae)	1.68797
Olfr109	olfactory receptor 109	1.68744
Alg12	asparagine-linked glycosylation 12 (alpha-1,6-mannosyltransferase)	1.68733
Fam229b	family with sequence similarity 229, member B	1.68668
Nrf1	nuclear respiratory factor 1	1.68642
Cpvl	carboxypeptidase, vitellogenic-like	1.68596
H6pd	hexose-6-phosphate dehydrogenase (glucose 1-dehydrogenase)	1.68588
Cabs1	calcium binding protein, spermatid specific 1	1.68577
Adam28	a disintegrin and metallopeptidase domain 28	1.68508
Gpr137c	G protein-coupled receptor 137C	1.68398
Agap1	ArfGAP with GTPase domain, ankyrin repeat and PH domain 1	1.68354
Hoxa10	homeobox A10	1.68309
Etv1	ets variant gene 1	1.6826
Brca2	breast cancer 2	1.68217
1700067K01Rik	RIKEN cDNA 1700067K01 gene	1.68104
Oprk1	opioid receptor, kappa 1	1.68089
6430548M08Rik	RIKEN cDNA 6430548M08 gene	1.68079
Ceacam1	carcinoembryonic antigen-related cell adhesion molecule 1	1.67996
Wnt7b	wingless-related MMTV integration site 7B	1.6797
H13	histocompatibility 13	1.67869
Cpa5	carboxypeptidase A5	1.67823
Tnfsf18	tumor necrosis factor (ligand) superfamily, member 18	1.67778
Olfr632	olfactory receptor 632	1.67761
Dlc1	deleted in liver cancer 1	1.67705
Gm10439	predicted gene 10439	1.67683
Acbd5	acyl-Coenzyme A binding domain containing 5	1.67622
Rragc	Ras-related GTP binding C	1.67542
Gmnc	geminin coiled-coil domain containing	1.67489
Ces1g	carboxylesterase 1G	1.67437
Pemt	phosphatidylethanolamine N-methyltransferase	1.67393
Aar2	AAR2 splicing factor homolog (S. cerevisiae)	1.67332
Paxip1	PAX interacting (with transcription-activation domain) protein 1	1.67198
Slc25a51	solute carrier family 25, member 51	1.67133
Ppp3cc	protein phosphatase 3, catalytic subunit, gamma isoform	1.67053
Rsph6a	radial spoke head 6 homolog A (Chlamydomonas)	1.66925
Gkn2	gastrokine 2	1.66828
Pmp2	peripheral myelin protein 2	1.668
Hif1an	hypoxia-inducible factor 1, alpha subunit inhibitor	1.66744
Dync2h1	dynein cytoplasmic 2 heavy chain 1	1.66701
Ldha	lactate dehydrogenase A	1.66612
Scgb3a2	secretoglobin, family 3A, member 2	1.66516
Mettl17	methyltransferase like 17	1.66493
Rptor	regulatory associated protein of MTOR, complex 1	1.66392
Rab14	RAB14, member RAS oncogene family	1.66357
Igsf9b	immunoglobulin superfamily, member 9B	1.6634
Il9r	interleukin 9 receptor	1.66314
Zfp27	zinc finger protein 27	1.66298
Itm2b	integral membrane protein 2B	1.66256
Rab18	RAB18, member RAS oncogene family	1.66249
Mbp	myelin basic protein	1.66205
Cnot7	CCR4-NOT transcription complex, subunit 7	1.6613
Dact3	dapper homolog 3, antagonist of beta-catenin (xenopus)	1.66113
D4Wsu53e	DNA segment, Chr 4, Wayne State University 53, expressed	1.66112
Zdhhc5	zinc finger, DHHC domain containing 5	1.66074
Cers4	ceramide synthase 4	1.66003
Phactr3	phosphatase and actin regulator 3	1.6599
1700023E05Rik	RIKEN cDNA 1700023E05 gene	1.65988
Magi1	membrane associated guanylate kinase, WW and PDZ domain containing 1	1.6595
Utp6	UTP6, small subunit (SSU) processome component, homolog (yeast)	1.65917
Pdx1	pancreatic and duodenal homeobox 1	1.65902
Gramd3	GRAM domain containing 3	1.65882
Braf	Braf transforming gene	1.65816
Rarg	retinoic acid receptor, gamma	1.65655
Tspo2	translocator protein 2	1.65646
Gtpbp1	GTP binding protein 1	1.65641
Dyx1c1	dyslexia susceptibility 1 candidate 1 homolog (human)	1.65588
Muc5ac	mucin 5, subtypes A and C, tracheobronchial/gastric	1.65554
Plec	plectin	1.65519
Mfsd4	major facilitator superfamily domain containing 4	1.65512
Cry1	cryptochrome 1 (photolyase-like)	1.65398
Pard3	par-3 family cell polarity regulator	1.65235
Hap1	huntingtin-associated protein 1	1.65201
Phex	phosphate regulating gene with homologies to endopeptidases on the X chromosome (hypophosphatemia, vitamin D resistant rickets)	1.65151
Abhd14b	abhydrolase domain containing 14b	1.65112
Pqlc1	PQ loop repeat containing 1	1.6511
Scgb2b27	secretoglobin, family 2B, member 27	1.65092
Tfap2a	transcription factor AP-2, alpha	1.64937
Sept12	septin 12	1.64933
Ehmt2	euchromatic histone lysine N-methyltransferase 2	1.64817
Grwd1	glutamate-rich WD repeat containing 1	1.64745
Gnas	GNAS (guanine nucleotide binding protein, alpha stimulating) complex locus	1.64492
Hs6st1	heparan sulfate 6-O-sulfotransferase 1	1.64444
Ate1	arginyltransferase 1	1.64442
Lrrc57	leucine rich repeat containing 57	1.64394
Hrh2	histamine receptor H2	1.64295
Tspan15	tetraspanin 15	1.64224
H2-Oa	histocompatibility 2, O region alpha locus	1.64139
Vmn1r59	vomeronasal 1 receptor 59	1.64137
Hes7	hairy and enhancer of split 7 (Drosophila)	1.64109
Eaf2	ELL associated factor 2	1.64104
Depdc5	DEP domain containing 5	1.64035
Taf8	TAF8 RNA polymerase II, TATA box binding protein (TBP)-associated factorq	1.64005
Dag1	dystroglycan 1	1.63996
Sh2b1	SH2B adaptor protein 1	1.63993
Tnni1	troponin I, skeletal, slow 1	1.63846
Tmem242	transmembrane protein 242	1.63777
Cps1	carbamoyl-phosphate synthetase 1	1.63734
T	brachyury	1.63699
Dll1	delta-like 1 (Drosophila)	1.63645
Prpf18	PRP18 pre-mRNA processing factor 18 homolog (yeast)	1.63533
Serbp1	serpine1 mRNA binding protein 1	1.63416
Bag6	BCL2-associated athanogene 6	1.63374
Sertad2	SERTA domain containing 2	1.63299
Lefty1	left right determination factor 1	1.63213
Dus1l	dihydrouridine synthase 1-like (S. cerevisiae)	1.63204
Uba3	ubiquitin-like modifier activating enzyme 3	1.63102
Ribc2	RIB43A domain with coiled-coils 2	1.63085
Vwa5b2	von Willebrand factor A domain containing 5B2	1.63042
Ap1b1	adaptor protein complex AP-1, beta 1 subunit	1.63035
Gpaa1	GPI anchor attachment protein 1	1.63033
Fam166b	family with sequence similarity 166, member B	1.62991
Tenm2	teneurin transmembrane protein 2	1.62899
Tnnt2	troponin T2, cardiac	1.62864
Spopl	speckle-type POZ protein-like	1.62794
Sart1	squamous cell carcinoma antigen recognized by T cells 1	1.62714
Fam212b	family with sequence similarity 212, member B	1.62671
Pla2g3	phospholipase A2, group III	1.62671
Crygc	crystallin, gamma C	1.62585
Ints7	integrator complex subunit 7	1.62494
Mtl5	metallothionein-like 5, testis-specific (tesmin)	1.62386
Pcdh7	protocadherin 7	1.62384
Hhex	hematopoietically expressed homeobox	1.62243
Slc2a8	solute carrier family 2, (facilitated glucose transporter), member 8	1.62242
Hrasls5	HRAS-like suppressor family, member 5	1.62222
Clec16a	C-type lectin domain family 16, member A	1.62193
Gm14391	predicted gene 14391	1.62116
Pla2g2e	phospholipase A2, group IIE	1.62112
Atp13a4	ATPase type 13A4	1.62099
2310045N01Rik	RIKEN cDNA 2310045N01 gene	1.62089
Klrc2	killer cell lectin-like receptor subfamily C, member 2	1.62063
Mettl21c	methyltransferase like 21C	1.62058
Ndufaf2	NADH dehydrogenase (ubiquinone) 1 alpha subcomplex, assembly factor 2	1.61943
Enpep	glutamyl aminopeptidase	1.61912
Capn8	calpain 8	1.61877
Tbata	thymus, brain and testes associated	1.61753
Ppfia2	protein tyrosine phosphatase, receptor type, f polypeptide (PTPRF), interacting protein (liprin), alpha 2	1.61735
Atp7a	ATPase, Cu++ transporting, alpha polypeptide	1.61694
Dhcr24	24-dehydrocholesterol reductase	1.61669
Caln1	calneuron 1	1.61584
Rasl11a	RAS-like, family 11, member A	1.61448
Usp17lb	ubiquitin specific peptidase 17-like B	1.61408
Il12a	interleukin 12a	1.6124
Spaca4	sperm acrosome associated 4	1.61236
Dock9	dedicator of cytokinesis 9	1.61202
Mcph1	microcephaly, primary autosomal recessive 1	1.61189
Lpin1	lipin 1	1.61059
Zfp872	zinc finger protein 872	1.61015
Pdp1	pyruvate dehyrogenase phosphatase catalytic subunit 1	1.60945
Ccdc57	coiled-coil domain containing 57	1.60876
Pdcd7	programmed cell death 7	1.60849
Rbm28	RNA binding motif protein 28	1.60807
Fam227b	family with sequence similarity 227, member B	1.60746
Kifc3	kinesin family member C3	1.60724
Ushbp1	Usher syndrome 1C binding protein 1	1.60709
Vit	vitrin	1.60622
Gm20604	predicted gene 20604	1.6061
Ager	advanced glycosylation end product-specific receptor	1.60589
Hsbp1l1	heat shock factor binding protein 1-like 1	1.60578
Tsr2	TSR2 20S rRNA accumulation	1.605
Hpn	hepsin	1.60476
Sit1	suppression inducing transmembrane adaptor 1	1.60449
C330021F23Rik	RIKEN cDNA C330021F23 gene	1.60422
Treml4	triggering receptor expressed on myeloid cells-like 4	1.60394
Chrdl2	chordin-like 2	1.60374
Ap3b2	adaptor-related protein complex 3, beta 2 subunit	1.60315
Gm6812	predicted gene 6812	1.60264
Pxn	paxillin	1.60234
Olfr316	olfactory receptor 316	1.60234
Eya3	eyes absent 3 homolog (Drosophila)	1.6023
Ces3b	carboxylesterase 3B	1.60222
Zfp773	zinc finger protein 773	1.60186
BC052040	cDNA sequence BC052040	1.60179
Uevld	UEV and lactate/malate dehyrogenase domains	1.60134
Snrpd3	small nuclear ribonucleoprotein D3	1.60058
Fmr1	fragile X mental retardation syndrome 1	1.59896
Frs3	fibroblast growth factor receptor substrate 3	1.59863
9430015G10Rik	RIKEN cDNA 9430015G10 gene	1.59858
Eps8l2	EPS8-like 2	1.59844
C130060K24Rik	RIKEN cDNA C130060K24 gene	1.59776
Tom1l2	target of myb1-like 2 (chicken)	1.59769
Ikbkb	inhibitor of kappaB kinase beta	1.59744
2300002M23Rik	RIKEN cDNA 2300002M23 gene	1.59741
Cxadr	coxsackie virus and adenovirus receptor	1.59713
Tpsab1	tryptase alpha/beta 1	1.59558
Rnf20	ring finger protein 20	1.59552
Ndufa8	NADH dehydrogenase (ubiquinone) 1 alpha subcomplex, 8	1.5949
Gm14326	predicted gene 14326	1.59482
Flnb	filamin, beta	1.59402
BC056474	cDNA sequence BC056474	1.59387
1700019O17Rik	RIKEN cDNA 1700019O17 gene	1.59349
Map3k19	mitogen-activated protein kinase kinase kinase 19	1.59285
Prox2	prospero homeobox 2	1.59234
Cd82	CD82 antigen	1.59207
Syne3	spectrin repeat containing, nuclear envelope family member 3	1.59199
Zfand4	zinc finger, AN1-type domain 4	1.59126
Musk	muscle, skeletal, receptor tyrosine kinase	1.59108
Cdc73	cell division cycle 73, Paf1/RNA polymerase II complex component	1.59097
Fzd10	frizzled homolog 10 (Drosophila)	1.5906
Adrm1	adhesion regulating molecule 1	1.59023
Olfr685	olfactory receptor 685	1.5902
Man2a2	mannosidase 2, alpha 2	1.5901
Pik3r4	phosphatidylinositol 3 kinase, regulatory subunit, polypeptide 4, p150	1.58972
Trim67	tripartite motif-containing 67	1.58857
Bmp6	bone morphogenetic protein 6	1.58827
Cited1	Cbp/p300-interacting transactivator with Glu/Asp-rich carboxy-terminal domain 1	1.58826
6330409D20Rik	RIKEN cDNA 6330409D20 gene	1.5869
Itsn1	intersectin 1 (SH3 domain protein 1A)	1.58656
Entpd8	ectonucleoside triphosphate diphosphohydrolase 8	1.58602
Ehmt1	euchromatic histone methyltransferase 1	1.58582
Slc12a2	solute carrier family 12, member 2	1.58269
Sap30l	SAP30-like	1.58266
Ap1m1	adaptor-related protein complex AP-1, mu subunit 1	1.58244
Cacna1h	calcium channel, voltage-dependent, T type, alpha 1H subunit	1.58238
Olfr1511	olfactory receptor 1511	1.58214
Gpr27	G protein-coupled receptor 27	1.58171
Pecr	peroxisomal trans-2-enoyl-CoA reductase	1.5808
Arhgap18	Rho GTPase activating protein 18	1.58002
0610031J06Rik	RIKEN cDNA 0610031J06 gene	1.57963
Numb	numb gene homolog (Drosophila)	1.57884
Slc4a4	solute carrier family 4 (anion exchanger), member 4	1.5787
Wdsub1	WD repeat, SAM and U-box domain containing 1	1.57818
Rab22a	RAB22A, member RAS oncogene family	1.57686
Gm21949	predicted gene, 21949	1.57672
Kif17	kinesin family member 17	1.57662
Sacm1l	SAC1 (suppressor of actin mutations 1, homolog)-like (S. cerevisiae)	1.5763
Atxn2	ataxin 2	1.57596
Olfr420	olfactory receptor 420	1.57594
Zfp385b	zinc finger protein 385B	1.57555
March5	membrane-associated ring finger (C3HC4) 5	1.57481
F2	coagulation factor II	1.57462
Crbn	cereblon	1.57391
Ttc37	tetratricopeptide repeat domain 37	1.57384
Cbll1	Casitas B-lineage lymphoma-like 1	1.57377
Unc5cl	unc-5 homolog C (C. elegans)-like	1.57237
F9	coagulation factor IX	1.57204
Kcnj15	potassium inwardly-rectifying channel, subfamily J, member 15	1.5717
Rpp21	ribonuclease P 21 subunit	1.57142
Dync1i1	dynein cytoplasmic 1 intermediate chain 1	1.57096
Dao	D-amino acid oxidase	1.57073
Mark3	MAP/microtubule affinity-regulating kinase 3	1.57002
Fhl1	four and a half LIM domains 1	1.56979
Enox1	ecto-NOX disulfide-thiol exchanger 1	1.56969
Spag9	sperm associated antigen 9	1.56906
6430548M08Rik	RIKEN cDNA 6430548M08 gene	1.56901
Slitrk6	SLIT and NTRK-like family, member 6	1.56893
BC049635	cDNA sequence BC049635	1.56856
Cngb1	cyclic nucleotide gated channel beta 1	1.56847
Ccdc90b	coiled-coil domain containing 90B	1.56818
Wnt7b	wingless-related MMTV integration site 7B	1.56777
Olfr341	olfactory receptor 341	1.56736
Lmbrd1	LMBR1 domain containing 1	1.56701
Capns1	calpain, small subunit 1	1.56685
Gpsm1	G-protein signalling modulator 1 (AGS3-like, C. elegans)	1.56653
Olfr577	olfactory receptor 577	1.56567
Hsd3b5	hydroxy-delta-5-steroid dehydrogenase, 3 beta- and steroid delta-isomerase 5	1.56518
Dydc1	DPY30 domain containing 1	1.56479
Tbl1x	transducin (beta)-like 1 X-linked	1.56453
Serpinf2	serine (or cysteine) peptidase inhibitor, clade F, member 2	1.56442
Capn15	calpain 15	1.56433
Cdk20	cyclin-dependent kinase 20	1.56344
Tubd1	tubulin, delta 1	1.56279
Magee2	melanoma antigen, family E, 2	1.56245
Rffl	ring finger and FYVE like domain containing protein	1.56236
Gria2	glutamate receptor, ionotropic, AMPA2 (alpha 2)	1.56178
Ncbp1	nuclear cap binding protein subunit 1	1.56153
Ep300	E1A binding protein p300	1.56141
Lhx6	LIM homeobox protein 6	1.5614
Lrrc36	leucine rich repeat containing 36	1.56058
Vmn2r52	vomeronasal 2, receptor 52	1.56058
Prl7d1	prolactin family 7, subfamily d, member 1	1.56047
Tpm1	tropomyosin 1, alpha	1.56044
Parp10	poly (ADP-ribose) polymerase family, member 10	1.56006
Aste1	asteroid homolog 1 (Drosophila)	1.55999
Tpi1	triosephosphate isomerase 1	1.55903
Mmel1	membrane metallo-endopeptidase-like 1	1.55886
Rtp1	receptor transporter protein 1	1.55883
Atp5l	ATP synthase, H+ transporting, mitochondrial F0 complex, subunit G	1.55879
Trmt112	tRNA methyltransferase 11-2	1.5582
Gm20939	predicted gene, 20939	1.55808
Ankrd22	ankyrin repeat domain 22	1.55804
Arvcf	armadillo repeat gene deleted in velo-cardio-facial syndrome	1.55747
Pja1	praja1, RING-H2 motif containing	1.55642
Ramp1	receptor (calcitonin) activity modifying protein 1	1.55629
Vmn1r118	vomeronasal 1 receptor 118	1.55612
Omp	olfactory marker protein	1.556
Cst11	cystatin 11	1.55592
Nabp1	nucleic acid binding protein 1	1.55545
Eva1c	eva-1 homolog C (C. elegans)	1.55424
Ccdc134	coiled-coil domain containing 134	1.55408
Gabarapl1	gamma-aminobutyric acid (GABA) A receptor-associated protein-like 1	1.55373
Repin1	replication initiator 1	1.55365
Klk1b24	kallikrein 1-related peptidase b24	1.55304
Txlng	taxilin gamma	1.55178
Sema6d	sema domain, transmembrane domain (TM), and cytoplasmic domain, (semaphorin) 6D	1.55136
1700018B08Rik	RIKEN cDNA 1700018B08 gene	1.55101
Ces2a	carboxylesterase 2A	1.55059
P2rx6	purinergic receptor P2X, ligand-gated ion channel, 6	1.55042
Fgfbp1	fibroblast growth factor binding protein 1	1.54776
Psg28	pregnancy-specific glycoprotein 28	1.54709
Vcl	vinculin	1.54659
Slc25a47	solute carrier family 25, member 47	1.54654
Olfr112	olfactory receptor 112	1.54653
Sys1	SYS1 Golgi-localized integral membrane protein homolog (S. cerevisiae)	1.54591
Clec9a	C-type lectin domain family 9, member a	1.5459
Mars	methionine-tRNA synthetase	1.54581
Mea1	male enhanced antigen 1	1.54549
Hinfp	histone H4 transcription factor	1.5452
Ago4	argonaute RISC catalytic subunit 4	1.5434
Ubr5	ubiquitin protein ligase E3 component n-recognin 5	1.54319
Dlk1	delta-like 1 homolog (Drosophila)	1.54261
Zfp943	zinc finger prtoein 943	1.54199
Kat5	K(lysine) acetyltransferase 5	1.54051
Csf3r	colony stimulating factor 3 receptor (granulocyte)	1.53988
Senp3	SUMO/sentrin specific peptidase 3	1.53966
Cpne6	copine VI	1.53957
Slc29a1	solute carrier family 29 (nucleoside transporters), member 1	1.53934
Hadhb	hydroxyacyl-Coenzyme A dehydrogenase/3-ketoacyl-Coenzyme A thiolase/enoyl-Coenzyme A hydratase (trifunctional protein), beta subunit	1.53929
Slc4a1ap	solute carrier family 4 (anion exchanger), member 1, adaptor protein	1.53856
Cbll1	Casitas B-lineage lymphoma-like 1	1.53776
F10	coagulation factor X	1.53762
Mapk9	mitogen-activated protein kinase 9	1.53755
Asph	aspartate-beta-hydroxylase	1.53632
Col26a1	collagen, type XXVI, alpha 1	1.53603
Hcfc2	host cell factor C2	1.53565
Numa1	nuclear mitotic apparatus protein 1	1.53541
Limd1	LIM domains containing 1	1.53434
Cdh24	cadherin-like 24	1.53412
Pigs	phosphatidylinositol glycan anchor biosynthesis, class S	1.53412
Ctsl	cathepsin L	1.53351
Syn1	synapsin I	1.53281
Ifi47	interferon gamma inducible protein 47	1.53281
Arnt	aryl hydrocarbon receptor nuclear translocator	1.53242
Lcorl	ligand dependent nuclear receptor corepressor-like	1.53059
Gpatch3	G patch domain containing 3	1.52978
Kif2b	kinesin family member 2B	1.52964
Zswim1	zinc finger SWIM-type containing 1	1.5292
Asb13	ankyrin repeat and SOCS box-containing 13	1.52827
Olfr213	olfactory receptor 213	1.52806
Tap1	transporter 1, ATP-binding cassette, sub-family B (MDR/TAP)	1.52764
Dock3	dedicator of cyto-kinesis 3	1.52612
Pou2af1	POU domain, class 2, associating factor 1	1.52545
Tcf7l1	transcription factor 7 like 1 (T cell specific, HMG box)	1.52504
C8g	complement component 8, gamma polypeptide	1.5247
Polrmt	polymerase (RNA) mitochondrial (DNA directed)	1.52455
Mavs	mitochondrial antiviral signaling protein	1.52423
Dis3l2	DIS3 mitotic control homolog (S. cerevisiae)-like 2	1.5237
Zfp191	zinc finger protein 191	1.52314
Inpp5f	inositol polyphosphate-5-phosphatase F	1.52268
Dach1	dachshund 1 (Drosophila)	1.52108
Uvssa	UV stimulated scaffold protein A	1.52084
Ccdc169	coiled-coil domain containing 169	1.52064
Fbxw4	F-box and WD-40 domain protein 4	1.52035
Olfr9	olfactory receptor 9	1.52027
Pkdcc	protein kinase domain containing, cytoplasmic	1.52
Psmd3	proteasome (prosome, macropain) 26S subunit, non-ATPase, 3	1.51967
Fgfbp1	fibroblast growth factor binding protein 1	1.519
B020004C17Rik	RIKEN cDNA B020004C17 gene	1.51807
Slc4a9	solute carrier family 4, sodium bicarbonate cotransporter, member 9	1.51785
Atp6v1b1	ATPase, H+ transporting, lysosomal V1 subunit B1	1.5174
Sel1l	sel-1 suppressor of lin-12-like (C. elegans)	1.51737
Tmem211	transmembrane protein 211	1.51734
Mpp2	membrane protein, palmitoylated 2 (MAGUK p55 subfamily member 2)	1.51668
Gpr25	G protein-coupled receptor 25	1.51667
Crnkl1	Crn, crooked neck-like 1 (Drosophila)	1.51662
Tmem255b	transmembrane protein 255B	1.51645
Skor1	SKI family transcriptional corepressor 1	1.51531
Armcx5	armadillo repeat containing, X-linked 5	1.51474
E330009J07Rik	RIKEN cDNA E330009J07 gene	1.51469
Map3k7	mitogen-activated protein kinase kinase kinase 7	1.51406
Sept9	septin 9	1.51357
Nrg3	neuregulin 3	1.51269
Tas2r109	taste receptor, type 2, member 109	1.51257
Phf7	PHD finger protein 7	1.51189
Lrrc8e	leucine rich repeat containing 8 family, member E	1.51161
Tcp10c	t-complex protein 10c	1.51112
Blzf1	basic leucine zipper nuclear factor 1	1.50994
Mnx1	motor neuron and pancreas homeobox 1	1.50875
Prl	prolactin	1.50854
Thsd7b	thrombospondin, type I, domain containing 7B	1.50796
Wnk1	WNK lysine deficient protein kinase 1	1.50756
Ndrg4	N-myc downstream regulated gene 4	1.50698
Hmgn2	high mobility group nucleosomal binding domain 2	1.50632
Cyp2w1	cytochrome P450, family 2, subfamily w, polypeptide 1	1.50595
Ubl4b	ubiquitin-like 4B	1.5047
Spg20	spastic paraplegia 20, spartin (Troyer syndrome) homolog (human)	1.50446
Klhl4	kelch-like 4	1.50416
Cacna1g	calcium channel, voltage-dependent, T type, alpha 1G subunit	1.50378
Pigp	phosphatidylinositol glycan anchor biosynthesis, class P	1.50293
Lrp4	low density lipoprotein receptor-related protein 4	1.50262
Ccnjl	cyclin J-like	1.5025
Wipi2	WD repeat domain, phosphoinositide interacting 2	1.50152
Sult4a1	sulfotransferase family 4A, member 1	1.50104
Fbxl21	F-box and leucine-rich repeat protein 21	1.50079
Nxf1	nuclear RNA export factor 1	1.50049

## Sheet: Down Iso DTG vs. GRK
Downregulated cardiac genes in GRK-beta1AR; miR-150 DTG vs. GRK-beta1AR TG mice subjected to ISO (> 2 folds)
Gene Symbol	Description	Fold Change
Rhov	ras homolog gene family, member V	0.0255464
Pbp2	phosphatidylethanolamine binding protein 2	0.0367603
Pramef12	PRAME family member 12	0.0372226
Gdap1l1	ganglioside-induced differentiation-associated protein 1-like 1	0.0506987
Hp	haptoglobin	0.0728921
Car13	carbonic anhydrase 13	0.0975368
Prrx2	paired related homeobox 2	0.0976533
Cdhr1	cadherin-related family member 1	0.104382
Cd300lf	CD300 antigen like family member F	0.110287
Tnfsf11	tumor necrosis factor (ligand) superfamily, member 11	0.117138
AA467197	expressed sequence AA467197	0.118714
Cxcl10	chemokine (C-X-C motif) ligand 10	0.119369
Duox2	dual oxidase 2	0.120971
Ccdc17	coiled-coil domain containing 17	0.123732
Syce1	synaptonemal complex central element protein 1	0.12422
Hist1h2ag	histone cluster 1, H2ag	0.12958
4933402N22Rik	RIKEN cDNA 4933402N22 gene	0.130167
Usp51	ubiquitin specific protease 51	0.131823
Mast2	microtubule associated serine/threonine kinase 2	0.133
Aebp1	AE binding protein 1	0.134635
Fam26f	family with sequence similarity 26, member F	0.13478
Ism1	isthmin 1 homolog (zebrafish)	0.138289
Lrr1	leucine rich repeat protein 1	0.143695
Adrb3	adrenergic receptor, beta 3	0.145151
Odf2	outer dense fiber of sperm tails 2	0.145306
Kcnma1	potassium large conductance calcium-activated channel, subfamily M, alpha member 1	0.146645
Slpi	secretory leukocyte peptidase inhibitor	0.14776
Sos1	son of sevenless homolog 1 (Drosophila)	0.14916
Hc	hemolytic complement	0.151092
Vdr	vitamin D receptor	0.154743
Pkd1l2	polycystic kidney disease 1 like 2	0.154973
Adam9	a disintegrin and metallopeptidase domain 9 (meltrin gamma)	0.155002
Gp1bb	glycoprotein Ib, beta polypeptide	0.155401
Tmem132a	transmembrane protein 132A	0.156669
Mefv	Mediterranean fever	0.157018
Cdk5r2	cyclin-dependent kinase 5, regulatory subunit 2 (p39)	0.158564
Synpo	synaptopodin	0.160207
Tmem184b	transmembrane protein 184b	0.163356
Col4a6	collagen, type IV, alpha 6	0.165142
Unkl	unkempt-like (Drosophila)	0.168352
Adamts10	a disintegrin-like and metallopeptidase (reprolysin type) with thrombospondin type 1 motif, 10	0.169672
Sh3bp2	SH3-domain binding protein 2	0.17299
Fam46c	family with sequence similarity 46, member C	0.173328
Pou2f2	POU domain, class 2, transcription factor 2	0.173418
Exoc3l4	exocyst complex component 3-like 4	0.174504
Onecut2	one cut domain, family member 2	0.178848
Btbd3	BTB (POZ) domain containing 3	0.182667
Slfn9	schlafen 9	0.188752
Slc29a2	solute carrier family 29 (nucleoside transporters), member 2	0.191476
Psd2	pleckstrin and Sec7 domain containing 2	0.192991
Sfxn3	sideroflexin 3	0.193236
Krtap11-1	keratin associated protein 11-1	0.193697
Rbpjl	recombination signal binding protein for immunoglobulin kappa J region-like	0.19694
Ftl1	ferritin light chain 1	0.198326
Cspg5	chondroitin sulfate proteoglycan 5	0.198389
Bivm	basic, immunoglobulin-like variable motif containing	0.198902
Fgd3	FYVE, RhoGEF and PH domain containing 3	0.199982
Aire	autoimmune regulator (autoimmune polyendocrinopathy candidiasis ectodermal dystrophy)	0.200997
Cebpe	CCAAT/enhancer binding protein (C/EBP), epsilon	0.204362
Myl1	myosin, light polypeptide 1	0.206733
Eif2ak4	eukaryotic translation initiation factor 2 alpha kinase 4	0.207816
Ramp2	receptor (calcitonin) activity modifying protein 2	0.210409
Rab15	RAB15, member RAS oncogene family	0.21123
Mapk7	mitogen-activated protein kinase 7	0.21309
Scarf2	scavenger receptor class F, member 2	0.215603
Niacr1	niacin receptor 1	0.217961
Map2k7	mitogen-activated protein kinase kinase 7	0.219005
Cldn3	claudin 3	0.219872
Hivep3	human immunodeficiency virus type I enhancer binding protein 3	0.221446
Crhr2	corticotropin releasing hormone receptor 2	0.222391
Exo1	exonuclease 1	0.224551
Eps15	epidermal growth factor receptor pathway substrate 15	0.226561
Rfwd3	ring finger and WD repeat domain 3	0.229781
Ankrd42	ankyrin repeat domain 42	0.232563
Ccdc18	coiled-coil domain containing 18	0.234244
Rnf214	ring finger protein 214	0.238699
Polr3gl	polymerase (RNA) III (DNA directed) polypeptide G like	0.240881
B3galt1	UDP-Gal:betaGlcNAc beta 1,3-galactosyltransferase, polypeptide 1	0.244532
Smpd3	sphingomyelin phosphodiesterase 3, neutral	0.246165
Lcp2	lymphocyte cytosolic protein 2	0.248103
Akr1c12	aldo-keto reductase family 1, member C12	0.248923
F2rl1	coagulation factor II (thrombin) receptor-like 1	0.249348
Jade1	jade family PHD finger 1	0.251232
Nfatc4	nuclear factor of activated T cells, cytoplasmic, calcineurin dependent 4	0.252615
Zbtbd6	kelch repeat and BTB (POZ) domain containing 6	0.253648
Pkib	protein kinase inhibitor beta, cAMP dependent, testis specific	0.254989
Cfl1	cofilin 1, non-muscle	0.256065
BC024978	cDNA sequence BC024978	0.256432
Myof	myoferlin	0.257465
B430306N03Rik	RIKEN cDNA B430306N03 gene	0.257717
Mbnl1	muscleblind-like 1 (Drosophila)	0.258816
Ror2	receptor tyrosine kinase-like orphan receptor 2	0.259762
Zfp503	zinc finger protein 503	0.259771
Gm1673	predicted gene 1673	0.259997
Nradd	neurotrophin receptor associated death domain	0.260775
Kcns3	potassium voltage-gated channel, delayed-rectifier, subfamily S, member 3	0.26138
Gpr84	G protein-coupled receptor 84	0.261471
Arrb2	arrestin, beta 2	0.262717
Zfp521	zinc finger protein 521	0.263473
Guca1b	guanylate cyclase activator 1B	0.26407
Runx1t1	runt-related transcription factor 1; translocated to, 1 (cyclin D-related)	0.265527
Nedd4l	neural precursor cell expressed, developmentally down-regulated gene 4-like	0.266375
Chpf	chondroitin polymerizing factor	0.266434
Tor2a	torsin family 2, member A	0.266632
D17Wsu104e	DNA segment, Chr 17, Wayne State University 104, expressed	0.266682
Ap1s3	adaptor-related protein complex AP-1, sigma 3	0.269507
Slc13a4	solute carrier family 13 (sodium/sulfate symporters), member 4	0.271444
Gadd45b	growth arrest and DNA-damage-inducible 45 beta	0.271536
Bmp15	bone morphogenetic protein 15	0.27185
Ces1a	carboxylesterase 1A	0.272441
Gpc6	glypican 6	0.272606
Tlr1	toll-like receptor 1	0.272764
Krt75	keratin 75	0.273029
Slc24a2	solute carrier family 24 (sodium/potassium/calcium exchanger), member 2	0.27397
Ldlr	low density lipoprotein receptor	0.274248
Cyp2r1	cytochrome P450, family 2, subfamily r, polypeptide 1	0.274454
Dio3	deiodinase, iodothyronine type III	0.275004
Cdk14	cyclin-dependent kinase 14	0.275819
Rpl10a	ribosomal protein L10A	0.277066
Miox	myo-inositol oxygenase	0.27829
Oxt	oxytocin	0.278914
Cyp7b1	cytochrome P450, family 7, subfamily b, polypeptide 1	0.279473
Wfdc11	WAP four-disulfide core domain 11	0.279714
Fgf7	fibroblast growth factor 7	0.281504
Adamts2	a disintegrin-like and metallopeptidase (reprolysin type) with thrombospondin type 1 motif, 2	0.281657
Gas2l3	growth arrest-specific 2 like 3	0.282245
Lta	lymphotoxin A	0.282305
Ccdc30	coiled-coil domain containing 30	0.283747
Sorcs1	VPS10 domain receptor protein SORCS 1	0.283977
Ccl12	chemokine (C-C motif) ligand 12	0.284299
Cnbd2	cyclic nucleotide binding domain containing 2	0.28759
Tceal3	transcription elongation factor A (SII)-like 3	0.288624
Chil3	chitinase-like 3	0.289866
Slc35a2	solute carrier family 35 (UDP-galactose transporter), member A2	0.290988
H2-DMa	histocompatibility 2, class II, locus DMa	0.291783
Tmem189	transmembrane protein 189	0.292416
Fam171a1	family with sequence similarity 171, member A1	0.292734
4933403O08Rik	RIKEN cDNA 4933403O08 gene	0.29306
Tk1	thymidine kinase 1	0.293064
Rnf17	ring finger protein 17	0.294049
Vmn2r25	vomeronasal 2, receptor 25	0.295867
Rab33a	RAB33A, member of RAS oncogene family	0.296097
Mfn2	mitofusin 2	0.296769
Gda	guanine deaminase	0.297565
Clhc1	clathrin heavy chain linker domain containing 1	0.298599
Lag3	lymphocyte-activation gene 3	0.298862
Nanos1	nanos homolog 1 (Drosophila)	0.298911
Cul4b	cullin 4B	0.300201
Dopey2	dopey family member 2	0.300902
Dyrk3	dual-specificity tyrosine-(Y)-phosphorylation regulated kinase 3	0.302595
Satb2	special AT-rich sequence binding protein 2	0.302998
Speer4e	spermatogenesis associated glutamate (E)-rich protein 4e	0.303316
Vmo1	vitelline membrane outer layer 1 homolog (chicken)	0.303636
Mbp	myelin basic protein	0.306255
Nfatc1	nuclear factor of activated T cells, cytoplasmic, calcineurin dependent 1	0.306438
Gm4861	predicted gene 4861	0.308814
Tlr7	toll-like receptor 7	0.310354
Ankrd66	ankyrin repeat domain 66	0.310747
Tspyl3	TSPY-like 3	0.310831
Gpr52	G protein-coupled receptor 52	0.310888
Glis2	GLIS family zinc finger 2	0.311696
Mup11	major urinary protein 11	0.311872
Cd44	CD44 antigen	0.312247
Gpr119	G-protein coupled receptor 119	0.313375
Il17b	interleukin 17B	0.313881
Naa60	N(alpha)-acetyltransferase 60, NatF catalytic subunit	0.313985
H1fx	H1 histone family, member X	0.31421
Zfp648	zinc finger protein 648	0.314348
Atoh7	atonal homolog 7 (Drosophila)	0.314815
Tas2r122	taste receptor, type 2, member 122	0.314917
Olfr1505	olfactory receptor 1505	0.315418
Epha1	Eph receptor A1	0.315563
Foxm1	forkhead box M1	0.315792
Itgav	integrin alpha V	0.316726
Fam26e	family with sequence similarity 26, member E	0.319035
Simc1	SUMO-interacting motifs containing 1	0.319603
Dlg5	discs, large homolog 5 (Drosophila)	0.319892
Scrib	scribbled homolog (Drosophila)	0.320381
Prr5	proline rich 5 (renal)	0.323494
Ly6d	lymphocyte antigen 6 complex, locus D	0.324157
Mup14	major urinary protein 14	0.32442
Cacna1a	calcium channel, voltage-dependent, P/Q type, alpha 1A subunit	0.324699
Pla2g4c	phospholipase A2, group IVC (cytosolic, calcium-independent)	0.326549
Ppfibp2	PTPRF interacting protein, binding protein 2 (liprin beta 2)	0.32683
Ptpro	protein tyrosine phosphatase, receptor type, O	0.327067
Bsnd	Bartter syndrome, infantile, with sensorineural deafness (Barttin)	0.327235
Eml4	echinoderm microtubule associated protein like 4	0.327812
Gm5464	predicted gene 5464	0.327921
Cyp2t4	cytochrome P450, family 2, subfamily t, polypeptide 4	0.328329
Napepld	N-acyl phosphatidylethanolamine phospholipase D	0.3285
Prmt8	protein arginine N-methyltransferase 8	0.328766
Pramef8	PRAME family member 8	0.330693
Herc2	hect (homologous to the E6-AP (UBE3A) carboxyl terminus) domain and RCC1 (CHC1)-like domain (RLD) 2	0.330798
Rab23	RAB23, member RAS oncogene family	0.330858
Clcn5	chloride channel 5	0.332139
2610528A11Rik	RIKEN cDNA 2610528A11 gene	0.33245
P2rx7	purinergic receptor P2X, ligand-gated ion channel, 7	0.333441
Ctsa	cathepsin A	0.333682
Cds2	CDP-diacylglycerol synthase (phosphatidate cytidylyltransferase) 2	0.334128
Atp1a4	ATPase, Na+/K+ transporting, alpha 4 polypeptide	0.334671
Nrip2	nuclear receptor interacting protein 2	0.334753
Clec1b	C-type lectin domain family 1, member b	0.335593
Ppm1m	protein phosphatase 1M	0.335638
Srm	spermidine synthase	0.336294
Rpl18	ribosomal protein L18	0.336318
Arhgef40	Rho guanine nucleotide exchange factor (GEF) 40	0.337722
Xlr5c	X-linked lymphocyte-regulated 5C	0.337793
Emilin1	elastin microfibril interfacer 1	0.337815
Tiam2	T cell lymphoma invasion and metastasis 2	0.338091
Dlg2	discs, large homolog 2 (Drosophila)	0.338128
Aire	autoimmune regulator (autoimmune polyendocrinopathy candidiasis ectodermal dystrophy)	0.338894
Hs1bp3	HCLS1 binding protein 3	0.339056
Lrrc9	leucine rich repeat containing 9	0.340438
Nudt14	nudix (nucleoside diphosphate linked moiety X)-type motif 14	0.340602
Elf1	E74-like factor 1	0.340727
Epb4.2	erythrocyte protein band 4.2	0.340763
Hist1h2ab	histone cluster 1, H2ab	0.343374
Tssk6	testis-specific serine kinase 6	0.343506
Tmem194	transmembrane protein 194	0.343893
Eps8	epidermal growth factor receptor pathway substrate 8	0.343928
Gm2a	GM2 ganglioside activator protein	0.344757
Foxp1	forkhead box P1	0.345064
Zbtb21	zinc finger and BTB domain containing 21	0.345169
Myo9b	myosin IXb	0.345524
Map6	microtubule-associated protein 6	0.34601
Ubtf	upstream binding transcription factor, RNA polymerase I	0.346089
Vmn1r177	vomeronasal 1 receptor 177	0.346624
Rps14	ribosomal protein S14	0.348014
Mal	myelin and lymphocyte protein, T cell differentiation protein	0.348191
Hist1h4c	histone cluster 1, H4c	0.348408
Fscn1	fascin homolog 1, actin bundling protein (Strongylocentrotus purpuratus)	0.348415
Nxpe3	neurexophilin and PC-esterase domain family, member 3	0.349233
Oxr1	oxidation resistance 1	0.349391
Gpx3	glutathione peroxidase 3	0.349758
Aprt	adenine phosphoribosyl transferase	0.350196
Rbpj	recombination signal binding protein for immunoglobulin kappa J region	0.350466
Rcan2	regulator of calcineurin 2	0.352281
Nnmt	nicotinamide N-methyltransferase	0.35281
Il17re	interleukin 17 receptor E	0.353725
Kif20b	kinesin family member 20B	0.353842
Tbc1d9	TBC1 domain family, member 9	0.354006
E2f7	E2F transcription factor 7	0.354291
Col20a1	collagen, type XX, alpha 1	0.355641
Eid1	EP300 interacting inhibitor of differentiation 1	0.356114
Tmem39b	transmembrane protein 39b	0.356333
Rxrb	retinoid X receptor beta	0.357314
Btla	B and T lymphocyte associated	0.358029
Arl5c	ADP-ribosylation factor-like 5C	0.359168
Zscan29	zinc finger SCAN domains 29	0.360604
Klhl18	kelch-like 18	0.361253
Wdfy1	WD repeat and FYVE domain containing 1	0.361316
Rgs19	regulator of G-protein signaling 19	0.361606
Kdelr2	KDEL (Lys-Asp-Glu-Leu) endoplasmic reticulum protein retention receptor 2	0.36162
Tmeff2	transmembrane protein with EGF-like and two follistatin-like domains 2	0.362172
Pcdhb22	protocadherin beta 22	0.362271
Tdrkh	tudor and KH domain containing protein	0.363855
Igf2bp2	insulin-like growth factor 2 mRNA binding protein 2	0.365322
9930111J21Rik1	RIKEN cDNA 9930111J21 gene 1	0.366484
Lcn5	lipocalin 5	0.366807
Rhox12	reproductive homeobox 12	0.3669
Shisa7	shisa homolog 7 (Xenopus laevis)	0.367341
Sqrdl	sulfide quinone reductase-like (yeast)	0.367649
Kcnk7	potassium channel, subfamily K, member 7	0.367691
Ssh3	slingshot homolog 3 (Drosophila)	0.367751
Grip2	glutamate receptor interacting protein 2	0.368929
Gpr137	G protein-coupled receptor 137	0.369179
Ccl21c	chemokine (C-C motif) ligand 21C (leucine)	0.369542
Prr13	proline rich 13	0.370313
Golt1b	golgi transport 1 homolog B (S. cerevisiae)	0.370373
Gpr135	G protein-coupled receptor 135	0.371069
Cmklr1	chemokine-like receptor 1	0.371103
H2-Ob	histocompatibility 2, O region beta locus	0.3715
Padi3	peptidyl arginine deiminase, type III	0.371592
Ostm1	osteopetrosis associated transmembrane protein 1	0.37203
Taf1d	TATA box binding protein (Tbp)-associated factor, RNA polymerase I, D	0.372341
Sox5	SRY (sex determining region Y)-box 5	0.37248
Pdk3	pyruvate dehydrogenase kinase, isoenzyme 3	0.3725
Egr2	early growth response 2	0.373557
Olfr1465	olfactory receptor 1465	0.373699
Fgfrl1	fibroblast growth factor receptor-like 1	0.373843
Hsd17b3	hydroxysteroid (17-beta) dehydrogenase 3	0.373931
Insl6	insulin-like 6	0.375744
Gins1	GINS complex subunit 1 (Psf1 homolog)	0.376581
Pcdhb15	protocadherin beta 15	0.376614
Zfp579	zinc finger protein 579	0.376897
Zmynd15	zinc finger, MYND-type containing 15	0.377888
Evi2a	ecotropic viral integration site 2a	0.377993
Inppl1	inositol polyphosphate phosphatase-like 1	0.378077
Arsb	arylsulfatase B	0.378808
Rhod	ras homolog gene family, member D	0.379361
Prok2	prokineticin 2	0.379698
Brpf3	bromodomain and PHD finger containing, 3	0.379924
Pnma1	paraneoplastic antigen MA1	0.381123
4930539E08Rik	RIKEN cDNA 4930539E08 gene	0.381321
Prol1	proline rich, lacrimal 1	0.381514
Sfn	stratifin	0.381834
Ptprd	protein tyrosine phosphatase, receptor type, D	0.382252
Crtap	cartilage associated protein	0.382566
Bard1	BRCA1 associated RING domain 1	0.382713
Lrrc49	leucine rich repeat containing 49	0.38301
Nsmf	NMDA receptor synaptonuclear signaling and neuronal migration factor	0.383274
Insig2	insulin induced gene 2	0.383873
Srrt	serrate RNA effector molecule homolog (Arabidopsis)	0.384412
Arhgef2	rho/rac guanine nucleotide exchange factor (GEF) 2	0.384739
Ap3s1	adaptor-related protein complex 3, sigma 1 subunit	0.384779
Ccdc87	coiled-coil domain containing 87	0.385088
Rps8	ribosomal protein S8	0.385511
Fndc3b	fibronectin type III domain containing 3B	0.386804
Ctbp2	C-terminal binding protein 2	0.387738
Dtx2	deltex 2 homolog (Drosophila)	0.388334
Mxi1	Max interacting protein 1	0.388907
Rassf2	Ras association (RalGDS/AF-6) domain family member 2	0.388931
1700054O13Rik	RIKEN cDNA 1700054O13 gene	0.389039
Klf8	Kruppel-like factor 8	0.389103
Olfr1417	olfactory receptor 1417	0.389122
Rab7l1	RAB7, member RAS oncogene family-like 1	0.389613
Wnt11	wingless-related MMTV integration site 11	0.390695
Shisa5	shisa homolog 5 (Xenopus laevis)	0.391454
Pramef6	PRAME family member 6	0.391603
Twist2	twist basic helix-loop-helix transcription factor 2	0.392159
Smg9	smg-9 homolog, nonsense mediated mRNA decay factor (C. elegans)	0.392359
Zfp94	zinc finger protein 94	0.392468
Omd	osteomodulin	0.392736
Slc18a1	solute carrier family 18 (vesicular monoamine), member 1	0.392971
Klra33	killer cell lectin-like receptor subfamily A member 33	0.393317
4931428F04Rik	RIKEN cDNA 4931428F04 gene	0.393347
Atp13a3	ATPase type 13A3	0.393487
Lamp2	lysosomal-associated membrane protein 2	0.393831
Pcdhb21	protocadherin beta 21	0.394947
Ccdc74a	coiled-coil domain containing 74A	0.396038
Angpt2	angiopoietin 2	0.396518
BC051142	cDNA sequence BC051142	0.397503
Prorsd1	prolyl-tRNA synthetase domain containing 1	0.397708
Gdpd2	glycerophosphodiester phosphodiesterase domain containing 2	0.39772
Rnf111	ring finger 111	0.397961
Zc3h3	zinc finger CCCH type containing 3	0.398103
Ppp4r1	protein phosphatase 4, regulatory subunit 1	0.398107
Cyp4a32	cytochrome P450, family 4, subfamily a, polypeptide 32	0.398265
Pafah1b1	platelet-activating factor acetylhydrolase, isoform 1b, subunit 1	0.399133
Twf1	twinfilin, actin-binding protein, homolog 1 (Drosophila)	0.399214
Olfr319	olfactory receptor 319	0.399668
Unc119	unc-119 homolog (C. elegans)	0.399802
Mmp25	matrix metallopeptidase 25	0.399951
Ccne1	cyclin E1	0.400204
Tmem14a	transmembrane protein 14A	0.40119
Slc13a5	solute carrier family 13 (sodium-dependent citrate transporter), member 5	0.401305
Phf21a	PHD finger protein 21A	0.401363
Myh6	myosin, heavy polypeptide 6, cardiac muscle, alpha	0.401647
Rbm39	RNA binding motif protein 39	0.402434
Abi3	ABI gene family, member 3	0.402628
Dapp1	dual adaptor for phosphotyrosine and 3-phosphoinositides 1	0.4027
Ctla2a	cytotoxic T lymphocyte-associated protein 2 alpha	0.403173
Vav2	vav 2 oncogene	0.403261
Cpne8	copine VIII	0.403757
Hn1l	hematological and neurological expressed 1-like	0.40483
Pxn	paxillin	0.405004
Pik3cb	phosphatidylinositol 3-kinase, catalytic, beta polypeptide	0.405066
Adcy3	adenylate cyclase 3	0.405239
Arfgap1	ADP-ribosylation factor GTPase activating protein 1	0.405284
Cd79b	CD79B antigen	0.405336
Pklr	pyruvate kinase liver and red blood cell	0.405629
Snca	synuclein, alpha	0.40652
Prrt4	proline-rich transmembrane protein 4	0.406559
Kcne3	potassium voltage-gated channel, Isk-related subfamily, gene 3	0.406841
Mip	major intrinsic protein of eye lens fiber	0.407393
Phc1	polyhomeotic-like 1 (Drosophila)	0.408532
Pard6g	par-6 family cell polarity regulator gamma	0.408716
Arid3a	AT rich interactive domain 3A (BRIGHT-like)	0.409007
1700007K09Rik	RIKEN cDNA 1700007K09 gene	0.409232
Brd2	bromodomain containing 2	0.409629
Ssfa2	sperm specific antigen 2	0.409781
Il17ra	interleukin 17 receptor A	0.410504
S100a10	S100 calcium binding protein A10 (calpactin)	0.411498
Tjap1	tight junction associated protein 1	0.411599
Ros1	Ros1 proto-oncogene	0.412507
Mical2	microtubule associated monooxygenase, calponin and LIM domain containing 2	0.412574
Uspl1	ubiquitin specific peptidase like 1	0.412804
Amh	anti-Mullerian hormone	0.413274
Lmna	lamin A	0.413494
Krtap9-1	keratin associated protein 9-1	0.413512
Ccne2	cyclin E2	0.4137
Slc44a2	solute carrier family 44, member 2	0.414546
Qars	glutaminyl-tRNA synthetase	0.415876
Itgax	integrin alpha X	0.416592
Nol12	nucleolar protein 12	0.417201
Cdyl	chromodomain protein, Y chromosome-like	0.417286
Zfyve19	zinc finger, FYVE domain containing 19	0.417479
Nuak1	NUAK family, SNF1-like kinase, 1	0.41772
Fam203a	family with sequence similarity 203, member A	0.418814
Fbxw9	F-box and WD-40 domain protein 9	0.418839
Tktl1	transketolase-like 1	0.418946
Rac3	RAS-related C3 botulinum substrate 3	0.419157
Ppil3	peptidylprolyl isomerase (cyclophilin)-like 3	0.419888
Yeats2	YEATS domain containing 2	0.420318
Inf2	inverted formin, FH2 and WH2 domain containing	0.421076
Rhbdl3	rhomboid, veinlet-like 3 (Drosophila)	0.421534
1700008O03Rik	RIKEN cDNA 1700008O03 gene	0.422138
Mark4	MAP/microtubule affinity-regulating kinase 4	0.42261
Pomgnt1	protein O-linked mannose beta 1,2-N-acetylglucosaminyltransferase	0.422813
Marcksl1	MARCKS-like 1	0.424141
Npw	neuropeptide W	0.425042
Zfp414	zinc finger protein 414	0.425326
Klf1	Kruppel-like factor 1 (erythroid)	0.426037
Bbip1	BBSome interacting protein 1	0.426047
Acvrl1	activin A receptor, type II-like 1	0.426122
Pram1	PML-RAR alpha-regulated adaptor molecule 1	0.427459
Dbi	diazepam binding inhibitor	0.428739
Tgfbr2	transforming growth factor, beta receptor II	0.429603
Naa10	N(alpha)-acetyltransferase 10, NatA catalytic subunit	0.429677
Med11	mediator complex subunit 11	0.429775
Nsmf	NMDA receptor synaptonuclear signaling and neuronal migration factor	0.429877
Samsn1	SAM domain, SH3 domain and nuclear localization signals, 1	0.43038
Ehbp1	EH domain binding protein 1	0.430389
Ssx9	synovial sarcoma, X breakpoint 9	0.431617
Thsd7a	thrombospondin, type I, domain containing 7A	0.432179
Pdia4	protein disulfide isomerase associated 4	0.432536
Olfr435	olfactory receptor 435	0.432888
Adora3	adenosine A3 receptor	0.433112
Smarca2	SWI/SNF related, matrix associated, actin dependent regulator of chromatin, subfamily a, member 2	0.433393
Gjc1	gap junction protein, gamma 1	0.434165
Ampd2	adenosine monophosphate deaminase 2	0.434295
Fbxo46	F-box protein 46	0.435189
Phtf1	putative homeodomain transcription factor 1	0.436406
Zfp953	zinc finger protein 953	0.437116
Wfdc5	WAP four-disulfide core domain 5	0.437232
Rbl1	retinoblastoma-like 1 (p107)	0.437505
Csf2ra	colony stimulating factor 2 receptor, alpha, low-affinity (granulocyte-macrophage)	0.437589
Cd2	CD2 antigen	0.437721
Gm4340	predicted gene 4340	0.438154
Iqsec2	IQ motif and Sec7 domain 2	0.438496
Cyp26b1	cytochrome P450, family 26, subfamily b, polypeptide 1	0.438771
Stk11ip	serine/threonine kinase 11 interacting protein	0.438851
Gm6531	predicted gene 6531	0.43907
Ago1	argonaute RISC catalytic subunit 1	0.439923
Cdk1	cyclin-dependent kinase 1	0.440447
Tle6	transducin-like enhancer of split 6, homolog of Drosophila E(spl)	0.440468
Ophn1	oligophrenin 1	0.441588
Kctd6	potassium channel tetramerisation domain containing 6	0.442179
Cep164	centrosomal protein 164	0.442232
Mms19	MMS19 (MET18 S. cerevisiae)	0.442894
Abl1	c-abl oncogene 1, non-receptor tyrosine kinase	0.442898
Rara	retinoic acid receptor, alpha	0.44292
Cdk2ap2	CDK2-associated protein 2	0.443191
Amz2	archaelysin family metallopeptidase 2	0.443318
Crb2	crumbs homolog 2 (Drosophila)	0.443786
Slc30a7	solute carrier family 30 (zinc transporter), member 7	0.443848
Arf3	ADP-ribosylation factor 3	0.444182
Trim30a	tripartite motif-containing 30A	0.444442
Peg10	paternally expressed 10	0.444556
Mllt3	myeloid/lymphoid or mixed-lineage leukemia (trithorax homolog, Drosophila); translocated to, 3	0.445446
Gnb2l1	guanine nucleotide binding protein (G protein), beta polypeptide 2 like 1	0.445621
Max	Max protein	0.445777
Wdfy1	WD repeat and FYVE domain containing 1	0.446101
Cc2d1a	coiled-coil and C2 domain containing 1A	0.446263
Foxd2	forkhead box D2	0.44631
Islr2	immunoglobulin superfamily containing leucine-rich repeat 2	0.446842
Sra1	steroid receptor RNA activator 1	0.448911
Hmga1	high mobility group AT-hook 1	0.44899
Rffl	ring finger and FYVE like domain containing protein	0.449386
Hoxb2	homeobox B2	0.449394
Xlr4a	X-linked lymphocyte-regulated 4A	0.449431
Cyfip1	cytoplasmic FMR1 interacting protein 1	0.449469
Creb3	cAMP responsive element binding protein 3	0.449488
Arrdc1	arrestin domain containing 1	0.449769
Foxred2	FAD-dependent oxidoreductase domain containing 2	0.450146
Nagk	N-acetylglucosamine kinase	0.450331
Ptprj	protein tyrosine phosphatase, receptor type, J	0.450747
Shank2	SH3/ankyrin domain gene 2	0.450855
Nagpa	N-acetylglucosamine-1-phosphodiester alpha-N-acetylglucosaminidase	0.450997
Odf2	outer dense fiber of sperm tails 2	0.451172
Ehmt2	euchromatic histone lysine N-methyltransferase 2	0.45151
Asprv1	aspartic peptidase, retroviral-like 1	0.451542
Acsl6	acyl-CoA synthetase long-chain family member 6	0.451792
Npm2	nucleophosmin/nucleoplasmin 2	0.452731
Kctd12	potassium channel tetramerisation domain containing 12	0.452784
Slit3	slit homolog 3 (Drosophila)	0.45296
Ccdc122	coiled-coil domain containing 122	0.453254
Hoxa5	homeobox A5	0.453414
Get4	golgi to ER traffic protein 4 homolog (S. cerevisiae)	0.453514
Rad17	RAD17 homolog (S. pombe)	0.453833
Itga10	integrin, alpha 10	0.453845
Rprml	reprimo-like	0.453893
Sfxn5	sideroflexin 5	0.453911
Asap1	ArfGAP with SH3 domain, ankyrin repeat and PH domain1	0.454
Ier5l	immediate early response 5-like	0.454503
Synpo	synaptopodin	0.454884
Ccm2	cerebral cavernous malformation 2	0.45619
Zfp703	zinc finger protein 703	0.457188
Ypel1	yippee-like 1 (Drosophila)	0.45764
Gsdmd	gasdermin D	0.457952
Rtn4rl2	reticulon 4 receptor-like 2	0.458084
Med23	mediator complex subunit 23	0.458723
A830018L16Rik	RIKEN cDNA A830018L16 gene	0.459014
Med9	mediator complex subunit 9	0.459193
Acvrl1	activin A receptor, type II-like 1	0.459467
Chst11	carbohydrate sulfotransferase 11	0.459493
Sdc3	syndecan 3	0.45984
Kat7	K(lysine) acetyltransferase 7	0.460492
Hic1	hypermethylated in cancer 1	0.460882
Wiz	widely-interspaced zinc finger motifs	0.461448
Tbc1d10b	TBC1 domain family, member 10b	0.461482
Specc1l	sperm antigen with calponin homology and coiled-coil domains 1-like	0.461685
Pld5	phospholipase D family, member 5	0.461893
Mpzl3	myelin protein zero-like 3	0.461971
Cr2	complement receptor 2	0.462142
Vmn2r113	vomeronasal 2, receptor 113	0.462796
Klk8	kallikrein related-peptidase 8	0.462871
Glcci1	glucocorticoid induced transcript 1	0.463206
C330006A16Rik	RIKEN cDNA C330006A16 gene	0.46338
Gja5	gap junction protein, alpha 5	0.463745
Sgce	sarcoglycan, epsilon	0.464381
Wdr4	WD repeat domain 4	0.464626
4930503L19Rik	RIKEN cDNA 4930503L19 gene	0.46497
Spsb2	splA/ryanodine receptor domain and SOCS box containing 2	0.465207
Krt20	keratin 20	0.465231
Hsd17b14	hydroxysteroid (17-beta) dehydrogenase 14	0.465324
Ift140	intraflagellar transport 140	0.465398
Snx18	sorting nexin 18	0.465817
Seh1l	SEH1-like (S. cerevisiae	0.466221
Fbxl18	F-box and leucine-rich repeat protein 18	0.466254
Gak	cyclin G associated kinase	0.466668
Kcnk13	potassium channel, subfamily K, member 13	0.467258
Cdc25b	cell division cycle 25B	0.467372
1700019G17Rik	RIKEN cDNA 1700019G17 gene	0.467713
Ms4a4b	membrane-spanning 4-domains, subfamily A, member 4B	0.467982
Sash1	SAM and SH3 domain containing 1	0.468306
Naga	N-acetyl galactosaminidase, alpha	0.468977
Uba5	ubiquitin-like modifier activating enzyme 5	0.468989
Rhoc	ras homolog gene family, member C	0.469176
Klhdc4	kelch domain containing 4	0.469314
Insrr	insulin receptor-related receptor	0.470357
Ghrh	growth hormone releasing hormone	0.47094
Vangl2	vang-like 2 (van gogh, Drosophila)	0.471505
Gp5	glycoprotein 5 (platelet)	0.471907
St6galnac6	ST6 (alpha-N-acetyl-neuraminyl-2,3-beta-galactosyl-1,3)-N-acetylgalactosaminide alpha-2,6-sialyltransferase 6	0.472296
Trmt2b	TRM2 tRNA methyltransferase 2B	0.47235
Mns1	meiosis-specific nuclear structural protein 1	0.472357
Ccdc88c	coiled-coil domain containing 88C	0.472437
Ppp3r1	protein phosphatase 3, regulatory subunit B, alpha isoform (calcineurin B, type I)	0.472699
Slc38a10	solute carrier family 38, member 10	0.472974
Vmn2r63	vomeronasal 2, receptor 63	0.47318
Acbd5	acyl-Coenzyme A binding domain containing 5	0.473348
Ang	angiogenin, ribonuclease, RNase A family, 5	0.473594
Pcdh19	protocadherin 19	0.473788
Plec	plectin	0.474158
Samd4	sterile alpha motif domain containing 4	0.475306
Slco1a4	solute carrier organic anion transporter family, member 1a4	0.476
Timm10b	translocase of inner mitochondrial membrane 10B	0.476036
Smad2	SMAD family member 2	0.476198
Cttnbp2	cortactin binding protein 2	0.476594
1700017B05Rik	RIKEN cDNA 1700017B05 gene	0.477257
Smad4	SMAD family member 4	0.477883
S1pr4	sphingosine-1-phosphate receptor 4	0.478042
Arhgef39	Rho guanine nucleotide exchange factor (GEF) 39	0.478447
Tha1	threonine aldolase 1	0.478925
Gstz1	glutathione transferase zeta 1 (maleylacetoacetate isomerase)	0.479028
Nf2	neurofibromatosis 2	0.479412
Nfat5	nuclear factor of activated T cells 5	0.480473
AI846148	expressed sequence AI846148	0.480523
Tg	thyroglobulin	0.48064
Nono	non-POU-domain-containing, octamer binding protein	0.480697
Bmp2k	BMP2 inducible kinase	0.48087
Slc39a10	solute carrier family 39 (zinc transporter), member 10	0.481009
Mapk10	mitogen-activated protein kinase 10	0.481108
Nrp2	neuropilin 2	0.481216
Usp19	ubiquitin specific peptidase 19	0.481218
Gatad2a	GATA zinc finger domain containing 2A	0.481273
Cdh20	cadherin 20	0.481596
Sycp3	synaptonemal complex protein 3	0.4824
Dgkb	diacylglycerol kinase, beta	0.482469
Grin3a	glutamate receptor ionotropic, NMDA3A	0.482609
Six1	sine oculis-related homeobox 1	0.482928
Hemgn	hemogen	0.483286
Eps8	epidermal growth factor receptor pathway substrate 8	0.48414
Ttbk2	tau tubulin kinase 2	0.484254
Lipa	lysosomal acid lipase A	0.484299
Arhgef2	rho/rac guanine nucleotide exchange factor (GEF) 2	0.484751
Hnrnpl	heterogeneous nuclear ribonucleoprotein L	0.485449
Csnk2a2	casein kinase 2, alpha prime polypeptide	0.48554
Srsf5	serine/arginine-rich splicing factor 5	0.485659
H2-Bl	histocompatibility 2, blastocyst	0.486153
BC028528	cDNA sequence BC028528	0.486227
Hs3st5	heparan sulfate (glucosamine) 3-O-sulfotransferase 5	0.486611
Pcdhb7	protocadherin beta 7	0.486833
Efcab4a	EF-hand calcium binding domain 4A	0.487046
Nfkbiz	nuclear factor of kappa light polypeptide gene enhancer in B cells inhibitor, zeta	0.487716
Usp19	ubiquitin specific peptidase 19	0.488313
Il17rc	interleukin 17 receptor C	0.488624
Fam166b	family with sequence similarity 166, member B	0.488768
2810474O19Rik	RIKEN cDNA 2810474O19 gene	0.48878
Flywch2	FLYWCH family member 2	0.488926
Pkmyt1	protein kinase, membrane associated tyrosine/threonine 1	0.490043
Dock4	dedicator of cytokinesis 4	0.490745
Sgce	sarcoglycan, epsilon	0.490795
Mgat2	mannoside acetylglucosaminyltransferase 2	0.490808
Def6	differentially expressed in FDCP 6	0.490958
Yeats2	YEATS domain containing 2	0.490975
Dkk3	dickkopf homolog 3 (Xenopus laevis)	0.491081
Sidt2	SID1 transmembrane family, member 2	0.491219
Rfng	RFNG O-fucosylpeptide 3-beta-N-acetylglucosaminyltransferase	0.491613
Rasa4	RAS p21 protein activator 4	0.491958
1700037H04Rik	RIKEN cDNA 1700037H04 gene	0.492136
Lcorl	ligand dependent nuclear receptor corepressor-like	0.492274
Rnasek	ribonuclease, RNase K	0.492742
Dzip1	DAZ interacting protein 1	0.492875
Zzz3	zinc finger, ZZ domain containing 3	0.49315
Olfr1076	olfactory receptor 1076	0.494024
Hist1h3c	histone cluster 1, H3c	0.494076
Mnda	myeloid cell nuclear differentiation antigen	0.494511
Slc24a1	solute carrier family 24 (sodium/potassium/calcium exchanger), member 1	0.494747
Pclo	piccolo (presynaptic cytomatrix protein)	0.494873
Acvrl1	activin A receptor, type II-like 1	0.495353
Pglyrp2	peptidoglycan recognition protein 2	0.49577
Pigq	phosphatidylinositol glycan anchor biosynthesis, class Q	0.496502
Myo9b	myosin IXb	0.496811
Med14	mediator complex subunit 14	0.496815
Eps8	epidermal growth factor receptor pathway substrate 8	0.496873
Abt1	activator of basal transcription 1	0.497151
Runx2	runt related transcription factor 2	0.497371
Fkbp15	FK506 binding protein 15	0.497792
Tulp4	tubby like protein 4	0.498204
Hebp1	heme binding protein 1	0.498835
Igdcc4	immunoglobulin superfamily, DCC subclass, member 4	0.499126
Ribc1	RIB43A domain with coiled-coils 1	0.499201
BC048609	cDNA sequence BC048609	0.499288
Tra2a	transformer 2 alpha homolog (Drosophila)	0.499528
Sgce	sarcoglycan, epsilon	0.499571
Downregulated cardiac genes in GRK-beta1AR; miR-150 DTG vs. GRK-beta1AR TG mice subjected to ISO (< 2 folds)
Gene Symbol	Description	Fold Change
Bet1	blocked early in transport 1 homolog (S. cerevisiae)	0.500359
Spc25	SPC25, NDC80 kinetochore complex component, homolog (S. cerevisiae)	0.500486
Fam98c	family with sequence similarity 98, member C	0.500513
Prtn3	proteinase 3	0.500616
Ugdh	UDP-glucose dehydrogenase	0.500819
Otub1	OTU domain, ubiquitin aldehyde binding 1	0.501215
Bhlhe23	basic helix-loop-helix family, member e23	0.501494
Gpr107	G protein-coupled receptor 107	0.5016
Lpp	LIM domain containing preferred translocation partner in lipoma	0.50218
Cdcp1	CUB domain containing protein 1	0.502483
Itgal	integrin alpha L	0.502794
Sh3gl2	SH3-domain GRB2-like 2	0.502928
Cic	capicua homolog (Drosophila)	0.502941
Rnps1	ribonucleic acid binding protein S1	0.503328
Csad	cysteine sulfinic acid decarboxylase	0.503656
Hist1h4a	histone cluster 1, H4a	0.503979
Vps37c	vacuolar protein sorting 37C (yeast)	0.504022
Il18bp	interleukin 18 binding protein	0.504249
Marveld1	MARVEL (membrane-associating) domain containing 1	0.504269
Fam104a	family with sequence similarity 104, member A	0.504546
Znrf1	zinc and ring finger 1	0.504809
Far1	fatty acyl CoA reductase 1	0.505524
Calcr	calcitonin receptor	0.505609
Dpysl2	dihydropyrimidinase-like 2	0.507187
Itga5	integrin alpha 5 (fibronectin receptor alpha)	0.507199
Rad51d	RAD51 homolog D	0.507287
N4bp2	NEDD4 binding protein 2	0.507648
Stx16	syntaxin 16	0.507759
Clasp1	CLIP associating protein 1	0.50795
Ccdc166	coiled-coil domain containing 166	0.508182
Stk40	serine/threonine kinase 40	0.50877
Haghl	hydroxyacylglutathione hydrolase-like	0.508774
Spcs1	signal peptidase complex subunit 1 homolog (S. cerevisiae)	0.508804
Paics	phosphoribosylaminoimidazole carboxylase, phosphoribosylaminoribosylaminoimidazole, succinocarboxamide synthetase	0.508882
Adat3	adenosine deaminase, tRNA-specific 3	0.508951
Casc4	cancer susceptibility candidate 4	0.508985
Socs5	suppressor of cytokine signaling 5	0.509175
Ttyh2	tweety homolog 2 (Drosophila)	0.509336
Tbl1xr1	transducin (beta)-like 1X-linked receptor 1	0.509678
Lsm5	LSM5 homolog, U6 small nuclear RNA associated (S. cerevisiae)	0.509699
Atoh8	atonal homolog 8 (Drosophila)	0.50974
Sept8	septin 8	0.509806
Cd63	CD63 antigen	0.510083
D8Ertd82e	DNA segment, Chr 8, ERATO Doi 82, expressed	0.510359
Sec24d	Sec24 related gene family, member D (S. cerevisiae)	0.510545
Cd40	CD40 antigen	0.510681
Rgma	repulsive guidance molecule family member A	0.511078
Uhrf1bp1	UHRF1 (ICBP90) binding protein 1	0.511542
Zmat3	zinc finger matrin type 3	0.511648
Eps8	epidermal growth factor receptor pathway substrate 8	0.512258
Mboat7	membrane bound O-acyltransferase domain containing 7	0.512278
Brpf1	bromodomain and PHD finger containing, 1	0.512822
Zfp692	zinc finger protein 692	0.5129
Otof	otoferlin	0.513357
Shc2	SHC (Src homology 2 domain containing) transforming protein 2	0.51342
Coro7	coronin 7	0.513453
Tmem91	transmembrane protein 91	0.514137
Tysnd1	trypsin domain containing 1	0.514666
Ascl3	achaete-scute complex homolog 3 (Drosophila)	0.515366
Smox	spermine oxidase	0.51617
Man1b1	mannosidase, alpha, class 1B, member 1	0.516208
B3gnt9	UDP-GlcNAc:betaGal beta-1,3-N-acetylglucosaminyltransferase 9	0.516325
Eif2ak4	eukaryotic translation initiation factor 2 alpha kinase 4	0.516605
Vta1	Vps20-associated 1 homolog (S. cerevisiae)	0.516774
Trp53i13	transformation related protein 53 inducible protein 13	0.517847
Serpina3g	serine (or cysteine) peptidase inhibitor, clade A, member 3G	0.518607
Klf13	Kruppel-like factor 13	0.518649
Gm3448	predicted gene 3448	0.518837
Snx5	sorting nexin 5	0.518837
Armc9	armadillo repeat containing 9	0.519504
Arf5	ADP-ribosylation factor 5	0.519782
Map3k14	mitogen-activated protein kinase kinase kinase 14	0.519803
Vps53	vacuolar protein sorting 53 (yeast)	0.519813
Kat2a	K(lysine) acetyltransferase 2A	0.519956
Tspan5	tetraspanin 5	0.52009
Tmsb15b1	thymosin beta 15b1	0.520617
Hspbap1	Hspb associated protein 1	0.52106
Gria4	glutamate receptor, ionotropic, AMPA4 (alpha 4)	0.521068
Ndn	necdin	0.521156
Mri1	methylthioribose-1-phosphate isomerase homolog (S. cerevisiae)	0.521467
Cmip	c-Maf inducing protein	0.521696
Dnmt1	DNA methyltransferase (cytosine-5) 1	0.52176
Tada2b	transcriptional adaptor 2B	0.522588
Tspan2	tetraspanin 2	0.522656
C77370	expressed sequence C77370	0.523506
Nab2	Ngfi-A binding protein 2	0.523558
Tgfbr2	transforming growth factor, beta receptor II	0.523612
Cnih3	cornichon homolog 3 (Drosophila)	0.523666
Nipsnap1	4-nitrophenylphosphatase domain and non-neuronal SNAP25-like protein homolog 1 (C. elegans)	0.523778
Rps6kc1	ribosomal protein S6 kinase polypeptide 1	0.524175
Dnmt1	DNA methyltransferase (cytosine-5) 1	0.524244
L3hypdh	L-3-hydroxyproline dehydratase (trans-)	0.524303
Tnpo1	transportin 1	0.524367
Klhl29	kelch-like 29	0.524594
Dedd2	death effector domain-containing DNA binding protein 2	0.524637
Sox2	SRY (sex determining region Y)-box 2	0.52481
Trib3	tribbles homolog 3 (Drosophila)	0.525236
Rassf8	Ras association (RalGDS/AF-6) domain family (N-terminal) member 8	0.525255
Slc17a5	solute carrier family 17 (anion/sugar transporter), member 5	0.525295
Slc9a7	solute carrier family 9 (sodium/hydrogen exchanger), member 7	0.525473
Yipf5	Yip1 domain family, member 5	0.525568
Zfp385a	zinc finger protein 385A	0.52572
Dnmt1	DNA methyltransferase (cytosine-5) 1	0.526153
Ywhaz	tyrosine 3-monooxygenase/tryptophan 5-monooxygenase activation protein, zeta polypeptide	0.526162
Msantd1	Myb/SANT-like DNA-binding domain containing 1	0.526512
Aldoa	aldolase A, fructose-bisphosphate	0.526663
Daam2	dishevelled associated activator of morphogenesis 2	0.52671
Sdf2l1	stromal cell-derived factor 2-like 1	0.527532
Ldlrad1	low density lipoprotein receptor class A domain containing 1	0.528273
Dbndd2	dysbindin (dystrobrevin binding protein 1) domain containing 2	0.528314
Ero1lb	ERO1-like beta (S. cerevisiae)	0.528591
Commd4	COMM domain containing 4	0.528946
Amdhd2	amidohydrolase domain containing 2	0.529527
Nfix	nuclear factor I/X	0.530105
Gm13306	predicted gene 13306	0.530552
Ttc5	tetratricopeptide repeat domain 5	0.530593
Ostc	oligosaccharyltransferase complex subunit	0.530774
Gata1	GATA binding protein 1	0.531566
Apitd1	apoptosis-inducing, TAF9-like domain 1	0.532087
Mfsd12	major facilitator superfamily domain containing 12	0.532515
Exosc6	exosome component 6	0.533432
Ager	advanced glycosylation end product-specific receptor	0.533505
Erh	enhancer of rudimentary homolog (Drosophila)	0.533596
Rpp25	ribonuclease P/MRP 25 subunit	0.533608
Pqlc2	PQ loop repeat containing 2	0.533663
Podxl2	podocalyxin-like 2	0.533678
Cd6	CD6 antigen	0.533682
Gmcl1	germ cell-less homolog 1 (Drosophila)	0.533697
Tmem167	transmembrane protein 167	0.534217
Agps	alkylglycerone phosphate synthase	0.534536
Hbb-b2	hemoglobin, beta adult minor chain	0.53492
Mllt4	myeloid/lymphoid or mixed-lineage leukemia (trithorax homolog, Drosophila); translocated to, 4	0.534941
Tusc1	tumor suppressor candidate 1	0.535033
Csf1	colony stimulating factor 1 (macrophage)	0.535181
Clec2h	C-type lectin domain family 2, member h	0.535195
Tmem208	transmembrane protein 208	0.535461
Eif4ebp2	eukaryotic translation initiation factor 4E binding protein 2	0.535663
Psma3	proteasome (prosome, macropain) subunit, alpha type 3	0.5357
Tmed2	transmembrane emp24 domain trafficking protein 2	0.535701
Ggn	gametogenetin	0.53591
Calm1	calmodulin 1	0.536204
Pon3	paraoxonase 3	0.536293
Gcm2	glial cells missing homolog 2 (Drosophila)	0.536322
Ldb2	LIM domain binding 2	0.536348
Smox	spermine oxidase	0.537432
Aqp12	aquaporin 12	0.537524
Capn3	calpain 3	0.538201
Olfr410	olfactory receptor 410	0.538851
Mapk11	mitogen-activated protein kinase 11	0.538853
Ssxb10	synovial sarcoma, X member B, breakpoint 10	0.539578
Fgf12	fibroblast growth factor 12	0.539624
Zfp217	zinc finger protein 217	0.539679
C5ar2	complement component 5a receptor 2	0.53969
Ccz1	CCZ1 vacuolar protein trafficking and biogenesis associated	0.540075
Pgf	placental growth factor	0.540422
Cuta	cutA divalent cation tolerance homolog (E. coli)	0.540525
Dennd1b	DENN/MADD domain containing 1B	0.540623
Tomm34	translocase of outer mitochondrial membrane 34	0.540646
Khdrbs1	KH domain containing, RNA binding, signal transduction associated 1	0.540757
Zfp551	zinc fingr protein 551	0.541108
Brf1	BRF1 homolog, subunit of RNA polymerase III transcription initiation factor IIIB (S. cerevisiae)	0.541228
Tia1	cytotoxic granule-associated RNA binding protein 1	0.54126
Grsf1	G-rich RNA sequence binding factor 1	0.541593
Stc2	stanniocalcin 2	0.541904
Pigv	phosphatidylinositol glycan anchor biosynthesis, class V	0.543017
Kdm2a	lysine (K)-specific demethylase 2A	0.543435
Gprc5b	G protein-coupled receptor, family C, group 5, member B	0.543508
Zfp593	zinc finger protein 593	0.543513
Sec22b	SEC22 vesicle trafficking protein homolog B (S. cerevisiae)	0.543612
Rpl34	ribosomal protein L34	0.543875
Cenpo	centromere protein O	0.5442
Ino80e	INO80 complex subunit E	0.544287
Clcc1	chloride channel CLIC-like 1	0.544292
Gpalpp1	GPALPP motifs containing 1	0.544517
Hvcn1	hydrogen voltage-gated channel 1	0.544732
Gpr137	G protein-coupled receptor 137	0.544801
3010026O09Rik	RIKEN cDNA 3010026O09 gene	0.545148
Atxn7l2	ataxin 7-like 2	0.545378
Actl7b	actin-like 7b	0.545635
Ly6h	lymphocyte antigen 6 complex, locus H	0.545677
Col4a5	collagen, type IV, alpha 5	0.545739
Hist1h2aa	histone cluster 1, H2aa	0.545833
Capn2	calpain 2	0.545928
Rps20	ribosomal protein S20	0.546158
Gm9994	predicted gene 9994	0.547152
Rpl13a	ribosomal protein L13A	0.547185
Syt12	synaptotagmin XII	0.547275
Gatad2a	GATA zinc finger domain containing 2A	0.54743
Gria4	glutamate receptor, ionotropic, AMPA4 (alpha 4)	0.547733
Cmtm7	CKLF-like MARVEL transmembrane domain containing 7	0.548146
Prx	periaxin	0.548336
Tcp10a	t-complex protein 10a	0.548533
Ptprs	protein tyrosine phosphatase, receptor type, S	0.548727
Uqcc1	ubiquinol-cytochrome c reductase complex assembly factor 1	0.54886
Hdgfrp3	hepatoma-derived growth factor, related protein 3	0.549047
Pih1d2	PIH1 domain containing 2	0.549361
Gm5868	predicted gene 5868	0.54951
Nfic	nuclear factor I/C	0.549722
Ubxn1	UBX domain protein 1	0.549774
Adamtsl5	ADAMTS-like 5	0.549865
Mast4	microtubule associated serine/threonine kinase family member 4	0.550163
Tubgcp2	tubulin, gamma complex associated protein 2	0.550554
Sbsn	suprabasin	0.551226
Rbms1	RNA binding motif, single stranded interacting protein 1	0.551501
Rbms1	RNA binding motif, single stranded interacting protein 1	0.55155
Fancf	Fanconi anemia, complementation group F	0.551558
Pogk	pogo transposable element with KRAB domain	0.551627
Fermt3	fermitin family homolog 3 (Drosophila)	0.552225
Akap17b	A kinase (PRKA) anchor protein 17B	0.552295
Nme9	NME/NM23 family member 9	0.552487
Cabyr	calcium-binding tyrosine-(Y)-phosphorylation regulated (fibrousheathin 2)	0.552632
Plec	plectin	0.552904
Poli	polymerase (DNA directed), iota	0.553332
Irf2bpl	interferon regulatory factor 2 binding protein-like	0.553348
Fhl3	four and a half LIM domains 3	0.553564
Ap2b1	adaptor-related protein complex 2, beta 1 subunit	0.553847
Postn	periostin, osteoblast specific factor	0.55394
Shroom3	shroom family member 3	0.554019
Gatsl2	GATS protein-like 2	0.554678
Hbp1	high mobility group box transcription factor 1	0.554885
Dusp14	dual specificity phosphatase 14	0.555109
Apoe	apolipoprotein E	0.555132
1110059E24Rik	RIKEN cDNA 1110059E24 gene	0.555301
Cib1	calcium and integrin binding 1 (calmyrin)	0.555379
Edem2	ER degradation enhancer, mannosidase alpha-like 2	0.555466
Tead4	TEA domain family member 4	0.556075
Smarcd2	SWI/SNF related, matrix associated, actin dependent regulator of chromatin, subfamily d, member 2	0.556551
Ppia	peptidylprolyl isomerase A	0.556591
Deptor	DEP domain containing MTOR-interacting protein	0.556641
Morc4	microrchidia 4	0.557173
Chd4	chromodomain helicase DNA binding protein 4	0.557175
Sf3a3	splicing factor 3a, subunit 3	0.557417
Rbp7	retinol binding protein 7, cellular	0.557724
Mthfsd	methenyltetrahydrofolate synthetase domain containing	0.557815
Ppp1r14b	protein phosphatase 1, regulatory (inhibitor) subunit 14B	0.55802
Gucy2d	guanylate cyclase 2d	0.558396
Arhgap27	Rho GTPase activating protein 27	0.558408
Ergic2	ERGIC and golgi 2	0.558454
Git1	G protein-coupled receptor kinase-interactor 1	0.558513
Prss23	protease, serine 23	0.558563
Zbtb4	zinc finger and BTB domain containing 4	0.558966
AU021092	expressed sequence AU021092	0.559026
Rpl34-ps1	ribosomal protein L34, pseudogene 1	0.559098
Bach2	BTB and CNC homology 2	0.559128
Sox18	SRY (sex determining region Y)-box 18	0.559161
Sf1	splicing factor 1	0.559238
Mical3	microtubule associated monooxygenase, calponin and LIM domain containing 3	0.55936
Btnl2	butyrophilin-like 2	0.559362
Fam89a	family with sequence similarity 89, member A	0.559385
Asap1	ArfGAP with SH3 domain, ankyrin repeat and PH domain1	0.559477
Slc38a10	solute carrier family 38, member 10	0.559921
Entpd2	ectonucleoside triphosphate diphosphohydrolase 2	0.56022
Mfge8	milk fat globule-EGF factor 8 protein	0.560789
Hipk1	homeodomain interacting protein kinase 1	0.560847
Stk19	serine/threonine kinase 19	0.560931
Gorab	golgin, RAB6-interacting	0.560979
Ufm1	ubiquitin-fold modifier 1	0.561323
Fam89b	family with sequence similarity 89, member B	0.561423
Tekt2	tektin 2	0.561445
Cebpd	CCAAT/enhancer binding protein (C/EBP), delta	0.561626
Sec11a	SEC11 homolog A (S. cerevisiae)	0.561635
Fzd8	frizzled homolog 8 (Drosophila)	0.561644
Calcrl	calcitonin receptor-like	0.561669
Nudcd2	NudC domain containing 2	0.561711
Sec23b	SEC23B (S. cerevisiae)	0.562106
Evc2	Ellis van Creveld syndrome 2	0.562109
AI182371	expressed sequence AI182371	0.562224
Dlgap3	discs, large (Drosophila) homolog-associated protein 3	0.562794
Prr5l	proline rich 5 like	0.562871
Gpr88	G-protein coupled receptor 88	0.562891
Enah	enabled homolog (Drosophila)	0.563058
Syvn1	synovial apoptosis inhibitor 1, synoviolin	0.563165
Ptchd3	patched domain containing 3	0.563241
Matr3	matrin 3	0.563325
Gypc	glycophorin C	0.563514
Fcer2a	Fc receptor, IgE, low affinity II, alpha polypeptide	0.563887
Zc3h7a	zinc finger CCCH type containing 7 A	0.564154
Hddc2	HD domain containing 2	0.564177
Htra3	HtrA serine peptidase 3	0.564501
Spty2d1	SPT2, Suppressor of Ty, domain containing 1 (S. cerevisiae)	0.56465
Mndal	myeloid nuclear differentiation antigen like	0.564784
Atp6v0e	ATPase, H+ transporting, lysosomal V0 subunit E	0.565129
Erf	Ets2 repressor factor	0.565361
Rae1	RAE1 RNA export 1 homolog (S. pombe)	0.565664
Adck2	aarF domain containing kinase 2	0.566051
Gga3	golgi associated, gamma adaptin ear containing, ARF binding protein 3	0.566332
Ssr4	signal sequence receptor, delta	0.56668
Zfp248	zinc finger protein 248	0.566963
Nr2c2ap	nuclear receptor 2C2-associated protein	0.566981
Brdt	bromodomain, testis-specific	0.567259
Zufsp	zinc finger with UFM1-specific peptidase domain	0.567263
Rtfdc1	replication termination factor 2 domain containing 1	0.567509
Cyb5r1	cytochrome b5 reductase 1	0.567788
Cmpk1	cytidine monophosphate (UMP-CMP) kinase 1	0.568093
2610028H24Rik	RIKEN cDNA 2610028H24 gene	0.568514
Atxn1l	ataxin 1-like	0.568563
Il4ra	interleukin 4 receptor, alpha	0.568597
Hist1h4b	histone cluster 1, H4b	0.568759
Ptpre	protein tyrosine phosphatase, receptor type, E	0.569094
Cep97	centrosomal protein 97	0.569105
Fam105b	family with sequence similarity 105, member B	0.569204
Cog8	component of oligomeric golgi complex 8	0.569235
Srgap2	SLIT-ROBO Rho GTPase activating protein 2	0.569547
Tmem237	transmembrane protein 237	0.570006
Phactr2	phosphatase and actin regulator 2	0.570257
Hist1h4k	histone cluster 1, H4k	0.570302
Pcdhb20	protocadherin beta 20	0.570672
Lrdd	leucine-rich and death domain containing	0.570756
Sema6c	sema domain, transmembrane domain (TM), and cytoplasmic domain, (semaphorin) 6C	0.570842
Myom3	myomesin family, member 3	0.57097
Rpl39	ribosomal protein L39	0.571174
Arhgap23	Rho GTPase activating protein 23	0.571646
Pdlim1	PDZ and LIM domain 1 (elfin)	0.571685
Wrb	tryptophan rich basic protein	0.572165
Ppp1r8	protein phosphatase 1, regulatory (inhibitor) subunit 8	0.572249
Fuk	fucokinase	0.572256
Sass6	spindle assembly 6 homolog (C. elegans)	0.572295
Ccdc114	coiled-coil domain containing 114	0.572633
Rps19	ribosomal protein S19	0.572688
Fgf11	fibroblast growth factor 11	0.572713
Sema5b	sema domain, seven thrombospondin repeats (type 1 and type 1-like), transmembrane domain (TM) and short cytoplasmic domain, (semaphorin) 5B	0.573015
Morc2a	microrchidia 2A	0.57342
Npcd	neuronal pentraxin chromo domain	0.573809
Gosr2	golgi SNAP receptor complex member 2	0.574284
Rilpl2	Rab interacting lysosomal protein-like 2	0.574429
Abcd2	ATP-binding cassette, sub-family D (ALD), member 2	0.574441
Smek2	SMEK homolog 2, suppressor of mek1 (Dictyostelium)	0.574466
Pold3	polymerase (DNA-directed), delta 3, accessory subunit	0.575333
Zfp266	zinc finger protein 266	0.575672
4930427A07Rik	RIKEN cDNA 4930427A07 gene	0.575998
Mier1	mesoderm induction early response 1 homolog (Xenopus laevis	0.576326
Mt2	metallothionein 2	0.576585
Pofut1	protein O-fucosyltransferase 1	0.576676
Mbp	myelin basic protein	0.577059
Tmem29	transmembrane protein 29	0.577358
Arrb1	arrestin, beta 1	0.57807
Pan2	PAN2 polyA specific ribonuclease subunit homolog (S. cerevisiae)	0.578222
Sephs1	selenophosphate synthetase 1	0.578243
Shroom3	shroom family member 3	0.578255
AF366264	cDNA sequence AF366264	0.578257
5430421N21Rik	RIKEN cDNA 5430421N21 gene	0.578306
Rrp8	ribosomal RNA processing 8, methyltransferase, homolog (yeast)	0.578433
Triqk	triple QxxK/R motif containing	0.578776
Ska2	spindle and kinetochore associated complex subunit 2	0.578892
Smim3	small integral membrane protein 3	0.579027
Zfhx3	zinc finger homeobox 3	0.579187
Cdyl2	chromodomain protein, Y chromosome-like 2	0.579498
Abcb1b	ATP-binding cassette, sub-family B (MDR/TAP), member 1B	0.579969
Wdfy3	WD repeat and FYVE domain containing 3	0.580161
Slc22a17	solute carrier family 22 (organic cation transporter), member 17	0.580332
Nlrp1b	NLR family, pyrin domain containing 1B	0.580344
Kazn	kazrin, periplakin interacting protein	0.580587
Ccdc64	coiled-coil domain containing 64	0.580679
Nfyc	nuclear transcription factor-Y gamma	0.580885
Ccdc23	coiled-coil domain containing 23	0.580963
Tnfsf12	tumor necrosis factor (ligand) superfamily, member 12	0.581002
Evpl	envoplakin	0.581252
Pabpn1	poly(A) binding protein, nuclear 1	0.581728
Rxra	retinoid X receptor alpha	0.582015
Tor1aip2	torsin A interacting protein 2	0.582472
Art4	ADP-ribosyltransferase 4	0.58293
Adap1	ArfGAP with dual PH domains 1	0.582941
Crb3	crumbs homolog 3 (Drosophila)	0.582992
Myb	myeloblastosis oncogene	0.583533
Hsf4	heat shock transcription factor 4	0.583846
Gnao1	guanine nucleotide binding protein, alpha O	0.584144
H1f0	H1 histone family, member 0	0.584392
Trim41	tripartite motif-containing 41	0.584591
Gtf2e2	general transcription factor II E, polypeptide 2 (beta subunit)	0.584775
Rnf6	ring finger protein (C3H2C3 type) 6	0.584828
Mpp5	membrane protein, palmitoylated 5 (MAGUK p55 subfamily member 5)	0.585009
Shoc2	soc-2 (suppressor of clear) homolog (C. elegans)	0.585099
Utp15	UTP15, U3 small nucleolar ribonucleoprotein, homolog (yeast)	0.585181
Lats2	large tumor suppressor 2	0.585404
Mtpn	myotrophin	0.585669
Piwil2	piwi-like RNA-mediated gene silencing 2	0.586175
Trim14	tripartite motif-containing 14	0.586355
Taldo1	transaldolase 1	0.586484
Rpl9	ribosomal protein L9	0.586975
Ensa	endosulfine alpha	0.587224
Dmrtc1a	DMRT-like family C1a	0.587272
Hnrnpa0	heterogeneous nuclear ribonucleoprotein A0	0.587315
Mrpl20	mitochondrial ribosomal protein L20	0.587892
Slc12a6	solute carrier family 12, member 6	0.588093
Cables1	CDK5 and Abl enzyme substrate 1	0.588115
Tyw5	tRNA-yW synthesizing protein 5	0.588116
Gp1bb	glycoprotein Ib, beta polypeptide	0.588177
Dnah7b	dynein, axonemal, heavy chain 7B	0.588577
Tbl2	transducin (beta)-like 2	0.588647
Nrbf2	nuclear receptor binding factor 2	0.588673
Dlgap1	discs, large (Drosophila) homolog-associated protein 1	0.589144
Zfp748	zinc finger protein 748	0.589161
Rfwd2	ring finger and WD repeat domain 2	0.58917
Ksr1	kinase suppressor of ras 1	0.589213
Gps2	G protein pathway suppressor 2	0.589565
Ebf2	early B cell factor 2	0.589758
Sp2	Sp2 transcription factor	0.589867
Ttc21a	tetratricopeptide repeat domain 21A	0.590076
Slc12a8	solute carrier family 12 (potassium/chloride transporters), member 8	0.590119
Srp72	signal recognition particle 72	0.590449
Il18r1	interleukin 18 receptor 1	0.590731
Notch4	notch 4	0.59087
Dclre1c	DNA cross-link repair 1C, PSO2 homolog (S. cerevisiae)	0.591917
Dhrsx	dehydrogenase/reductase (SDR family) X chromosome	0.5921
Ndrg1	N-myc downstream regulated gene 1	0.592383
Rpa1	replication protein A1	0.59243
Eda	ectodysplasin-A	0.59267
Zzef1	zinc finger, ZZ-type with EF hand domain 1	0.593537
Plec	plectin	0.593801
Klhl15	kelch-like 15	0.593983
Cops7a	COP9 (constitutive photomorphogenic) homolog, subunit 7a (Arabidopsis thaliana)	0.594005
Nsg1	neuron specific gene family member 1	0.594186
Cytl1	cytokine-like 1	0.594231
Rabgap1l	RAB GTPase activating protein 1-like	0.594377
Rpl19	ribosomal protein L19	0.5948
Itgb1bp1	integrin beta 1 binding protein 1	0.594815
Fnbp1	formin binding protein 1	0.595367
Mapk3	mitogen-activated protein kinase 3	0.595443
Tssc4	tumor-suppressing subchromosomal transferable fragment 4	0.595531
Slx4ip	SLX4 interacting protein	0.595935
Cyp8b1	cytochrome P450, family 8, subfamily b, polypeptide 1	0.596106
Arfgap1	ADP-ribosylation factor GTPase activating protein 1	0.596178
Bax	BCL2-associated X protein	0.59627
Zc3hav1	zinc finger CCCH type, antiviral 1	0.596344
Rlim	ring finger protein, LIM domain interacting	0.597068
H2afy2	H2A histone family, member Y2	0.597108
Supt3	suppressor of Ty 3	0.597343
Mfng	MFNG O-fucosylpeptide 3-beta-N-acetylglucosaminyltransferase	0.59757
Celf5	CUGBP, Elav-like family member 5	0.598163
Rnf25	ring finger protein 25	0.598907
Fam219b	family with sequence similarity 219, member B	0.598925
Tcf3	transcription factor 3	0.599124
Nudt21	nudix (nucleoside diphosphate linked moiety X)-type motif 21	0.599177
Psors1c2	psoriasis susceptibility 1 candidate 2 (human)	0.599213
Gm19402	predicted gene, 19402	0.599347
Knop1	lysine rich nucleolar protein 1	0.599575
Timm17b	translocase of inner mitochondrial membrane 17b	0.599612
Znhit2	zinc finger, HIT domain containing 2	0.600014
Zfp740	zinc finger protein 740	0.600205
Tbc1d32	TBC1 domain family, member 32	0.600217
Cuta	cutA divalent cation tolerance homolog (E. coli)	0.600339
Cast	calpastatin	0.600398
Pign	phosphatidylinositol glycan anchor biosynthesis, class N	0.600727
Gpr152	G protein-coupled receptor 152	0.601111
Otop1	otopetrin 1	0.601134
Hdac8	histone deacetylase 8	0.601297
Nfatc2	nuclear factor of activated T cells, cytoplasmic, calcineurin dependent 2	0.601902
Lix1l	Lix1-like	0.601941
Ube2v1	ubiquitin-conjugating enzyme E2 variant 1	0.602205
Szrd1	SUZ RNA binding domain containing 1	0.602895
Pias3	protein inhibitor of activated STAT 3	0.603723
Fam3c	family with sequence similarity 3, member C	0.603935
Tubb4b	tubulin, beta 4B class IVB	0.604455
Dok5	docking protein 5	0.604511
Tgm2	transglutaminase 2, C polypeptide	0.604551
Derl1	Der1-like domain family, member 1	0.604782
Trim65	tripartite motif-containing 65	0.60501
Faf2	Fas associated factor family member 2	0.605114
Pip5k1c	phosphatidylinositol-4-phosphate 5-kinase, type 1 gamma	0.605424
Tmie	transmembrane inner ear	0.605496
Dclre1b	DNA cross-link repair 1B, PSO2 homolog (S. cerevisiae)	0.60551
Unk	unkempt homolog (Drosophila)	0.605719
Tmem144	transmembrane protein 144	0.605794
Palm	paralemmin	0.605816
Ticam2	toll-like receptor adaptor molecule 2	0.606426
Peg3	paternally expressed 3	0.606533
AI182371	expressed sequence AI182371	0.606813
Sav1	salvador homolog 1 (Drosophila)	0.606935
Hist1h3d	histone cluster 1, H3d	0.607058
Cep112	centrosomal protein 112	0.607358
Rabl5	RAB, member of RAS oncogene family-like 5	0.607573
Cad	carbamoyl-phosphate synthetase 2, aspartate transcarbamylase, and dihydroorotase	0.607848
Fbxw22	F-box and WD-40 domain protein 22	0.60795
Gm13826	predicted gene 13826	0.608017
Triqk	triple QxxK/R motif containing	0.608817
Slc43a1	solute carrier family 43, member 1	0.608945
Mllt10	myeloid/lymphoid or mixed-lineage leukemia (trithorax homolog, Drosophila); translocated to, 10	0.609119
Mfge8	milk fat globule-EGF factor 8 protein	0.609241
Cage1	cancer antigen 1	0.609398
Clstn2	calsyntenin 2	0.609541
Dvl2	dishevelled 2, dsh homolog (Drosophila)	0.610175
Celf2	CUGBP, Elav-like family member 2	0.61031
Anapc1	anaphase promoting complex subunit 1	0.610326
Kalrn	kalirin, RhoGEF kinase	0.610652
Strbp	spermatid perinuclear RNA binding protein	0.610764
Tor1aip2	torsin A interacting protein 2	0.610991
Olfr1197	olfactory receptor 1197	0.6112
Rab43	RAB43, member RAS oncogene family	0.611205
Nfat5	nuclear factor of activated T cells 5	0.61124
5033411D12Rik	RIKEN cDNA 5033411D12 gene	0.611287
Rpl38	ribosomal protein L38	0.611298
Klra12	killer cell lectin-like receptor subfamily A, member 12	0.61152
Cyp2j6	cytochrome P450, family 2, subfamily j, polypeptide 6	0.611745
Zfp954	zinc finger protein 954	0.61194
Pnpla3	patatin-like phospholipase domain containing 3	0.611941
Lrrc58	leucine rich repeat containing 58	0.611955
Icam2	intercellular adhesion molecule 2	0.611982
Aamp	angio-associated migratory protein	0.61199
Tsga13	testis specific gene A13	0.611995
Mpv17l2	MPV17 mitochondrial membrane protein-like 2	0.612123
Pcdh8	protocadherin 8	0.612586
Itm2c	integral membrane protein 2C	0.61289
Arid4b	AT rich interactive domain 4B (RBP1-like)	0.613277
Zfp11	zinc finger protein 11	0.613699
Acbd4	acyl-Coenzyme A binding domain containing 4	0.614024
Sh3d21	SH3 domain containing 21	0.61403
Trrap	transformation/transcription domain-associated protein	0.614187
Neurl1b	neuralized homolog 1b (Drosophila)	0.614382
Hba-a2	hemoglobin alpha, adult chain 2	0.6144
Brd4	bromodomain containing 4	0.614616
Fbxo2	F-box protein 2	0.614629
Hp1bp3	heterochromatin protein 1, binding protein 3	0.614819
Cdk4	cyclin-dependent kinase 4	0.614976
Dpm3	dolichyl-phosphate mannosyltransferase polypeptide 3	0.614981
Mafg	v-maf musculoaponeurotic fibrosarcoma oncogene family, protein G (avian)	0.615638
Htra3	HtrA serine peptidase 3	0.616369
Brwd3	bromodomain and WD repeat domain containing 3	0.616661
Ebpl	emopamil binding protein-like	0.616691
Cryzl1	crystallin, zeta (quinone reductase)-like 1	0.617105
Saal1	serum amyloid A-like 1	0.617295
Knop1	lysine rich nucleolar protein 1	0.617531
Bcl2l11	BCL2-like 11 (apoptosis facilitator)	0.617543
Tnks1bp1	tankyrase 1 binding protein 1	0.617556
Ltk	leukocyte tyrosine kinase	0.618301
BC026590	cDNA sequence BC026590	0.618342
Rpl10	ribosomal protein L10	0.618368
Zfp64	zinc finger protein 64	0.618396
Map4k4	mitogen-activated protein kinase kinase kinase kinase 4	0.618402
Agmat	agmatine ureohydrolase (agmatinase)	0.61847
Eef1g	eukaryotic translation elongation factor 1 gamma	0.618481
Bola2	bolA-like 2 (E. coli)	0.618637
N4bp3	NEDD4 binding protein 3	0.618654
Bcar1	breast cancer anti-estrogen resistance 1	0.618683
Npc1	Niemann Pick type C1	0.618789
Jrk	jerky	0.618961
Ttll11	tubulin tyrosine ligase-like family, member 11	0.619166
Eid3	EP300 interacting inhibitor of differentiation 3	0.61937
Pdcd4	programmed cell death 4	0.619596
Tcte3	t-complex-associated testis expressed 3	0.620143
Gm2382	predicted gene 2382	0.620239
Trmt12	tRNA methyltranferase 12	0.620241
Mif	macrophage migration inhibitory factor	0.620719
Pcdhb10	protocadherin beta 10	0.62079
Myl6b	myosin, light polypeptide 6B	0.620801
Usp8	ubiquitin specific peptidase 8	0.620985
Ankrd12	ankyrin repeat domain 12	0.621016
Pigk	phosphatidylinositol glycan anchor biosynthesis, class K	0.621362
Apod	apolipoprotein D	0.621558
Sec61b	Sec61 beta subunit	0.621559
Mrpl52	mitochondrial ribosomal protein L52	0.621604
Kiss1	KiSS-1 metastasis-suppressor	0.621608
Rps28	ribosomal protein S28	0.621732
Nbea	neurobeachin	0.622003
Nipa2	non imprinted in Prader-Willi/Angelman syndrome 2 homolog (human)	0.622119
Ap1s1	adaptor protein complex AP-1, sigma 1	0.622136
Ptp4a3	protein tyrosine phosphatase 4a3	0.622257
Rplp0	ribosomal protein, large, P0	0.62232
Ppme1	protein phosphatase methylesterase 1	0.622668
Dopey1	dopey family member 1	0.62282
Rangap1	RAN GTPase activating protein 1	0.622862
Pcnp	PEST proteolytic signal containing nuclear protein	0.62296
Tsc22d1	TSC22 domain family, member 1	0.623009
0610037L13Rik	RIKEN cDNA 0610037L13 gene	0.623239
Slc12a4	solute carrier family 12, member 4	0.623399
Mrpl23	mitochondrial ribosomal protein L23	0.623488
Gm5415	predicted gene 5415	0.623732
B230217C12Rik	RIKEN cDNA B230217C12 gene	0.623778
Gm13826	predicted gene 13826	0.623868
Cachd1	cache domain containing 1	0.623907
Axin1	axin 1	0.623923
Abl1	c-abl oncogene 1, non-receptor tyrosine kinase	0.624116
Akap2	A kinase (PRKA) anchor protein 2	0.624199
Thg1l	tRNA-histidine guanylyltransferase 1-like (S. cerevisiae)	0.624542
Nolc1	nucleolar and coiled-body phosphoprotein 1	0.624586
Grik5	glutamate receptor, ionotropic, kainate 5 (gamma 2)	0.62472
Dgkz	diacylglycerol kinase zeta	0.624986
Bahd1	bromo adjacent homology domain containing 1	0.625088
Bri3	brain protein I3	0.625106
Hnrnpd	heterogeneous nuclear ribonucleoprotein D	0.625747
Cep250	centrosomal protein 250	0.62579
Prune	prune homolog (Drosophila)	0.625925
Spata1	spermatogenesis associated 1	0.62607
Uhrf1	ubiquitin-like, containing PHD and RING finger domains, 1	0.626182
Atrx	alpha thalassemia/mental retardation syndrome X-linked homolog (human)	0.626267
Fbxl12	F-box and leucine-rich repeat protein 12	0.626447
Gmfb	glia maturation factor, beta	0.626481
H2-DMb2	histocompatibility 2, class II, locus Mb2	0.626546
Dpp8	dipeptidylpeptidase 8	0.626704
Arl16	ADP-ribosylation factor-like 16	0.62674
Chtf8	CTF8, chromosome transmission fidelity factor 8	0.62713
Zbtb2	zinc finger and BTB domain containing 2	0.6276
Hoga1	4-hydroxy-2-oxoglutarate aldolase 1	0.627693
Slc2a9	solute carrier family 2 (facilitated glucose transporter), member 9	0.627764
Tssc4	tumor-suppressing subchromosomal transferable fragment 4	0.628107
Gm514	predicted gene 514	0.628156
Mtdh	metadherin	0.628587
Slc7a15	solute carrier family 7 (cationic amino acid transporter, y+ system), member 15	0.628807
Ntng2	netrin G2	0.628808
Pik3cd	phosphatidylinositol 3-kinase catalytic delta polypeptide	0.628818
Ltf	lactotransferrin	0.62886
9930104L06Rik	RIKEN cDNA 9930104L06 gene	0.628886
Dennd3	DENN/MADD domain containing 3	0.628905
Dis3l	DIS3 mitotic control homolog (S. cerevisiae)-like	0.628936
Rasgrp4	RAS guanyl releasing protein 4	0.629493
9130401M01Rik	RIKEN cDNA 9130401M01 gene	0.629689
Tmem256	transmembrane protein 256	0.629912
Synpo2	synaptopodin 2	0.629972
Sertad1	SERTA domain containing 1	0.629997
Mfsd7b	major facilitator superfamily domain containing 7B	0.630314
AI429214	expressed sequence AI429214	0.630471
Tut1	terminal uridylyl transferase 1, U6 snRNA-specific	0.63078
Dzip3	DAZ interacting protein 3, zinc finger	0.631038
Psen2	presenilin 2	0.631113
Nek6	NIMA (never in mitosis gene a)-related expressed kinase 6	0.63114
Itpripl1	inositol 1,4,5-triphosphate receptor interacting protein-like 1	0.631181
Tnfsf13	tumor necrosis factor (ligand) superfamily, member 13	0.631863
Ly6g5b	lymphocyte antigen 6 complex, locus G5B	0.63197
Hsp90aa1	heat shock protein 90, alpha (cytosolic), class A member 1	0.631977
Trpm6	transient receptor potential cation channel, subfamily M, member 6	0.632176
Setd1b	SET domain containing 1B	0.632364
Spata5l1	spermatogenesis associated 5-like 1	0.632399
Fyn	Fyn proto-oncogene	0.632597
Sdcbp2	syndecan binding protein (syntenin) 2	0.632613
Kcnip2	Kv channel-interacting protein 2	0.63264
St6galnac4	ST6 (alpha-N-acetyl-neuraminyl-2,3-beta-galactosyl-1,3)-N-acetylgalactosaminide alpha-2,6-sialyltransferase 4	0.632678
Tnfaip1	tumor necrosis factor, alpha-induced protein 1 (endothelial)	0.632897
Yes1	Yamaguchi sarcoma viral (v-yes) oncogene homolog 1	0.632976
Zkscan17	zinc finger with KRAB and SCAN domains 17	0.632991
Ifi203	interferon activated gene 203	0.633194
Fbxl15	F-box and leucine-rich repeat protein 15	0.633202
9930021J03Rik	RIKEN cDNA 9930021J03 gene	0.633312
Fmnl1	formin-like 1	0.633905
Ikbkg	inhibitor of kappaB kinase gamma	0.634135
Itpk1	inositol 1,3,4-triphosphate 5/6 kinase	0.634322
Ctla2a	cytotoxic T lymphocyte-associated protein 2 alpha	0.634435
Wiz	widely-interspaced zinc finger motifs	0.635101
Tysnd1	trypsin domain containing 1	0.63512
Nubp2	nucleotide binding protein 2	0.635334
Gm7102	predicted gene 7102	0.635341
Asb6	ankyrin repeat and SOCS box-containing 6	0.635367
Fam89b	family with sequence similarity 89, member B	0.635451
Ddx41	DEAD (Asp-Glu-Ala-Asp) box polypeptide 41	0.63565
Idnk	idnK gluconokinase homolog (E. coli)	0.635877
Ttll9	tubulin tyrosine ligase-like family, member 9	0.635931
Gm13306	predicted gene 13306	0.635971
Mcoln2	mucolipin 2	0.636325
Krtap4-8	keratin associated protein 4-8	0.63635
Pinx1	PIN2/TERF1 interacting, telomerase inhibitor 1	0.636408
Bcap31	B cell receptor associated protein 31	0.636513
Synj1	synaptojanin 1	0.636557
Ikzf5	IKAROS family zinc finger 5	0.637101
Gls	glutaminase	0.637121
Usp42	ubiquitin specific peptidase 42	0.637457
Dab2ip	disabled 2 interacting protein	0.63767
Gnb5	guanine nucleotide binding protein (G protein), beta 5	0.637807
Ddx50	DEAD (Asp-Glu-Ala-Asp) box polypeptide 50	0.637977
Tnks	tankyrase, TRF1-interacting ankyrin-related ADP-ribose polymerase	0.638182
Spryd3	SPRY domain containing 3	0.638419
Trmt10a	tRNA methyltransferase 10A	0.638442
Zbtb46	zinc finger and BTB domain containing 46	0.638631
Nr2e3	nuclear receptor subfamily 2, group E, member 3	0.638826
Zfp687	zinc finger protein 687	0.638839
Nop16	NOP16 nucleolar protein	0.639004
Gmeb2	glucocorticoid modulatory element binding protein 2	0.639125
Zfp597	zinc finger protein 597	0.639197
Sf3b5	splicing factor 3b, subunit 5	0.639291
Rnf43	ring finger protein 43	0.639416
Eif2ak2	eukaryotic translation initiation factor 2-alpha kinase 2	0.639546
Gng10	guanine nucleotide binding protein (G protein), gamma 10	0.639795
Leng8	leukocyte receptor cluster (LRC) member 8	0.640098
Zfp236	zinc finger protein 236	0.640107
Tyk2	tyrosine kinase 2	0.640213
Stk3	serine/threonine kinase 3	0.640332
Hps5	Hermansky-Pudlak syndrome 5 homolog (human)	0.640395
Map3k10	mitogen-activated protein kinase kinase kinase 10	0.64051
Cubn	cubilin (intrinsic factor-cobalamin receptor)	0.640731
Rprd2	regulation of nuclear pre-mRNA domain containing 2	0.640771
Ccdc34	coiled-coil domain containing 34	0.64086
Ebf3	early B cell factor 3	0.641234
Tmem55b	transmembrane protein 55b	0.64139
Ctnnd1	catenin (cadherin associated protein), delta 1	0.641454
Pa2g4	proliferation-associated 2G4	0.642024
Chd8	chromodomain helicase DNA binding protein 8	0.642094
Gnl1	guanine nucleotide binding protein-like 1	0.642099
Zc3h10	zinc finger CCCH type containing 10	0.642492
2510009E07Rik	RIKEN cDNA 2510009E07 gene	0.642609
Casc4	cancer susceptibility candidate 4	0.642691
Taf10	TAF10 RNA polymerase II, TATA box binding protein (TBP)-associated factor	0.64281
Dido1	death inducer-obliterator 1	0.642874
Cpne1	copine I	0.642907
Nrp2	neuropilin 2	0.643049
Srsf3	serine/arginine-rich splicing factor 3	0.643175
Nt5c3b	5'-nucleotidase, cytosolic IIIB	0.643334
Fdx1l	ferredoxin 1-like	0.643405
Sin3b	transcriptional regulator, SIN3B (yeast)	0.643464
Bean1	brain expressed, associated with Nedd4, 1	0.643532
Aspg	asparaginase homolog (S. cerevisiae)	0.643578
Zfp566	zinc finger protein 566	0.644176
Rps11	ribosomal protein S11	0.644192
Med27	mediator complex subunit 27	0.64455
Gfer	growth factor, erv1 (S. cerevisiae)-like (augmenter of liver regeneration)	0.644726
Rps18	ribosomal protein S18	0.645071
2010315B03Rik	RIKEN cDNA 2010315B03 gene	0.645109
Tspan9	tetraspanin 9	0.64534
Osbpl1a	oxysterol binding protein-like 1A	0.645369
Trp53bp2	transformation related protein 53 binding protein 2	0.645384
Luc7l2	LUC7-like 2 (S. cerevisiae)	0.645472
Vti1a	vesicle transport through interaction with t-SNAREs 1A	0.645728
Tbca	tubulin cofactor A	0.646601
Ssr2	signal sequence receptor, beta	0.646652
Phc3	polyhomeotic-like 3 (Drosophila)	0.646676
Odf3l2	outer dense fiber of sperm tails 3-like 2	0.646752
Apol9b	apolipoprotein L 9b	0.646911
Arnt	aryl hydrocarbon receptor nuclear translocator	0.647006
Cpsf6	cleavage and polyadenylation specific factor 6	0.64764
Gnaq	guanine nucleotide binding protein, alpha q polypeptide	0.647756
Zswim8	zinc finger SWIM-type containing 8	0.647974
Gse1	genetic suppressor element 1	0.648129
Ogn	osteoglycin	0.648179
Sh3d21	SH3 domain containing 21	0.649052
Cyth2	cytohesin 2	0.64908
Lox	lysyl oxidase	0.649116
Ppp1r35	protein phosphatase 1, regulatory subunit 35	0.649286
Taok2	TAO kinase 2	0.649331
Ablim3	actin binding LIM protein family, member 3	0.649447
Rnf170	ring finger protein 170	0.649533
Aak1	AP2 associated kinase 1	0.649612
Vapa	vesicle-associated membrane protein, associated protein A	0.649899
Mettl23	methyltransferase like 23	0.650231
Rpl12	ribosomal protein L12	0.65057
Mov10	Moloney leukemia virus 10	0.650606
Gm15080	predicted gene 15080	0.650757
Zfp867	zinc finger protein 867	0.651109
Rcan3	regulator of calcineurin 3	0.651574
Swi5	SWI5 recombination repair homolog (yeast)	0.651892
Fam20c	family with sequence similarity 20, member C	0.652129
Aff4	AF4/FMR2 family, member 4	0.652282
Atox1	ATX1 (antioxidant protein 1) homolog 1 (yeast)	0.652482
Ubqln2	ubiquilin 2	0.652636
Tmem238	transmembrane protein 238	0.652778
Gins4	GINS complex subunit 4 (Sld5 homolog)	0.652869
Car10	carbonic anhydrase 10	0.65311
Psmb10	proteasome (prosome, macropain) subunit, beta type 10	0.653266
Marf1	meiosis arrest female 1	0.653431
Tpd52l2	tumor protein D52-like 2	0.653656
Fam3a	family with sequence similarity 3, member A	0.65388
Stxbp5	syntaxin binding protein 5 (tomosyn)	0.654055
Prss30	protease, serine 30	0.654574
Chmp2b	charged multivesicular body protein 2B	0.654575
Vmn1r169	vomeronasal 1 receptor 169	0.654656
Bhlhe22	basic helix-loop-helix family, member e22	0.654722
Htra1	HtrA serine peptidase 1	0.65478
Mcm2	minichromosome maintenance deficient 2 mitotin (S. cerevisiae)	0.654781
Lrrc14	leucine rich repeat containing 14	0.654803
Nup50	nucleoporin 50	0.65494
Aqr	aquarius	0.654995
Nelfa	negative elongation factor complex member A, Whsc2	0.655398
Dhrs1	dehydrogenase/reductase (SDR family) member 1	0.655561
Atg4c	autophagy related 4C, cysteine peptidase	0.656707
Zfyve20	zinc finger, FYVE domain containing 20	0.65671
Pcdhgc3	protocadherin gamma subfamily C, 3	0.656947
Cdc34	cell division cycle 34	0.656992
Ltbp4	latent transforming growth factor beta binding protein 4	0.657075
Pacs1	phosphofurin acidic cluster sorting protein 1	0.657345
Isg20l2	interferon stimulated exonuclease gene 20-like 2	0.657367
Scnm1	sodium channel modifier 1	0.657641
Sorcs2	sortilin-related VPS10 domain containing receptor 2	0.657805
Ado	2-aminoethanethiol (cysteamine) dioxygenase	0.657845
Rps10	ribosomal protein S10	0.657888
Twf2	twinfilin, actin-binding protein, homolog 2 (Drosophila)	0.657902
Brd3	bromodomain containing 3	0.658232
Dcp2	DCP2 decapping enzyme homolog (S. cerevisiae)	0.658495
Snw1	SNW domain containing 1	0.65854
Rdh9	retinol dehydrogenase 9	0.658545
Med13l	mediator complex subunit 13-like	0.658778
Srrd	SRR1 domain containing	0.658817
Tln1	talin 1	0.658904
Mob1b	MOB kinase activator 1B	0.658995
Zbtb26	zinc finger and BTB domain containing 26	0.659109
Tmco6	transmembrane and coiled-coil domains 6	0.659502
Hmg20a	high mobility group 20A	0.659517
Dtx3	deltex 3 homolog (Drosophila)	0.659702
Tmem229b	transmembrane protein 229B	0.659878
Immt	inner membrane protein, mitochondrial	0.659955
Mef2b	myocyte enhancer factor 2B	0.66
Mfap3	microfibrillar-associated protein 3	0.660073
Max	Max protein	0.660099
Rph3al	rabphilin 3A-like (without C2 domains)	0.660305
Cpeb1	cytoplasmic polyadenylation element binding protein 1	0.660603
Cebpg	CCAAT/enhancer binding protein (C/EBP), gamma	0.660628
Zfp276	zinc finger protein (C2H2 type) 276	0.660896
Adam11	a disintegrin and metallopeptidase domain 11	0.661002
Grk6	G protein-coupled receptor kinase 6	0.661102
Pygo2	pygopus 2	0.661181
Cnot4	CCR4-NOT transcription complex, subunit 4	0.661305
Ss18	synovial sarcoma translocation, Chromosome 18	0.661573
Snrpe	small nuclear ribonucleoprotein E	0.662293
Trappc8	trafficking protein particle complex 8	0.662573
Nanos3	nanos homolog 3 (Drosophila)	0.66261
Dcakd	dephospho-CoA kinase domain containing	0.663224
Dusp3	dual specificity phosphatase 3 (vaccinia virus phosphatase VH1-related)	0.663347
Abl2	v-abl Abelson murine leukemia viral oncogene 2 (arg, Abelson-related gene)	0.663401
St5	suppression of tumorigenicity 5	0.663701
Wdr70	WD repeat domain 70	0.663724
Trim61	tripartite motif-containing 61	0.66378
Nol6	nucleolar protein family 6 (RNA-associated)	0.664018
Tnpo2	transportin 2 (importin 3, karyopherin beta 2b)	0.66443
Tjp2	tight junction protein 2	0.664551
Eapp	E2F-associated phosphoprotein	0.664673
Prmt5	protein arginine N-methyltransferase 5	0.664755
Elk3	ELK3, member of ETS oncogene family	0.664866
Tmem184b	transmembrane protein 184b	0.664925
Sec24a	Sec24 related gene family, member A (S. cerevisiae)	0.665291
Poc1a	POC1 centriolar protein homolog A (Chlamydomonas)	0.665317
Mon2	MON2 homolog (yeast)	0.665365
Fam45a	family with sequence similarity 45, member A	0.665593
Cabyr	calcium-binding tyrosine-(Y)-phosphorylation regulated (fibrousheathin 2)	0.66561
Nucks1	nuclear casein kinase and cyclin-dependent kinase substrate 1	0.665685
Eid2	EP300 interacting inhibitor of differentiation 2	0.665748
Slc22a12	solute carrier family 22 (organic anion/cation transporter), member 12	0.665865
Rps24	ribosomal protein S24	0.666074
Rab11fip2	RAB11 family interacting protein 2 (class I)	0.666225
Rps5	ribosomal protein S5	0.66652
Calu	calumenin	0.666541
Cdc26	cell division cycle 26	0.666551
